# Supplementary material for: Rice protein-binding microarrays: a tool to detect cis-acting elements near promoter regions in rice
Source: Planta. 2021 Jan 21;253(2):40. doi: 10.1007/s00425-021-03572-w (PMC7819943; doi:10.1007/s00425-021-03572-w)
Supplement: Supplementary file 2 — Supplementary file2 (XLSX 9693 KB) [file 425_2021_3572_MOESM2_ESM.xlsx]

## Sheet: Table S1
Table S1. List of spots with an intensity higher than 3,144 for putative feature genes of OsWOX13
FeatureID a)	F532 Median b)	SEQ c)	Promoter_ID d)	rank e)
RPBM_684405	65535	ATGGTTgATTGATTGCATATATTTGAACAAATGATCTTTG	Os07g0297300_21	37
RPBM_479670	65535	TTCTATgATTGATTGGTCGATAGGAAGACATATAACAGCG	Os04g0664600_8	22
RPBM_292337	65535	CCGCACCTAAATTGATTGattATTAATTTAACTGCCGCTC	Os03g0107700_2	27
RPBM_839290	65535	GTCTTTATTTGATTGATCATCTGGCATCAATCAATcGGCT	Os10g0579100_17	18
RPBM_539762	65370	GATgATTGATTGGGTTGGTTGGAACGTGCGATGGAATGAT	Os05g0126800_26	57
RPBM_40929	65229	TAGTCTTgATTGATTGGCAGATGACAGCATAATAGCCGTA	Os01g0283400_13	68
RPBM_29064	65215	CTGgATTGATTGGGAGTGTTGGGTTTCGGGCTAGATCTGG	Os01g0226300_6	71
RPBM_763034	65140	GTTTgATTGATTGATTTCGTGTACCATGCGGACTTCAGAT	Os09g0361500_5	87
RPBM_366924	65070	TCGAGATGGATAATTAgATTGATTGATTGGCCGATAGCCC	Os03g0757000_11	101
RPBM_945812	65066	CTGTATATTGATTGattGGTTATTCGCAAGAAACATGACT	Os12g0117250_13	103
RPBM_800793	65054	ACTTTAATTAGTCGTGATCAATCAATcAATCTGAATCTGT	Os09g0558800_34	106
RPBM_157501	65044	ATgATTGATTGCTTTTCCTAAATCCTAACCATGATGCTGT	Os01g0970900_14	109
RPBM_904034	65010	CCTCTTgATTGATTGCTCGGTCGACTGATTGCTTCTTACA	Os11g0707300_32	117
RPBM_233582	64865	TgATTGATTGCTTGATTGGGAGTGTCCTTTGGGCGAGCTG	Os02g0573200_47	147
RPBM_285550	64718	TATTGATTGattGGTTAGTACTACAGTACTGTAGGAGTGG	Os02g0597700_26	172
RPBM_867684	64683	TATgATTGATTGGAGGGATCAATTAATTACTCATTCTCCA	Os11g0255500_40	180
RPBM_724066	64477	GCTGCTCGGATTTgATTGATTGATTGATTGGCGGGTGGTC	Os08g0457600_41	201
RPBM_648770	64417	AATAgATTGATTGATTGATTGAATAATATAGATAGATTGA	Os07g0481400_9	207
RPBM_201654	64388	TCCCCTTgATTGATTGATCACCATTATTATAACATCCTCT	Os02g0166800_18	210
RPBM_838465	64191	TGCTTTATTATTTgATTGATTGATCACTTGTTGGATGGGA	Os10g0574800_25	220
RPBM_693585	64064	TCTGTTGATGAATGgATTGATTGATGGATGGATGGATGGT	Os08g0109400_38	231
RPBM_552894	64018	TAGCCACCGTgATTGATTGATCTATAGATCGATTGGTGCC	Os06g0106100_26	234
RPBM_873660	63885	ACAATTGAATgATTGATTGCAGCTCAAGCTTCAATCCGCA	Os11g0463700_38	241
RPBM_852859	63771	ATATTGATTGattGGTTATTCGCAAGAAACATGACTGTTC	Os11g0118200_13	249
RPBM_283395	63501	CATTAATTAAACTAACCCATCCATTGATTGattATCAGTG	Os02g0528000_27	266
RPBM_490832	63364	ATCATGATTGCATgATTGATTGCACATTTGCATCATTTCC	Os05g0164200_47	270
RPBM_402620	63131	TTATTGATTGattGAATCAGACTGAAATTCCAAACCACGA	Os04g0111250_35	281
RPBM_298048	62904	TTCGgATTGATTGTTGAGACAAATCTCGTAGAACACGGAA	Os03g0136500_29	288
RPBM_578356	62268	TGATTGGTaatCAATCAATTATTATCATATACTCGCACTG	Os06g0318600_8	316
RPBM_887269	61781	GCAATCAATCAATCAATcATATATCCATATCAAATTAAGC	Os11g0649600_25	339
RPBM_209941	61695	TTGGAGATgATTGATTGGAAATCTTCTTCCAGTCTCCTCT	Os02g0218500_24	342
RPBM_305538	61544	TTAATTGATTGATTGATTGattAATCCGTTGTGAATCTAA	Os03g0180800_22	353
RPBM_39436	60018	GTAAACTGCAATCAATcAGCCATTAAAATCTCATGCTCTG	Os01g0276800_39	429
RPBM_837829	59724	CACCATgATTGATTGCTCCATGCACACACATTGAGACACG	Os10g0569500_26	446
RPBM_134411	59590	CgATTGATTGATTCTTGGTGCTCACTATCTCTAAATTGAT	Os01g0879000_3	454
RPBM_422561	59328	GGCAATCAATcAACCAATCACCAGCTTACAATTCGGCCAC	Os04g0433200_33	471
RPBM_240747	57938	CAAaatCAATCAATcaatcCAGCCCTGCCCTCCTTTCGGT	Os02g0621500_9	546
RPBM_483758	57255	GGTTaatCAATCAATCAGTTAATTACACAATTACTCACAT	Os05g0120300_29	594
RPBM_303303	57158	CATTATTGATTGattGATTCGCAGATTCGCCGCTGCCACC	Os03g0167500_41	605
RPBM_489975	56882	CTTGATTTATTGATTGattAATAAAACATTTTATTTCCAA	Os05g0159100_23	627
RPBM_54202	56264	TGCTGGTTgATTGATTGATTGATGGACAAATAGGTAGATG	Os01g0382200_7	671
RPBM_203875	56183	TAATTAATTAATTGATTGattGATTTGAAACTGATTAATT	Os02g0178700_34	676
RPBM_592480	55355	TAgATTGATTGTTACTCCGTACATAACCTTGTCTTCTTCG	Os06g0604200_20	743
RPBM_538627	55247	TCATTGATTGattGGTACTACTACTGCTAGAAGAAAAGGC	Os05g0594700_18	752
RPBM_20801	55048	TAAGTATCCTTgATTGATTGCCTGATCGATCAGCTGCTAG	Os01g0186600_24	768
RPBM_839803	54806	ATgATTGATTGTAAATTAGGTTGAATAATTGATATATACT	Os10g0106701_40	793
RPBM_940792	54730	GTgattgattCgATTGATTGCCGCATCCACAGTTCTTTTC	Os12g0611900_40	802
RPBM_147386	54715	GAGCTATTGATTGATTGATTGCTGATCGCTTCCAGTTCCA	Os01g0931100_42	805
RPBM_32698	54402	GAgATTGATTGCATATCAGAAGTAAATGATTTCAACAGAT	Os01g0242400_14	828
RPBM_111717	53586	GGCCgATTGATTGGGTCCGAGTAATCTCGGAAATGTGGGG	Os01g0784600_45	907
RPBM_557453	53484	TTGGCgATTGATTGGGGAAAGGAAACTTTGCTAGGTCAAT	Os06g0134900_28	922
RPBM_675569	53452	TCCAAaatCAATCAATTAAAACCCATAGTTATTGTTGACT	Os07g0677100_5	928
RPBM_555635	53421	TCAGTATGTgATTGATTGAAAACTGAAATGGTAGACATAC	Os06g0125700_23	935
RPBM_887938	53080	TCGAAAGTAATTAGTACTAgATTGATTGTCAGTTCAGTCT	Os11g0658900_8	976
RPBM_695132	52649	TTCgATTGATTGATAGTTGATTGTGTGTTTACAATTGAAC	Os08g0117800_17	1026
RPBM_915794	52647	TAAGTAATTAATTaatCAATCAATTAATCAATTATTATCC	Os12g0189300_32	1027
RPBM_843174	52630	TAGAAGATAgATTGATTGATTGATATATACTATCTCTATA	Os10g0351600_30	1030
RPBM_206457	52308	AACACATTGgATTGATTGATCTGTCGCGGAACAGATTGAC	Os02g0194400_19	1064
RPBM_670766	52057	CCCCTGATGAAGCAAATCAgATTGATTGGTCCACAACAAG	Os07g0643800_4	1087
RPBM_244243	52002	GTGAATTGATTGattATAACTTATAAGCAGCCTCCTAGGT	Os02g0649900_26	1097
RPBM_563430	51750	CAGGTAATGgATTGATTGCAGGGTTGGGATTTGACCAGGT	Os06g0170200_27	1128
RPBM_283410	51568	gattgattTgATTGATTGCTTGATTGGTTAATTGGTTGAT	Os02g0528000_42	1158
RPBM_791452	51553	CTTTACCATCgATTGATTGACGACACCTGTTGCATGCATG	Os09g0570850_3	1162
RPBM_554395	51439	CATCAATCAATcAAGATCTCTCTTGACCATCTAGATACAT	Os06g0115500_8	1177
RPBM_526594	50907	TTCTTTTCTgATTGATTGAACGGAACAGAGATGTATACCA	Os05g0518600_39	1230
RPBM_349457	50691	GTGATAATTAAAACCCAATCAATcATAAGTTAATACCACC	Os03g0624300_37	1263
RPBM_947451	50173	aatCAATCAATCAATCAATCCCTCCCATTGCTTCACATTT	Os12g0169800_35	1323
RPBM_755302	49956	TAAAACTCAATCAATcATATATTATTATCACATCGTTTTG	Os09g0250700_15	1351
RPBM_475874	49791	TGTGATCgATTGATTGGGACAAAAGTTCATTTTAGAGTGG	Os04g0501500_34	1371
RPBM_201002	49567	CATCACCAAAATCTgATTGATTGACATAAGCATTGGAACA	Os02g0161800_3	1404
RPBM_669248	49565	TTCAACAgATTGATTGTTCTGTTGATTGGTACGCAGAGAA	Os07g0634400_5	1405
RPBM_197906	49027	aatCAATCAATTGCTGATCGTCTGACTTATATAAGAGGGA	Os02g0141300_43	1488
RPBM_613175	48806	AaatCAATCAATCAAAATTCAAAATATCAAATGGTGATGA	Os06g0176500_37	1519
RPBM_523826	48348	ACCTACAATTTAgATTGATTGATCATTCAATCAAATACAT	Os05g0498900_15	1588
RPBM_330345	48264	ATGGgattgattTCAATCAATGATTAACTCAAAACTGTGT	Os03g0332900_35	1605
RPBM_754055	48245	CGGGTCgATTGATTGCTAGGCGAAATTACCAAGTTACCCT	Os09g0133800_42	1609
RPBM_50798	48014	AGGATgATTGATTGATAAATAAAGAAGAAACAGATTCTGC	Os01g0357200_33	1631
RPBM_244617	47921	ATGGAAAAGCTaatCAATCAATCAATGGTTTGATTAATCA	Os02g0653200_8	1643
RPBM_281100	47810	TgATTGATTGAGTTTTAATTATTATAAACTTGAAAATTAG	Os02g0318600_35	1661
RPBM_789987	47136	TCGGTCTGCAAACAAATTGATTGattTGTTTTCCTTTTGC	Os09g0563800_8	1775
RPBM_918766	46959	TCGTgATTGATTGATCGATCGATCACAACCGAGCGTTTTC	Os12g0230600_15	1805
RPBM_792020	46684	TCCATCCGgATTGATTGTACTTATATGATTAGTATTTTAG	Os09g0572800_32	1848
RPBM_622908	46323	GTGAATGCATGCATgATTGATTGATCTTTTCTTTTGCGTC	Os06g0702100_19	1909
RPBM_518792	46260	aatCAATCAATCTGACGGAAACCACGCATTTTGCAACTTG	Os05g0461300_28	1923
RPBM_788685	45261	AATTACAAGGGCCAATCAATCAATCAATGATGGCTCGTGC	Os09g0554300_29	2110
RPBM_717197	44972	AATCgATTGATTGATAGCATATGAAGCTGCATGGGCCTAA	Os08g0387400_32	2166
RPBM_1461	44894	TGCTTGGATTGAGGgATTGATTGATTTCTTCTCTGAACTT	Os01g0104400_39	2179
RPBM_846040	44833	ACTGAAAGCCAATCAATcATATACTGAAAACCTGCTAGTT	Os10g0452700_5	2189
RPBM_858388	44366	GTAATAATTAAAACTCAATCAATcATATATTAATACCACC	Os11g0159000_5	2277
RPBM_372927	44218	AGTCAgATTGATTGTTGACTTGCCTGTAGCTGAACTCAGC	Os03g0794200_36	2310
RPBM_745229	43726	GTGATTGAATTGATTGattATGAACCATGATGATCTCATC	Os08g0309300_36	2417
RPBM_180115	43551	gATTGATTGGATGACGCCAAGCGGCAAATCGTATCGAACC	Os01g0711500_39	2441
RPBM_452034	43456	CTTGTATGACAAAgATTGATTGCAGCTGACCTGGAATTGG	Os04g0613800_8	2461
RPBM_906607	43249	CGAATAACCAATCAATcAATATACAGTCATTGACAACGCA	Os12g0117500_8	2517
RPBM_404374	42922	TTCACCgATTGATTGTCTCCCTGTTAAGCTGTGTTCAAGT	Os04g0136900_25	2599
RPBM_450685	42900	CAGTTTCAATCAATcAAGTGGTTGGCAGAGGAATTTAAGC	Os04g0607450_31	2604
RPBM_640432	42424	CAGGTCTAATgATTGATTGCAAAGTTAGTTATAGCATACA	Os07g0257200_1	2703
RPBM_626773	42367	CGTGATCGATCGATCGGTTgATTGATTGCTCAGGGCCCAA	Os07g0124700_13	2717
RPBM_631026	42343	TCAAACAAACCAATCAATCAATCAATcAGGGGATTCTTAC	Os07g0166600_3	2725
RPBM_509346	42185	AACGGTATTCAATCAATcACTATCACTTACATACACAATC	Os05g0382900_39	2771
RPBM_468215	41911	AATAAATGGTTATGAACTAATgATTGATTGCGATGTAGGA	Os04g0183500_19	2843
RPBM_447238	41767	GAgATTGATTGCTCTCCGCCAATAATCTTAGCTAGTTTTG	Os04g0587400_14	2878
RPBM_787770	41736	CgATTGATTGATCCCGTCCCCTCCTTTGATCTGAGATTCA	Os09g0547800_45	2887
RPBM_76152	40752	TTCTCCAATCAATcCAATCCAATCCTCGTGTAGGCCACCA	Os01g0625300_5	3160
RPBM_437070	40641	GCTGACCATTGATTGattCCCATAATTACCTAGAGAACTT	Os04g0522900_38	3187
RPBM_341810	40400	AGTAAGGGGAGATgATTGATTGCGCTATCGATCTCCCACC	Os03g0431500_34	3264
RPBM_405145	40365	GGAAGAATTGATTGattAAAGATATATATCGAATATCTGC	Os04g0165400_12	3279
RPBM_885587	40214	TCAATCAATcAATTAATTAGTAATTCAAAGTACTAAACAC	Os11g0629300_9	3328
RPBM_529657	40032	AAACTCAATCAATcATACGTTATTTGGCCTGGTTTAGTTC	Os05g0540600_15	3380
RPBM_549574	39992	AGTTGGTAGCAATTGATTGattCCCCGTCACACGCACGCA	Os05g0530701_38	3390
RPBM_771005	39845	CAACCAATCAATcACATACGTGGACAACTGCAGAAAATGC	Os09g0441700_38	3453
RPBM_377117	39597	CTTAACGGCTGTgATTGATTGACGGTGTGATGTATACATA	Os03g0816400_12	3523
RPBM_769145	39502	TaatCAATCAATCATCCAACCCAGCCAGCGTGATCAGTTT	Os09g0426000_40	3554
RPBM_191648	39351	TACATATAGATAGACTgATTGATTGCTTGGCACTGTTAGC	Os02g0106700_8	3602
RPBM_195050	39301	GATAGTGgATTGATTGTCCATCCACATTGATGTCGAATCT	Os02g0125700_29	3626
RPBM_905241	38901	TATTGTGTATgATTGATTGTCATTCTTTCTTTGACTACAT	Os12g0109200_14	3745
RPBM_779359	38759	CATACCTCTTTTgATTGATTGAAGATTGTGGGTTTTGTGT	Os09g0494600_13	3793
RPBM_539506	38443	ATGCTTATGAACTCCGTgATTGATTGGTTCAGCGCAGTTG	Os05g0120000_15	3889
RPBM_694265	38403	ACTgATTGATTGCCCTGATGGCAATTTTATATGGTTAATA	Os08g0113000_32	3907
RPBM_757056	38219	CCCTGTCAATCAATcATCCAAAGTTCAAAACAATTCAAAT	Os09g0275200_5	3973
RPBM_556235	37947	AATGCACATGGGgATTGATTGAACTGAAGACGCCATTGAT	Os06g0128700_35	4069
RPBM_889143	37668	TGAGaatCAATCAATTAACTTAAATTGCTTCCTATAAAAT	Os11g0673100_37	4174
RPBM_928778	37491	TTGCACGCGTAATTaatCAATCAATAATATACCCTCTTCG	Os12g0496900_31	4231
RPBM_481527	37478	GGTAGAAATAAGgATTGATTGAGATTCACCTACCTTTTCT	Os05g0105900_3	4234
RPBM_889907	37361	TGGTATTAACGTATgATTGATTGAGTTTTAATTATTAGAA	Os11g0687900_17	4279
RPBM_206001	37049	AACCCAACCCCAAgATTGATTGATCATCACTAGTAACCAC	Os02g0192500_4	4407
RPBM_60686	36836	ACGCACTCAAGTTAGGATTTGATTGAAGAGTCAATCAATc	Os01g0532100_23	4483
RPBM_856712	36438	TCgATTGATTGattgattCCTTGGAGAAGAAGAAGGAGGA	Os11g0148500_44	4620
RPBM_455360	36324	TTGTTTGCCAATCAATcACAGACTTCATTGCGTGATCTAC	Os04g0632300_2	4660
RPBM_57046	36291	CAATACCAACAATCAATcAATTGTCTTTTAAATTGGTCCA	Os01g0507700_9	4668
RPBM_200440	36030	CAATCAATcAACAAGTCAGTGTGATTTATAGTCATAAGAT	Os02g0158600_29	4747
RPBM_376264	35915	CAGCCGgATTGATTGCGTAGCTGTGTGCAAGGCTGGGCGA	Os03g0810500_41	4795
RPBM_189031	35709	AAGCGTATCAATCAATcATCAGTGGTATACAAAATTTCCA	Os01g0945200_37	4880
RPBM_751711	34998	ACAATCAATcAATCTTGCTTTCCATTCAAAGTCTTCATTT	Os09g0101800_1	5186
RPBM_845372	34996	AACGTATgATTGATTGAGTTTTAATTATTACAAACTTAAA	Os10g0427400_23	5190
RPBM_146503	34815	AgATTGATTGCCGTGTTCATGCGTAGCCACCGTCCCTAAA	Os01g0927400_41	5260
RPBM_948283	34600	ACTAGTGATTAAATTCTTGTGCATGGTgATTGATTGGTGA	Os12g0208900_34	5353
RPBM_508728	34432	gATTGATTGGATAGAGCTCCTACCAATCCACTTTCTTGTT	Os05g0376800_9	5415
RPBM_315841	34430	AATCCAATCAATcGCGATTCGATCATCTGTTCCACCCGCC	Os03g0242200_35	5416
RPBM_899548	34390	TAGTCTTGATCAATCTCAATCAATcACCATTTACCAAGTA	Os11g0549635_5	5435
RPBM_51202	34282	gATTGATTGGGACGCTGTCCAAGATAAATTGTGGACAGAC	Os01g0359400_45	5485
RPBM_864157	34169	CAATCAATcAGTCAAGCAATCCGGCGTTACAGCTGGCTCG	Os11g0212900_41	5538
RPBM_764829	33979	TGGTGGGTGGTTgATTGATTGTTCTTTCCTTCCTCGTGAG	Os09g0381100_36	5601
RPBM_232184	33947	ATCAATCAATCAATCAATcAGCAAAGAGCATCCCAAACAA	Os02g0564000_21	5618
RPBM_9133	33712	CGTTCTCAATCAATcATTCCATACTCGCTATCCCCTCCAT	Os01g0136000_18	5724
RPBM_930400	33647	GTCACCAATCAATGGAAGTaatcaatcACCACCGGTAGAT	Os12g0511500_36	5754
RPBM_350738	33411	CAACGCATTGAATGaatCAATCAATCAACTCATCAAATCT	Os03g0639400_44	5882
RPBM_290691	32982	aatCAATCAATATGCTACTCAAGATCTGGATCTTGTCTAG	Os02g0830200_22	6090
RPBM_13334	32960	TTTAAAGgATTGATTGCATTCGAGGGTAGAAGCACCACCA	Os01g0154500_5	6095
RPBM_823456	32874	CAATCAAGGTGCTAGATgATTGATTGCCACCGAATCATTG	Os10g0477800_10	6125
RPBM_478844	31813	AGAATTAAAACTCAATCAATcATACGTTAATAGCATATTG	Os04g0630600_15	6606
RPBM_766041	31776	CATCATTCCCATCAATCAATcAAATCCGTGCGAGAAGCGG	Os09g0397700_23	6624
RPBM_550716	31206	CTGCTCAATCAATcATGGCGCATCATCTCGTCGTCGTGCT	Os05g0563550_4	6914
RPBM_671239	31083	aatCAATCAATTAGTTAGAGATCAAGTTATTAGTGTCCAA	Os07g0646800_36	6977
RPBM_624569	30690	CCAATCAATcAAGCAGCTGCTGGCTAGCTAGCTTGCACTG	Os07g0106200_14	7184
RPBM_435569	30630	CGTACTCTTAGCAGATgATTGATTGCTTACTACCTTTTCC	Os04g0511400_7	7221
RPBM_487090	30453	CTGCAATTACCAGCATAaatCAATCAATCGGAAAAGCAGA	Os05g0143500_29	7332
RPBM_443279	30448	ATTTCAATCAATcAATTTCTGTTGTTATAATCTAATAGAC	Os04g0561600_24	7335
RPBM_712195	29673	AATAAATAAAACTCAATCAATcATACGATAATACCATCTC	Os08g0318500_28	7772
RPBM_492250	29643	TCAATATCAATCAATcTCCGCCAACTCCCTCGAATCGCTC	Os05g0173500_44	7791
RPBM_231849	29416	AATCCAAGAaatCAATCAATCACGCAACTGCATCATGATA	Os02g0558100_29	7926
RPBM_704192	29409	TGGACAATCAATcAGGACAACCGCAGTACGGCATGGCTGA	Os08g0198800_12	7931
RPBM_934755	29153	TTAAAACTCAATCAATcATATGTTAATACCATCTCGTTTT	Os12g0563500_30	8097
RPBM_591984	28718	GATGGTATTAACATATgATTGATTGAGTTTTAATTATTAC	Os06g0600800_14	8364
RPBM_399548	28692	AAGAAGATAAATaatCAATCAATGTCCAATAATCAATAGC	Os03g0802100_1	8381
RPBM_780745	28405	TCAATCAATcACAACATTTATCAAACATTTCCATCTACTT	Os09g0505100_27	8555
RPBM_631933	28386	CTAACGAACCAATCAATcACCCGTGTGCGCTTATCGGGTG	Os07g0173200_28	8567
RPBM_903124	28321	CTGTCTGCTTTCTgATTGATTGAGATGAGATCTACTAGGA	Os11g0676980_4	8606
RPBM_776303	28221	ACCATCAATCAATcGATCGATCGATCGCGTCGCCATCGGC	Os09g0477100_44	8682
RPBM_731372	28074	TATCGATCgATTGATTGCTATAGCTAGGTCAAATCGATCG	Os08g0510300_46	8789
RPBM_109720	27803	AACCAATCAATcGTTAGAAAGATCACCTCCAGGGCTCCAG	Os01g0775500_8	8976
RPBM_610165	27719	ATCGTTGTTGgATTGATTGCACGAGAAAACAGAAGAAGGG	Os06g0726100_16	9022
RPBM_227994	27599	GTTCGTTCGTTCGTTgATTGATTGTGTTGAATTAATTGAG	Os02g0526400_45	9097
RPBM_309983	27320	TGAGAAAGGTTGTgATTGATTGAGAAGAGAAAAGTGAAAA	Os03g0206300_8	9279
RPBM_201550	27067	CGTCACAACATGGgATTGATTGGTGAGTGGTTAATATTTT	Os02g0165800_12	9449
RPBM_18036	26996	TTCATAACTTTATTTCTCAATCAATcATAAACTTGTCCCA	Os01g0175600_3	9515
RPBM_564802	26936	AACTTCGATCAATCAATcTTCAGTAGAAACCAGCACACCT	Os06g0181900_27	9567
RPBM_940840	26898	TGCGAAATTTAGCGTGAGAAATTAAGTgATTGATTGAGAG	Os12g0612300_39	9594
RPBM_817080	26894	ACAaatCAATCAATTATAAAGTTTTAAAATTTAATTTTAA	Os10g0417800_4	9597
RPBM_841424	26854	AACTTTTGTAGAgATTGATTGATCTACTGGGCTTGGCCAA	Os10g0160700_44	9617
RPBM_54621	26845	TCAATCGgATTGATTGTTCACTTGAATATGTTGGTTACAA	Os01g0383900_34	9624
RPBM_810591	26540	CCAAGTTTCCATCAATCAATcAATGAGATTTAATTTATGC	Os10g0330000_32	9823
RPBM_318082	26448	ACAATCAATcAAAGTTGTGTTTTGAAGACCGTGTCGTTAT	Os03g0258900_22	9882
RPBM_514111	26415	GAGCATCCAaatCAATCAATTATTGGACCATTATTGGGCT	Os05g0421300_2	9908
RPBM_783937	26345	GAGATCTATTGATTGattTTGAAGCAGAGGAGGAGCAGAG	Os09g0525300_34	9962
RPBM_350953	26105	TGATTGTACGTATTCTgATTGATTGCTTATCGATATCTCA	Os03g0641500_14	10146
RPBM_536204	25897	TCCCCTCAATCAATcAAGCTTAAGCTAAGCTGGGCGCGAC	Os05g0579000_45	10301
RPBM_630222	25159	TTTGATATCCAATCAATcAACCGATGTGACATCTAAAATT	Os07g0160600_32	10877
RPBM_3915	24756	CAGCTGCAAACTaatCAATCAATAAACAATTTAGAGGAGC	Os01g0112600_43	11218
RPBM_314052	24503	AAAACTCAATCAATcATACGTTAATACCATCTCATTTTAC	Os03g0231000_10	11445
RPBM_714192	23980	AATAACTGAACAATCAATcGCACGCCATCGAGAAGTAGAC	Os08g0343300_16	11909
RPBM_695538	23591	AACCAATCAATcTAGAATTCCACGCATATTCATTAGTTTC	Os08g0120600_31	12282
RPBM_350536	23341	CCCATCATCCGCCCATGTCCCTgATTGATTGAAATTCATT	Os03g0638200_38	12524
RPBM_36420	23170	AACAAATCAGCAATCAATcTCTGCAAGAATCCGGTACTCC	Os01g0261700_12	12689
RPBM_324495	22768	CGCTCAATCAATcTGTACATGCTACCATGCTAGTTTCACC	Os03g0294900_16	13053
RPBM_882093	22719	TGAGGATTCTCCAgATTGATTGGTACACAAAGACAGACAA	Os11g0591000_43	13091
RPBM_587647	22704	TGATCAATGAACAATCAATcATGGACATAGATAGATCACG	Os06g0551500_38	13109
RPBM_413807	22252	TCTGTATGGTCTACTTGTTTgATTGATTGATAATTTTACA	Os04g0330000_1	13558
RPBM_697291	22160	GGGCTGTTTAGTTTTGgATTGATTGAGCAATGTAATATAA	Os08g0136300_20	13639
RPBM_671538	21940	ACTTCCATACACCgATTGATTGTAATTAAGCTTGTTGTTC	Os07g0650600_41	13854
RPBM_664893	21780	AACAATCAATcAATGCTGTAGTATTTACCAATGTCGAATT	Os07g0605400_11	14008
RPBM_385393	21776	ATGCAAAGTTGCAGGgATTGATTGGCTGTTTCGTTTGCTA	Os03g0859800_7	14017
RPBM_722434	21596	CAATCAATcAAAGCACACAGATCTGAGCTAGCTAGCGCCC	Os08g0441200_26	14185
RPBM_349809	21537	TTGGCTACATCgATTGATTGATCAGAGAGAGATATAACGA	Os03g0626700_46	14240
RPBM_919149	21022	GTATACAACTAATTTCAATCAATcGACATGGTTTAAACCA	Os12g0235800_6	14722
RPBM_466226	20490	GAAATACTACTCCTCCAATTGATTGattCCCTTTCTCCTC	Os04g0691500_39	15318
RPBM_17311	20205	AAATCCCATAACAATCAATcATGCTGTGCCTGTGCTTAAC	Os01g0172800_13	15611
RPBM_529962	20101	ATCCATCCAATCAATcTCCAGTAGTATTGTACTAATCTCT	Os05g0542200_26	15708
RPBM_270404	20037	TATAATAATTAAAACTCAATCAATcATACGTTAATAGCAC	Os02g0816400_21	15779
RPBM_629246	19995	CCATCATCAATTCTTCAATCAATcATCCCTCTTCTCTTCT	Os07g0152000_36	15835
RPBM_357990	19848	TCCTCCTCCTCgATTGATTGCCCTCCTCTTCTCCCTCCTC	Os03g0701800_44	16013
RPBM_796451	19525	TAAgATTGATTGATTCGAAACGATCCTCCAAAATACTGTA	Os09g0415300_4	16384
RPBM_200776	18969	CGGCCTATaatCAATCAATCGTTTGTTTGTCACATCCAAC	Os02g0160400_22	17028
RPBM_231052	18923	CATCTTGTCCTGGTGgATTGATTGGAGGTGGTCTTCGTGC	Os02g0554000_16	17085
RPBM_623731	18918	CGATTCGAAACGgATTGATTGCCCCTGCTTTATTATCGAA	Os07g0100800_9	17090
RPBM_854839	18805	TTACTACTCCGaatCAATCAATTACCCAGGAATTCAGGAA	Os11g0134700_33	17214
RPBM_828672	18788	TCTCAATCAATcTCACCATCCGACGGTCGCAACGAGCCAA	Os10g0512700_32	17234
RPBM_291401	18783	TCAATCAATcGATCGATCAATCAATcGTGCAAGGGAAGAA	Os03g0102400_46	17244
RPBM_715603	18175	TGAGCCAATCAATcTGCTTGGTCCAGTGGTACCTGTTAGC	Os08g0371200_6	18016
RPBM_436485	18059	CTATCCCCAATCAATcACAAGAACATTATAAAACTCCTAG	Os04g0517766_41	18173
RPBM_595725	17791	AAGCAAGACCCCATCAATCAATcATCGGATACCACCTCTC	Os06g0633800_31	18494
RPBM_319465	17790	TTCTGCAAATCCAATCAATcGCGGGTTAATATCCCAGCAC	Os03g0265800_33	18496
RPBM_153705	17498	TCCAATCAATcTGTAGTATCACCACCATTCACCAATCACC	Os01g0956200_40	18901
RPBM_575662	17260	TACTGGTTTATTTTACCAATCAATcAATTGTTCTCAAGCT	Os06g0285200_9	19214
RPBM_372696	17196	AGTACAATCAATcTGACGAAATTGCTCATTTTGGTCGCTA	Os03g0793100_1	19307
RPBM_25046	16991	ACCAATCAATcAAGAACAAGAAGAGCTAGCTGCTAGCTGT	Os01g0208000_6	19607
RPBM_906515	16693	TACAAATGaatCAATCAATGTGAATTGGCGAAATCTCCAA	Os12g0117100_14	20013
RPBM_196054	16620	CTGAGACAAATAATGACAATAATTTGTCTACAATCAATcC	Os02g0131100_4	20113
RPBM_722096	16451	TAACTACCTCAAGGTATTGATTGattATACTTTTGGTTCA	Os08g0439200_31	20348
RPBM_777493	16427	TTCTACATTCAATCAATcATGCACAGGAGTAGGGTATTAC	Os09g0482760_9	20386
RPBM_694932	16320	GGACTCGCAGAAAAGaatCAATCAATCACTAGTCTACCTT	Os08g0116900_13	20559
RPBM_240992	16242	AATAATGAAAACTCAATCAATcATGCGTTAATACCATCTC	Os02g0622500_9	20664
RPBM_300372	16137	CAATCAATcAGGCAGTGTGTTTAGGCAAAGTAATCACTCC	Os03g0149800_1	20823
RPBM_554040	16015	CAATCAATcACCAAACGTGGGTCGTCTCAGAGATCGATCA	Os06g0113800_45	21000
RPBM_195536	15820	ACGGAGGGTGTAATaatCAATCAATCCTATGTTAATTGTT	Os02g0127900_25	21283
RPBM_702350	15759	AATTATACAATCAATcAAATACTGAAATTTAAAATTGGTA	Os08g0178500_32	21367
RPBM_823169	15643	TTATAATAATTAAAACTCAATCAATcATACGTTAATACCA	Os10g0476400_17	21542
RPBM_188353	15478	TATATATTTGATAATGGCAATCAATcCGTAGCAACTTCTG	Os01g0934600_45	21775
RPBM_374098	15295	ATGAAAACTCAATCAATcATACGTGAATACCACCTCATTT	Os03g0799700_31	22053
RPBM_241176	15114	GCAATCAATcCATCACACACAAACACAAACAAACGCACAG	Os02g0624300_46	22321
RPBM_122482	14541	TACTCGCGCCAATCAATcATCCCCGGCGCGGGGAAAGCAA	Os01g0833500_30	23249
RPBM_3133	14490	CAATCCCAATCCCAATCAATcCCTCTCTCCATCTGGTGCT	Os01g0110700_45	23341
RPBM_506624	14352	AGTATGTAATAATTAAAACTCAATCAATcAAATGTTAATA	Os05g0357700_12	23550
RPBM_530820	14342	TAATTAAAACACAATCAATcATACGTTAATACCATCTCAT	Os05g0548100_2	23561
RPBM_732812	13769	AAATGAGGTGGTATTAACGTATgATTGATTGAGTTTTAAT	Os08g0520500_16	24606
RPBM_332324	13482	ATCTCAACAATCAATcGAATTAGACAAACAACTCATCAGG	Os03g0345100_5	25102
RPBM_632182	13051	TTGCTGTTCTCACTaatCAATCAATAATACCTCTCTTTTC	Os07g0175300_32	25861
RPBM_192618	12789	ATTTCCAATCAATcCAAGAGGCTAGAGCTAGCGGCCAAGA	Os02g0112600_47	26366
RPBM_735260	12356	AATATAACGAAACATGCAATCAATcAAAATGTTGGGAAGG	Os08g0536300_14	27207
RPBM_671234	11831	ACGGCTCCTACTCCAATCAATcACAACCAACGAATTAGAA	Os07g0646800_31	28310
RPBM_764157	11383	CCGTCGACATGGCCAATCAATcAATCCTCCAGCAAATTCA	Os09g0373050_1	29254
RPBM_863214	11358	ACAACAACAGCTTTGATCAATCAATcCATCAACTCAGGTT	Os11g0206700_29	29308
RPBM_561714	10677	CCAATCAATcTCCTGCACATGCACTCAAGAATTCCCTATG	Os06g0158800_26	30971
RPBM_472128	10667	CGAGTACTCCTAGTCAATCAATcGATTTCTCTCTATGGCG	Os04g0383100_12	31007
RPBM_908975	10607	AGAAGCAGGCAAACAATCAATcATCAGCAATTAACAGGTA	Os12g0132800_24	31165
RPBM_129883	10444	TTAAAATTCAATCAATcATATGTTAATACCACATAATTTT	Os01g0862500_32	31592
RPBM_673014	10409	CGCGGGaatCAATCAATCGCCGTTCGCGTCGCGCCACGAG	Os07g0661400_47	31673
RPBM_336641	10177	AAGAAATAGCTAATACTCAATCAATcATGTGCTAATGGAC	Os03g0383600_10	32270
RPBM_57858	9996	CGTAGCGGTCCTCGaatCAATCAATTTCCTCCCACGGGAA	Os01g0511300_37	32717
RPBM_711526	9953	TCAATCAATcCAATCCATCCCACACACCGCCCATCTCCCT	Os08g0300200_45	32825
RPBM_943090	9828	TCAATCAATcTGACCAATTCAGTCAAGTCCCAATTCCCAA	Os12g0630200_35	33146
RPBM_116273	9276	CCACCGTCGGCCGTTCgATTGATTGGGACGTCGTCCGCGA	Os01g0807000_44	34642
RPBM_672315	9004	CCAATCAATcCTGCTACTGCTCATAAAATGGTTTCCCATT	Os07g0657600_34	35433
RPBM_32587	8643	GATTTTGATCCAATCAATcTAGTACTCCCTCCGTTTCTAA	Os01g0242200_1	36583
RPBM_922353	8436	CACGAACCCAATCAATcCAATGGATTTCCATCCTTGTAAA	Os12g0276100_25	37180
RPBM_445597	8084	CAAACAAGCCAGCTCAATCAATcATCGAGCTAGCTGAGCT	Os04g0578000_39	38411
RPBM_339448	8004	GTCGCCCTGTCACAATCAATcGTCCATTGAGGATAAAGCG	Os03g0409100_24	38690
RPBM_73949	7874	ACTTTCTAATGCAATCAATcTGTCTGAAATCTGCCAAGTT	Os01g0616100_7	39189
RPBM_85585	7675	TAAAGAAAACCAATCAATcGGAACGACTACTATACTCTCC	Os01g0675500_30	39858
RPBM_761919	7557	TAGAACTAGAATAAGCATCAATCAATcTAAGCAAGTCAGC	Os09g0344800_17	40283
RPBM_266849	7459	TGGCAATCAATcGATCCCCTCTCTCATCCGCTCCGCTCAC	Os02g0795300_43	40677
RPBM_134553	7101	TGAGCACCAAGaatCAATCAATCGAGCAGAAATTTGATCT	Os01g0879200_47	42192
RPBM_810432	7022	AGGAATAACCAATCAATcGTTAAAATTCAGGCTGTGAAAA	Os10g0327800_20	42539
RPBM_250506	6897	CGCGAGGACAAAGCCAATCAATcTGCTGCCTACTGCGATT	Os02g0695800_17	43091
RPBM_483628	6815	TGCAGAGCACCAATCAATcCTTCCTCCCAGCCAAGATCTT	Os05g0119300_46	43465
RPBM_465842	6639	CAATCAATcTTCTTCATTCTGGCAGGTTATATATACAATC	Os04g0689900_47	44306
RPBM_775220	6522	CTGCGTCACGAAAGCgATTGATTGATCATCAGGTAATCCT	Os09g0468900_39	44869
RPBM_374253	6358	GGATTATGTTACAGGTTTCAATCAATcCTGAGTCAAAATC	Os03g0800200_39	45712
RPBM_13734	6006	GGAGGCGCATTGCCACCgATTGATTGAGCTCTCCTTCTCC	Os01g0156300_13	47604
RPBM_707198	5926	TGATATAATACAATCAATcTGTAGTTTTGTGATAGTTTGA	Os08g0239300_29	48039
RPBM_653996	5650	CAAAATATCTCCTCCAATCAATcCGAAACCCAGAGGCCCA	Os07g0529600_41	49608
RPBM_762970	5516	AAGTTAAACCAAACCCAATCAATcGGTTTAACTCAAAATC	Os09g0360900_39	50442
RPBM_24376	5118	CGTTAGCCAAAATCACTCCCCAATCAATcGAGGGAGTCAT	Os01g0204000_22	52975
RPBM_690275	4929	TCTATATGAaatCAATCAATTCGAATATTCAAATTCTAAA	Os07g0642400_11	54298
RPBM_270435	4866	ATGCACCAACCAATCAATcGAAACAACAGGTCGAAGAAAA	Os02g0816500_3	54752
RPBM_554271	4827	ACCGCAATCAATcTCAGGAGCATTTTCTGGCCTAAATAAA	Os06g0114900_31	55027
RPBM_690601	4428	TGTGCAACTCAATCAATcCAAAACACGTCCCTTGTCATTC	Os07g0647400_43	58232
RPBM_695672	4364	AACAATCAATcTTCATAAATCTACTCTTCTGTTTCAAAAT	Os08g0122000_18	58779
RPBM_633171	3663	ACGTCGAACCCACACTCACCAATCAATcCGCCTCTCCGCA	Os07g0181800_41	65730
RPBM_904500	3509	AATTGTCATCTTGTGGTCCAATCAATcCATGTATTTTCTT	Os12g0104700_8	67621
RPBM_824140	3475	CGTCCGGCTCCGTTGGCCAATCAATcCGATCGAGCCAAGC	Os10g0482900_8	68054
RPBM_347490	3246	GGGAGAGGGGAGAAGAAgATTGATTGCTGCTGCAAACTAA	Os03g0602500_30	71184
RPBM_439877	65535	TAGTAATTGATTGCTGCCAAGATTACATTACTGCCCAATA	Os04g0539000_3	21
RPBM_745570	65313	TTAATTAGGAGATATTGATTGATAAACGTACCTCTTGGTG	Os08g0334200_34	60
RPBM_942974	65204	ATTAATTGATTGGATTGGTTGTGTGCATTATTTCATCTAA	Os12g0628600_17	75
RPBM_51175	65087	ATAATTGATTGCTTTTGATGATTTCACCCTTATTTTGCTG	Os01g0359400_18	95
RPBM_703028	65019	GTAATAATTGATTGGTTCAGAAATTAATCACTAATTGTCC	Os08g0189100_24	115
RPBM_603916	64981	GAAATAATTAATTAATTTAATTAATTGATTGACACAAGTA	Os06g0691400_39	125
RPBM_724533	64943	TTGTAATTGATTGTGGCCCATCAACTATTGCCATCACTGG	Os08g0461700_18	135
RPBM_854086	64919	AGCAAAATTGATTGCTAATCTTCGGTGTCCAGCAGAGCCC	Os11g0129700_15	139
RPBM_870582	64866	ATTGATTGACCGAGCGCACTACTCTTTATCTTTTCGATTG	Os11g0308500_47	146
RPBM_376257	64854	GGCAATCAATTATTAATTGATTAATTCCATGAATAGCACA	Os03g0810500_34	149
RPBM_72649	64811	ATTGATTGATCAAGACTGCATGGCAATACTCGACGTGCTG	Os01g0610300_30	157
RPBM_243097	64627	AAAATCACTGGATTAATTGATTGCGTCGTACTATCATTGC	Os02g0640500_7	191
RPBM_948360	63637	TAAGTAATTGATTGGTAGCCAGCTTCTAACTTCTAGCTTA	Os12g0209700_13	261
RPBM_495590	62581	GTGATTACATTGATAATAATTGATTGAATCAGTTTGTTCT	Os05g0207500_3	300
RPBM_887494	61679	TATTGATTGGTTCAGATGGAGACATGTGCAACTTCGTGCT	Os11g0655100_5	344
RPBM_616378	60453	AGTAATTGATTGGCCGGATGCTACCGGTAGTTACTGACTA	Os06g0284500_6	409
RPBM_106529	59503	GGATAATGATTTGACATTGATTGCGGTCTCGTTATTTTCT	Os01g0763300_2	462
RPBM_895857	59441	GTCATCATTGATTGATATGATTTTGTATGTGTGAGCAATG	Os11g0227100_38	467
RPBM_176700	59389	CATTGATTGACATTGTTGAGGCAGTACTGTTACAGTTGAG	Os01g0615200_5	469
RPBM_868284	57409	TCCAATTGATTGCAAATCGATTCCTCACTCCTCTCTTATC	Os11g0266000_3	580
RPBM_834769	57364	AGTAATAAATTGATTGTATGTTATCTGGTGGTCTGAAACT	Os10g0554100_4	584
RPBM_560833	57002	CTACTGATTGTATTGATTGGGTAGCTGGATTGAAGTTAAT	Os06g0152800_27	621
RPBM_793636	56417	AATTGATTGGACTCCACCAACATTAAAATAGTTGTTGATG	Os09g0321200_31	659
RPBM_743989	56374	ATGAGATAAATTGATTGTTAACCATGTATGTCTCTAAGGT	Os08g0238500_21	663
RPBM_400988	55974	TACAAATTGATTGGCTATAGGTCAAATAGTGGATCCTAGA	Os03g0853500_20	690
RPBM_272390	55052	ATTGATTGATAAACCCTACTGCTTCTCGCCGCCGCCGCCG	Os02g0826100_47	766
RPBM_815608	54758	CATTGATTGGCCAGCCGAGGTCTAGCCTCAACCTAGCGTG	Os10g0406100_2	798
RPBM_264762	54387	AGCTGCATATATTGATTGACAGGTGTACCGATTCCTTATG	Os02g0781000_14	831
RPBM_326182	53450	TCCATTGATTGAGGAATAGTGCCAGCTTTAGATTTGCTCC	Os03g0304800_37	929
RPBM_913975	53159	TACCTTAATTTATTGATTGCACTCTTGTTCTCACACGGTT	Os12g0170200_26	966
RPBM_667010	52891	AAAGATTGCCGAGTTTAATTGCAATCAATTACGGGAAGAT	Os07g0620300_21	1000
RPBM_353676	51798	CGTGCCAATCAATTAATCGATCGATCAGTTTTGTGCGTAC	Os03g0665200_42	1123
RPBM_11721	51708	AAATTGATTGGGGATAAATCTCAAAATTAAGATGAATGAG	Os01g0147700_9	1134
RPBM_134337	51705	ATTGATTGGCTTATTTGGCTTATTTAACTTGATAAGGATT	Os01g0878800_27	1135
RPBM_790539	51575	TTAATTGATTGATGCATGGGCCTCTGTTCCAGCCCATACA	Os09g0567100_21	1156
RPBM_478658	51533	TATTGATTGTATGATTTGGAGAAAATCCAACCTCCGCCCC	Os04g0624400_25	1166
RPBM_539284	51084	GCACACATGATCAATCAATTAATAGATTAGGTAGGTACGG	Os05g0106300_38	1206
RPBM_657125	50950	TCAATCAATTAATTAATTAATCGAATTGTGTTATATCTCT	Os07g0553900_34	1221
RPBM_270635	50435	CACATTGATTGGCGGAGATCACCATACGAAATGATGAGAT	Os02g0817200_7	1289
RPBM_750609	50202	GTGGGTGCCCTAATTGATTGACTGGTCCAAAGACTCAAAC	Os08g0543900_26	1318
RPBM_842058	50069	AAAATAATTGATTGCAGCAGTAGTGGTTATTTTGGCAAGA	Os10g0195100_41	1340
RPBM_397201	50018	GTTTGAACAGTCAATTGATTGGGCTCACCAATTAGAGATG	Os03g0705566_6	1344
RPBM_614958	49774	GCAGCAAATTGATTGAAACAACCCTTAACCGGTGAGTGCT	Os06g0229400_7	1378
RPBM_883577	49654	TTATAACATTATTGATTGATATCAACACTTGTATGCATAA	Os11g0603200_8	1397
RPBM_224314	49383	TAAATTGATTGTGTAGTAAGAGTTGCTCCGTTTTACGCGC	Os02g0482400_40	1440
RPBM_949567	48730	ATTGATTGATGCAGAATCCGGAAGTTGCTCACTTTGATTA	Os12g0273900_44	1531
RPBM_563414	48560	TAGCATATTGATTGAAAACCCGTTCCCATGCAATGTGGCA	Os06g0170200_11	1554
RPBM_910327	48458	CTCTCTCATTGATTGAGTGGATATTATATTTTAATGCGTT	Os12g0142600_4	1568
RPBM_923140	48229	CTGTTACAATTGATTGGCAAACCAAGTATTACGAATCGAG	Os12g0287200_28	1611
RPBM_764552	47945	ATTGATTGGTCTATGAAAACAAGTTAGGCTCACATGCAAC	Os09g0376900_4	1640
RPBM_6390	47893	CATAATATTGATTGATGCGTGTGAAACATGAACAAGCTTC	Os01g0124700_19	1647
RPBM_75532	47788	AACCAATTCAAGTTAATATTGATTGGCTACACGCATATAG	Os01g0622300_22	1663
RPBM_595737	47694	ATTGATTGCTCTTCGTCTCCCCTGGCTATAAAACGAGCGG	Os06g0633800_43	1680
RPBM_698264	47454	TAGAATTGATTGTGCGAGAGAGATAATTGAACACAGGAAT	Os08g0144100_13	1720
RPBM_480825	47419	CTATTATTGATTGCTCTACGGATGGCATGGATGGAGGTTG	Os05g0102800_36	1732
RPBM_856937	47396	ATTGATTGTTTAGTATCAAATAAGTTATCATGTGGATGTT	Os11g0150450_24	1734
RPBM_53387	46850	AACATTAATTGATTGTGTAGAGAGGAATCGTGCGCTGTTT	Os01g0373400_25	1822
RPBM_709353	46667	ACCACTATTGATTGAATTAGTGTTCATTGGTGAAGTTGTT	Os08g0270200_28	1852
RPBM_950613	46587	TTTATTGATTGAGAGGAACTATCTACCTCTGTAATGACAT	Os12g0454300_12	1868
RPBM_45145	46205	AAATATTATAATTGATTGTCGATGAAACATCGGGTTGTAC	Os01g0311800_15	1936
RPBM_12328	45688	TGATTGAACAATCAATTTAGACTAAACGAACGATCATGCT	Os01g0150000_28	2028
RPBM_588786	45182	TTATTGATTGTTCGAATTTTAAAAGTTTTAATTGAATGTT	Os06g0563000_1	2127
RPBM_322750	45054	GCAATTGATTGTGAAGTATTCCTTTCAGTTCGGCTTGAAG	Os03g0284100_35	2153
RPBM_677224	44904	TTCATAGATGAAGGTAATTGATTGATACGGGCTAATATCA	Os07g0685900_43	2176
RPBM_864943	44826	GAATTGATTGAGGTTGAAGGCTTCAAGCGATATACGTACT	Os11g0222900_43	2190
RPBM_800194	44826	GATAATGGCCCTTAAATTGATTGCAACTCACGGTGATACA	Os09g0546500_23	2191
RPBM_78218	44736	GCCGCTCAATTGATTGGTCGATAGCATAAAAGTAATTGGT	Os01g0637600_13	2209
RPBM_526243	44226	CATTGATTGGATCGTACGCTTGTGTTGCATGACCAATGAT	Os05g0516550_31	2306
RPBM_251833	43826	TATTGATTGCGCAATTATTCGGCAGCGTCTATCTGTCTCT	Os02g0703600_21	2399
RPBM_730071	43285	CCAAGATTAGTAATTGATTGCACTCCTTCAAAATTATTCT	Os08g0502000_19	2507
RPBM_570072	43039	TGTGAATTGATTGAAGTCTCAAGGATTAGTATAGTTCTTG	Os06g0223800_5	2567
RPBM_606831	42644	ATTGATTGCAGCGTGTCATCAGAAACTATAGGACGTGAAC	Os06g0705000_14	2658
RPBM_642160	42596	CATCGTGCAATTGATTGATCGTCTGATTTTATGTCGATTC	Os07g0287000_14	2668
RPBM_701497	42366	TCTTATTGATTGCAGAATCAAATCAACAGGCACGCTCACG	Os08g0171800_12	2718
RPBM_590819	42292	ATTGATTGGCTGAGCTCCAGCTCCAGGAGGGGTGGAGTTG	Os06g0588900_25	2737
RPBM_334239	41850	CCTCATTGTCAATCAATGTTTTGGCTATCATCCTCGATGC	Os03g0360500_9	2858
RPBM_626834	41739	TCAGTTGATCAATCAATTAAGGAACTAGTCCACCAATCAA	Os07g0124900_25	2885
RPBM_462731	41660	GCACAAACGTGATAAAATTGATTGGAAAATCATTTGCAAC	Os04g0674800_23	2911
RPBM_187998	41370	TATTGATTGACATGGTTAGTGGTATGACATGATTATTTGG	Os01g0927200_33	2979
RPBM_388727	41210	TCCAAATCCTACAATAATTGATTGAATCAAACACAGAAAG	Os03g0215900_9	3032
RPBM_91879	40928	GATCATCAATATTGATTGAGAATATTTCACGACTGATTTG	Os01g0700500_3	3102
RPBM_470864	40808	TTAATTGATTGAATCACATCCTTCCGGATTGTTTTGATCC	Os04g0329300_22	3136
RPBM_231935	40790	GACCTAACATTGATTGAATATATCTATAATAATATTGTTA	Os02g0559400_17	3142
RPBM_7810	40739	ATTGATTGAGAAAATAATGTTGGTGAATAAATTGTTATAT	Os01g0130400_18	3162
RPBM_594287	40638	ATTCTACTATTGATTGATCATGTGTTTTAGTTATCACATC	Os06g0618100_14	3188
RPBM_82917	40615	GTGGACCAATCAATTAATAATCTACGTACAACAAGGACCC	Os01g0663300_8	3199
RPBM_880999	40513	ATTGATTGCTTTACGAGTTATATATGTGCACCTGGAAGAA	Os11g0578700_27	3231
RPBM_340923	40470	CAAGAATTGATTGCTTCTGTACTTCACATAGACTAATGTT	Os03g0424000_29	3248
RPBM_345463	40261	GTATGGGAATTGATTGCTAGACTAGTGTACAAAAGCTGGG	Os03g0582000_12	3312
RPBM_318309	40241	TGTCCACTGAAATTGATTGGAGATCGATGTGATGGTCAAG	Os03g0260100_4	3319
RPBM_316895	40168	TAGAGAATTGATTGGGCTTTTGGTTGACTTCTTTGACACG	Os03g0249100_11	3341
RPBM_862358	39893	GTGTCTCAGTCAACATCAATTGATTGATCAATATAACAAC	Os11g0199000_6	3433
RPBM_772407	39891	ATATTGATTGCATAAAGAAAGTTCGGTCCTGTTCACTTTG	Os09g0451800_19	3434
RPBM_658861	39622	CCATTGATTGCTGCAGTTCAGCGTAGCCCCGTCGTTCAAG	Os07g0566800_6	3517
RPBM_647652	39164	CTTTATTGATTGAGAGGAACTATCTACCTCTGTAATGACA	Os07g0470400_18	3666
RPBM_854680	38438	GAATTGATTGCATGCAAACGGGGCAGCACACTGATACTCG	Os11g0133700_21	3890
RPBM_216289	38358	TCAATTGATTGATCTTCTGCTGCTGCTGCTGCATAGGTTC	Os02g0280500_2	3923
RPBM_91016	37913	TGATCTAGAATTAAATTGATTGCCATTATAATGGGATCTC	Os01g0695800_22	4079
RPBM_147349	37160	ACATAATATATTGATTGCCTTAAAAGATTACAGACTCTTT	Os01g0931100_5	4367
RPBM_151292	36908	GCCTAATTATTACATAGAGACCAATCAATAAGCTATTAGC	Os01g0947000_28	4453
RPBM_869395	36433	CTATCAATCAATTCCTTCTTATTTAGAAACCAATCAAGAT	Os11g0291500_36	4621
RPBM_801434	36284	AAGCGTTAATATTGATTGTGATTAGCCGCCGTGGGCAACA	Os10g0101000_38	4673
RPBM_724376	36199	TATTGATTGGATCACCACGTATAGTTAGCAAATCTCTAAA	Os08g0460700_8	4696
RPBM_296018	36095	TGAAATTGATTGTCGTAGGAATTCAGGTGCTTTACTCAAG	Os03g0125600_8	4725
RPBM_625950	35892	CTTCAATCAATTTCTCGCCCACAGATTAATTACACCAGCC	Os07g0119300_23	4805
RPBM_665177	35883	GTCAATAGTATTGATTGATAATATATACTCGAGATAATTT	Os07g0607300_1	4812
RPBM_467124	35856	TCTAACATTATTGATTGTTTCTCTTTTAGTTGAATAGCTA	Os04g0121100_6	4822
RPBM_901901	35756	TGTCCAGCCAATTAACTAATTAAGCCAATCAATGCAATGG	Os11g0637300_6	4860
RPBM_701643	35655	ATGTTATGAATTGATTGGGTTAGGGAGTTTTCTTCTGGTC	Os08g0173700_11	4907
RPBM_20711	35542	GTCATTGATTGTTCAAAGCGATAATTATTATCAAACCGGT	Os01g0186000_32	4950
RPBM_479538	35532	ATTGATTGGAGCCGAGAATGAGAAAGGATGACACGTTCGT	Os04g0657300_23	4955
RPBM_215852	34686	TAATTGATTGTAGCTCGTTGAATTCCGGTTATTCCATTAC	Os02g0274900_6	5309
RPBM_666399	34622	GTTTCTGATATCATTGATTGCTATCCTCCTCCTCCTCCTT	Os07g0616500_47	5337
RPBM_219468	34435	CTAGTGTCAATCAATGAATCAAGCGGCCACCAACCTACCT	Os02g0317800_45	5413
RPBM_438212	34415	AGAATTAAATAGGGGAAAATTGTTATTGATTGAAAAGTGG	Os04g0529800_4	5420
RPBM_264950	34315	AAAGTTGATAATCACAATCAATTAGGCCCCTTTGCAATGC	Os02g0782300_6	5469
RPBM_774140	34114	TCGCAATCAGCCAATCAATTCATGCCCATTATTACATATG	Os09g0460400_37	5557
RPBM_176094	33533	AATCAAATTGATTGGCTTTATATTAATAGAGGGGAAGAAA	Os01g0602200_36	5811
RPBM_519747	33501	TACTCATTGATTGCAGGTTCCTTGAAATTTACTGGTAGAG	Os05g0468200_3	5838
RPBM_103099	33094	CTATTGATTGTTGGCGAGCATGTTCTTATCCAGTTGACTT	Os01g0749900_2	6024
RPBM_645359	33062	GCCCCAAAATTGATTGAAGTTTGCGAACGGTGGAAGAAGA	Os07g0436000_28	6038
RPBM_463357	33029	AATGTTATAATTGATTGGGCCTTCTTTGTAGCTTCTTCTA	Os04g0678000_12	6058
RPBM_312763	33009	CCCTTCAATCAATGCCATGACAGATACCTATGAGTACTAT	Os03g0221700_44	6071
RPBM_605719	32824	ATAAAATTGATTGCTCGAGTTATAAAATTCGACTAAATTT	Os06g0700100_29	6146
RPBM_831037	32580	ACCATCAGACAAGCATATAATTGATTGCTCTGATCAAGCG	Os10g0529300_45	6250
RPBM_749235	32460	ATTGATTGTAGCCAAAATAAATTTTACTAAATTTTGCCAA	Os08g0495300_24	6309
RPBM_264473	32290	TTACATTACAGCATTGATTGAACTTTCTAAAACCTAAATC	Os02g0778600_19	6385
RPBM_85423	32109	GCAGAAATGCAATCAATTAAGCACTTGTAGGTCGTCTGAC	Os01g0674800_15	6471
RPBM_600601	31699	TGTTAATAATCATCTGGTAATTGATTGCTCTAAAGATAGA	Os06g0667400_7	6660
RPBM_624072	31693	ATTGATTGTGTACGTTTTGCCCTTAATCCTTGTCAGCAGT	Os07g0102900_7	6663
RPBM_196713	31493	TTACATTAGCAATTGATTGCTCTTATTTGACCATGATGTT	Os02g0135300_26	6772
RPBM_32524	31334	ATCCAATCAATAATGAGCGATGCGATGAATGATGCATTGT	Os01g0241000_36	6847
RPBM_806208	31257	TCAGTATATTGATTGTTAGTCTTTTATCGTCTTGAATGAA	Os10g0160000_10	6890
RPBM_87976	30915	TTCTCAATCAATTACAGCTCTCTTCTATTTAATTCTAAAC	Os01g0685000_20	7056
RPBM_109475	30914	GAAATAATTGATTGAATCCTATTCTATCCTCTAAAATTCC	Os01g0774500_8	7058
RPBM_395359	30863	GTACTAGTATTATTGATTGATACACTTGTGATGTCATGCC	Os03g0626500_26	7089
RPBM_542787	30859	GCCATTGATTGCGCCGGCGATGAATGCGGGCACGATTCGA	Os05g0256350_13	7090
RPBM_375860	30820	CCAATCAATTAATCAACCAAAAGAAACATTCCCCAACCCA	Os03g0808300_29	7105
RPBM_159914	30745	GGGATCCAATCAATTTCAATTGAATTGTAGAAGTAGTGGT	Os01g0111250_26	7146
RPBM_716187	30493	TTAGAGATATTGAAATTGATTGAGAGGGAACCAACAGATA	Os08g0377400_2	7302
RPBM_117511	30331	CATCCAATCAATAGGTAATAGAGACAGAATCCCTACTCCA	Os01g0813700_8	7402
RPBM_841791	30188	GCATGTTCGTCACAATCAATTAATGCATACTGATAGTGAT	Os10g0177300_19	7479
RPBM_76534	30056	CAATCATTGATTGTTACTTTGTTAGTAATTGGTTAGTATA	Os01g0627400_44	7553
RPBM_767742	29916	ATAACGGGAATATAAACTATAAATTGATTGCTTGTACTAT	Os09g0415700_9	7618
RPBM_14850	29846	TTGAGCATTTTCAATCAATGATGGAAAATGACAACGATGA	Os01g0162400_2	7669
RPBM_869071	29814	ATTTAATCACCTCATTGATTGGATCACATCCATACTGTGA	Os11g0282800_6	7687
RPBM_11700	29784	ATGTTGAGTCTCCTATTGATTGGAATCAGACTTGAGAAGG	Os01g0147300_37	7707
RPBM_542698	29354	GTGTACTATTGATTGAGGAGTAGCATCCATAATTAGAGTG	Os05g0251900_22	7969
RPBM_291556	29304	ATTATGTTTATTGATTGGACGGAAAATTTCCCATTTTAAT	Os03g0103200_5	8008
RPBM_95330	29204	AATCGGTGAATGTATTGATTGGATTTGCGTGTTCATTGTT	Os01g0717400_24	8066
RPBM_772812	29093	CATGAAGAGAGCAAATTGATTGGGCCGGAAGTCGCTCCGG	Os09g0453800_32	8143
RPBM_394579	28808	TTGCACATTGATTGTCTCCAATTTTGGTGAGTTTTCGGCA	Os03g0588700_30	8310
RPBM_198984	28765	ATTGATTGCTGGACACCCGCGAGATTATTTTATTATATTT	Os02g0148700_43	8335
RPBM_867743	28334	AAGATTTGCAACCAATCAATACCACCAAATTTCCGGATTT	Os11g0256300_1	8600
RPBM_680339	28054	TCAGTTGATCAATCAATTAAGGAACTAGTCCACCAATCAA	Os07g0126400_22	8802
RPBM_139605	28045	GGTCTAATTGATTGTTTGTCGTCAGAAAAGAAAATCTTAT	Os01g0900900_3	8807
RPBM_496846	28038	GCAATCAATATGGTGATTAGAGTAGTCAAATCAAATGGCA	Os05g0220100_34	8812
RPBM_12402	28016	AGCTTGGAATTGATTGTTCATCTTCTGTATTCAGTCAAGT	Os01g0150200_4	8830
RPBM_686338	27918	GCCATTGATTGCCCATGCACTGACACGACCACAGATGCCT	Os07g0498400_43	8900
RPBM_911373	27818	TAATTCCCAATCAATTAAACGAGACGAGTCATTAGCAAGC	Os12g0150100_21	8965
RPBM_331601	27801	TGCGTGCATGATTAGTTATTACAGGTCGTCATTGATTGAG	Os03g0339300_17	8977
RPBM_365690	27591	CAGATTTCTTATTGATTGTCCTAAAAGACCTATTATCACG	Os03g0748800_2	9103
RPBM_259524	27408	GTGCCGTTAGTGCTAATCAAGGCAATCAATAAAAGATCAG	Os02g0749200_19	9209
RPBM_816429	27390	GGATGAGTCATTGATTGGGCTAATCTATATCTATACTAAT	Os10g0412800_39	9224
RPBM_704036	27213	TTTGCAATCAATTAGAGGAGGAAATACATGGGAGAAGCAG	Os08g0197800_3	9345
RPBM_305371	27208	AACCCTCAATCAATTCTGATGGCTCCAGAATGTGGAGTAC	Os03g0180400_2	9350
RPBM_496158	27000	AATCTTTATTGATTGTAAATTTAGCTTATGTATTGGTTAA	Os05g0211100_32	9510
RPBM_773461	26991	ACGAATTGAACAATCAATTCACCCGGAGAGGTACGTCTGC	Os09g0457800_44	9521
RPBM_270736	26959	AGTAACCATTGATTGAGTAAGCACTCTAAGATTGGAGCAA	Os02g0817600_10	9552
RPBM_211222	26909	AACAATCAATTATCCGGCAAACTTCCGGACCGCATTGACA	Os02g0227600_31	9585
RPBM_671957	26904	AACTTTCATTCATTCAATCAATTTACAGAATGGGGTCCAT	Os07g0656200_19	9589
RPBM_949237	26904	GTAAATAATTTTAAAGTTATTGATTGGTAAAATTCTAATT	Os12g0258700_8	9588
RPBM_813696	26750	TAACATTGATTGTTATGTCACTTGTCTGTGGATCAACTCT	Os10g0378300_1	9696
RPBM_702617	26583	TCTCCAATCAATGGTGTCTGGGTTCAGTCACTCCATACGT	Os08g0180400_5	9795
RPBM_688857	26496	CAATCAATTTCATGATTATTTGATTTTGTACTTCAAGCAA	Os07g0586600_14	9848
RPBM_295858	26432	CACGCGACGCGGTGAATTGATTGATCGACCGATTCCTCCC	Os03g0124300_44	9895
RPBM_598891	26381	AAAGAACCAATTGATTGAGCTGGGGCAGTAGCAGTCGTAC	Os06g0658200_12	9931
RPBM_157592	26367	AGCCACGCAATCAATTAAATAATTAAGATAGGTACACGTG	Os01g0971200_7	9945
RPBM_831736	26351	TGTTTTCCTTTAAATTGATTGCATAGTTAGGTCCGACCAA	Os10g0533200_9	9957
RPBM_679605	26164	CACAACAATCAATAATGCCAATAATTAATGCAGGTGTGTT	Os07g0109100_23	10089
RPBM_847648	25931	GATTCGTTGAATTGATTGCTCTTAGTGCGATTGTGCGAAT	Os10g0494200_45	10262
RPBM_944749	25352	ATGACAGTATGACAGCTCGTCAATCAATGGTAATCACAGC	Os12g0639500_28	10724
RPBM_514902	25300	TAGTTCAATCAATTGAAGTCGAGCGGCTTCAGATATTCGT	Os05g0428800_9	10767
RPBM_807183	25126	TCTGCAAACTAATCTATTGATTGAGTGGAGCGCATATTTT	Os10g0176700_5	10904
RPBM_107382	24803	TAATTGAGTCAATCAATATGCTTCTGAATCTGCTGATCGC	Os01g0765400_22	11182
RPBM_638685	24636	ATTCAATCAATAATTGAATATATATTCATAATAAATTTGT	Os07g0235800_18	11319
RPBM_165154	24548	AATTGATTGTGTCACAGTATATATTATAGTGAGGGGTGGG	Os01g0200200_23	11397
RPBM_688221	24435	TCACCCGACATGAATTGATTGATGAGCCCGCAGAGATAAT	Os07g0564400_15	11505
RPBM_457332	24203	TATTCAGGAATCTGAATTGATTGGCTGTGCTCAAGTTACT	Os04g0644900_14	11713
RPBM_44131	23845	CTCATCAATGTATTGATTGCATCCTGCAAATAGTTCAGGG	Os01g0304300_30	12022
RPBM_560366	23783	ACTTACTATAACATTGATTGTTATGTCACTTGTATGTGGA	Os06g0151300_1	12084
RPBM_241572	23770	AATTCAGCTGTCACATTGATTGGCTTGGCTAATAAGCTGT	Os02g0629400_1	12094
RPBM_446862	23563	ACTTGTTGAAAATTGATTGCTTTGTTGTTGTAGTGTTTAC	Os04g0585300_30	12309
RPBM_618658	23325	TTGACCAATCAATTACTCACTGGTACGGAAAACACTATAG	Os06g0505100_32	12545
RPBM_586461	23087	TATTCTCACCATCTAATTGATTGGAGGTAACCATATTCAA	Os06g0537700_28	12748
RPBM_145053	22227	AATAAATTGATTGTAACCCTCTTACTTATCTGAATAGAGA	Os01g0923300_12	13574
RPBM_845976	21913	CCAGCTGAGAAATTGATTGATGTATAGCACTCCGATCTTC	Os10g0447500_39	13872
RPBM_503514	21835	AAATTGATTGGCTGGTGGCCATAGAAGGAGAACGAAAATA	Os05g0317700_38	13953
RPBM_880500	21786	ATGTACGGCTAGTATTGATTGATGTCGCCAGGCGTTAGCT	Os11g0570400_18	14001
RPBM_316963	21664	AAACATTGATTGTGTTCCCCTGTTAATATGGATTTTATGG	Os03g0249300_30	14126
RPBM_606286	21539	CATTTATATAATTAAACAATCAATAAAGGGAATTACACTA	Os06g0703100_8	14238
RPBM_925672	21207	GGATAGAATTGATTGAGCGAGAGAGAGAATTGAACACAAA	Os12g0437800_12	14548
RPBM_703610	20812	GCGATATCCATTGATTGAAAATTCTGCAAGATTCAAATAT	Os08g0193100_18	14932
RPBM_822091	20769	GCATCGTGAAGCCAATCAATTTAAATTTCTCATCTCGTCA	Os10g0466700_17	14987
RPBM_396382	20719	CATTACCAATCAATTTTGCTATATATTTATCGATAAATTT	Os03g0680566_20	15044
RPBM_203153	20657	GGGCCAATTGGGCCCTATTGATTGGGCCGTGCCCAACCGT	Os02g0174900_47	15125
RPBM_171997	20454	TACTGGTAAGTACCTTTAATTGATTGGGCCCGTATACCTT	Os01g0355800_6	15353
RPBM_262991	20310	GTCATTGATTGATCAAGGGATCAATGCAAAACAACGCATT	Os02g0769800_7	15502
RPBM_467334	20289	ATACAATCAATTCTTGACTGAGAATAGCAGTAGAACTTTT	Os04g0134900_20	15526
RPBM_85747	20275	AATATCAATCAATAGCTTTGCGGCGACGCCCTTCCTCGCG	Os01g0676200_45	15538
RPBM_409833	19957	GAGTAAATTGCACACGGATGCAATCAATTGACCTGTGCTG	Os04g0255650_45	15876
RPBM_900267	19802	CAGAAACCTCGCGAATTGATTGCTCCAGCTTATGATTGCC	Os11g0577800_38	16076
RPBM_926451	19786	CATTTGTTCATTGATTGTGATTTTGCAAAGTTTATTTGGA	Os12g0448900_7	16096
RPBM_69613	19621	GACCTTATTTGCATTGATTGACCTTATTTGCATTGATTTT	Os01g0593500_32	16275
RPBM_844293	19375	ATTGATTGGTGTCTTGCCGAGAGAGGCTTCAATTCTTAGA	Os10g0401100_22	16584
RPBM_533972	19033	TGGTAGCAATCAATTTTGCCTGTCTAGTGACTGGAATTTC	Os05g0566300_18	16957
RPBM_885218	19001	ATTTTCAATCAATATGAACAATTTTACTAAATCTGACTTT	Os11g0620300_32	16998
RPBM_118745	18600	TGTCCCTCAATCAATTTGGTTATGTCCTTCATATTTCGTT	Os01g0818000_17	17479
RPBM_172068	18570	TTCAATCAATTTAAGAAGTAGACGCTACCTTATAAGACAA	Os01g0356800_28	17516
RPBM_601722	18540	AGCCCCTAAGCCAATCAATTAGCAGGCATCTTTACTCCTA	Os06g0676500_1	17565
RPBM_737832	18391	ACCATCAATCAATGGAGACAAACCTCTGCACCTCCTCCAA	Os08g0550500_38	17740
RPBM_751300	18309	GAAGCAATCAATTAAAATAATGCCTTGAGTGCATGCAATT	Os08g0553200_31	17855
RPBM_152708	18123	TTTACTTAGTCAATCAATAGTGTCAAGTCATTTGAAACCG	Os01g0952200_23	18092
RPBM_200301	18085	ATTGATTGGAAGAGAGGTCAAGTACCCCGAAGGATGGTGA	Os02g0157300_37	18139
RPBM_905017	17948	ACAATAACCAATCAATGAAATGAGAATGAACATCAGAAGC	Os12g0106600_35	18302
RPBM_689503	17654	TTATTATGAAAATTATTGATTGAGCTGTCATAATATAGGA	Os07g0611500_23	18694
RPBM_17483	17649	TTGCGTTGTCGATTTATCAATCAATTGCTCAGATGCTAAT	Os01g0174100_38	18700
RPBM_259306	17644	CCACAATCAATTTGACGTCGCCCCTATTTATGTCCTGCCT	Os02g0747600_46	18711
RPBM_405497	17560	CTAATTAGTAACATGAAGAGAGGGCAATCAATGTACAGTG	Os04g0168000_21	18822
RPBM_446414	17552	GACACAAACTGACTGGATTATGATGGGAGCAATCAATGAT	Os04g0583600_23	18833
RPBM_468148	17266	TGTAATTATTCCCTCAGGTATCAATCAATTCAGTTAACTT	Os04g0182900_1	19201
RPBM_832255	17159	CTCAATCAATATTCCACTAATTAAACCCTCCATTGATGAT	Os10g0536700_38	19355
RPBM_630498	17085	ATGAATTTATTGATTGGGTTGGAGAGGGGAATCTCTCCAA	Os07g0162900_14	19473
RPBM_150325	16898	GACAGTGACCCATCAATCAATGCACAAGCAGCAGTGACGT	Os01g0941800_41	19740
RPBM_610220	16886	GTTGCGTGCAACAATTGGGCTAATTGATTGCACACGAGAA	Os06g0726200_22	19762
RPBM_599262	16679	AAACGCATTGATTGCGCGGCGACGCGAGCCACAGCCACAG	Os06g0660400_40	20034
RPBM_545241	16516	GTGCCAATCAATAATGCTCAGGAAGAGCAAATATGGACCG	Os05g0390800_17	20252
RPBM_877070	16331	ATCACCTCTGCATTGATTGGCTCGAGGTATTAAGGGTTAT	Os11g0529500_18	20541
RPBM_462580	16292	ATGTTGCCAATCAATTCCAGCCAGGCGCACTAGCAATCTT	Os04g0674300_19	20598
RPBM_787008	16238	CTTGGCATTGATTGTAAGCTGGTATCGAACTCTTCAGTAA	Os09g0542200_18	20669
RPBM_931759	16228	GAGAAACGCCATTGATTGGTGGAGAGAGAGAGAGAGAGAA	Os12g0533400_23	20683
RPBM_51001	16142	TTATTAGAATATTGATTGAAATTTTCAGCCTCCAAACAAC	Os01g0358100_40	20818
RPBM_281793	16101	CCTTGCCTGACAACAATCAATTAGTTTGCTACTGCTACTC	Os02g0465140_42	20880
RPBM_560250	16043	ACACCAATTGATTGTTGCTATGCCATACTCTGTAAAACAA	Os06g0150200_32	20954
RPBM_575093	16015	ATTCCAATCAATTGGTATGTCTCATATTTTGGCGCAGAAA	Os06g0275500_28	20999
RPBM_781194	16004	TGGACTCACAATCAATTACGGCCCGGCCCAGTAGATACCA	Os09g0507800_35	21021
RPBM_667585	15986	CCAATCAATTATAACCCTTCTTCGTTCACTAATTCCAATA	Os07g0623200_8	21040
RPBM_888411	15655	TACCATTGTCCATTGATTGAGGTGATCACTAGGCTGTCAA	Os11g0661600_40	21521
RPBM_720729	15600	TCCTGACACCTCCCAATCAATTCCCATCTCCGCCACTGCT	Os08g0427000_36	21603
RPBM_59998	15504	CCACAATCAATTTAGATGGCTCATGAGATGCACTTAATAT	Os01g0527700_21	21740
RPBM_589358	15430	TGGGGCGCATGACTGTATCAATCAATGCCTACTAATATGA	Os06g0568200_34	21842
RPBM_535551	15356	TCCAGCACCAATCAATAAATTGGTTTCAATACACTTTCCC	Os05g0575400_29	21960
RPBM_819343	15141	ATGCATGTTCAATTGATTGTCATGTTATGTTCATTATAGA	Os10g0442100_13	22280
RPBM_616655	14881	AAACAGTTTTCCCCAAAATTGATTGTAAATATACATATAC	Os06g0293100_38	22664
RPBM_209307	14865	GCTATAGCCAATCAATATGAAATCGTTGTCTCCTACAGTA	Os02g0215000_27	22696
RPBM_166979	14686	TATGTATGCATTGATTGCTAAACATTTTCACATGTGCATT	Os01g0233400_35	22990
RPBM_413580	14437	GAACAATCAATTTAATAGCCCCACACTGCGACGCAACTCT	Os04g0321700_19	23416
RPBM_307767	14408	GGGCTCAATCAATTTGAGAGAACAAAAGGAGGTGGGCCCA	Os03g0192550_46	23465
RPBM_721255	14336	CCAATCAATTTTCATGGAAATAAAATGGATAAGAATCATA	Os08g0430800_23	23578
RPBM_908140	14158	TGTATGTGAATTGATTGTACCCATTGGGTTTTGTTTTCTA	Os12g0125400_22	23905
RPBM_674369	13975	AGGGAACATTCCAATCAATTATTCGGCTGCGAAAAGGCAA	Os07g0669800_30	24239
RPBM_907582	13908	ATTGATTGGCCCAAGATATCCATCGGCATCGGCGCCGGCG	Os12g0123200_3	24361
RPBM_873637	13891	CCGCCAATATTGATTGAGATATATTCAGAAATTCTATAAA	Os11g0463700_15	24390
RPBM_192466	13533	TCGGCCCAATCAATTGCGTTGGTTATGAATGGCCCATGGA	Os02g0111700_42	25004
RPBM_379526	13495	GTACTATGTACTACGTATCAATCAATTAGTTAGGTGTTTG	Os03g0828100_20	25076
RPBM_201649	13418	CCATGAGTTCCTTTCAATCAATGCCTAACTCTCTCTCTCT	Os02g0166800_13	25222
RPBM_298609	13129	TCTGAAGAAAACCAATCAATTGTCCGGCCATACAAACTGC	Os03g0139300_2	25734
RPBM_391589	13046	TTTGTAATAATTAAAACTCAATCAATAATACGTTAATACT	Os03g0355900_29	25872
RPBM_128535	12790	GATGGGCCTATTACAATTATTGATTGTTGTTATGTTTGCA	Os01g0857500_7	26363
RPBM_727251	12632	TGTGTCGCAATCAATGATAGAGCAGCCGTTCGATCATCTT	Os08g0483600_41	26655
RPBM_49695	12632	CGAATCTAAACAATCAATATTTAATTATACTTCCTCTAGA	Os01g0349400_8	26652
RPBM_643277	12575	CTCCCCAATCAATATAGCTCATAGCTGCTACGAGTCTATA	Os07g0404300_4	26759
RPBM_512330	12462	TAAACTTATTCCGAGTATTGATTGCCACATTAAGCCTGCC	Os05g0406700_34	26979
RPBM_373921	12455	GATTTCTTATTGATTGTTGATCCCACGTGAATAGATAGTA	Os03g0799100_1	26992
RPBM_383785	12404	CACGTGTACATGATAATATTGATTGCTAGGAGATATTAGC	Os03g0852000_16	27104
RPBM_79151	12387	TATTGTATTGATTGAGGTGATTCATGATAACCATGAAATA	Os01g0644200_15	27143
RPBM_305896	11963	ACATCGAATATCCAATCAATTTAACCTGCAACCAACTTTT	Os03g0182800_37	28020
RPBM_458340	11941	CCAATCAATTTGATCTCTCACCTCACTCTCGTGGGCTCAC	Os04g0650800_42	28083
RPBM_431891	11880	CATTCTTGCAATTCAACTATTGATTGTTTGATCTTATGGA	Os04g0491100_4	28207
RPBM_159274	11840	GCAATCAATAATGTACAGTATAACTCTGTTGACTTTTGAA	Os01g0976800_23	28292
RPBM_183243	11724	GCAATCAATTATTCCGCCGCTCTCCAGCGACGCAATTGCG	Os01g0778400_31	28517
RPBM_751196	11681	AAGCGGCATTGATTGCAAATGATAGAACACATATTGAAAT	Os08g0553000_25	28618
RPBM_143033	11570	GGGAGAGAGATCAATCAATATATATCTAGACCTGTATATC	Os01g0915900_1	28864
RPBM_819678	11471	GAGATAACGACCACAATCAATTAAATTCTTGGACAAGGGG	Os10g0445400_5	29079
RPBM_612363	11244	CTATCAACAATCAATTTGATGTATGTGCTCTTCTTTGTGC	Os06g0151100_9	29602
RPBM_946945	11076	CAACTTCCAATCAATAAACACAACTTGAGCTTACAATACA	Os12g0152600_19	30011
RPBM_904517	11014	TTGCTGAGGTATTCCCAAATTGATTGTCATCTAACTGGTG	Os12g0104700_25	30165
RPBM_882382	10932	TAATAGAATAAATATTCAATCAATGCACTTAAGAGAAACT	Os11g0592300_38	30364
RPBM_777592	10919	ATAGTATATGGTTGGGCAATTGATTGACCAACTAACAGTT	Os09g0482840_10	30397
RPBM_186193	10557	TCTCTTGCCACCTCCATCAATCAATTCCTCTCGCGCCACC	Os01g0865800_41	31293
RPBM_501729	10303	AGTTTGTAATAATTAAAACCCAATCAATGATACGTCAATA	Os05g0296700_17	31914
RPBM_659877	10145	CGAGTTCCATTGATTGCGAGATAGCTCTGTCTGCCATGCA	Os07g0571800_42	32354
RPBM_728807	10092	AGGCTCCAATCAATTGCCGGCAGCAAGCCACCATGCCCCA	Os08g0494000_29	32483
RPBM_938377	10065	CCCATTAGAATTGATTGTGTTTACAGGGACTTGTATAAAA	Os12g0591400_26	32548
RPBM_898552	10061	TGGAGGAATTGATTGTAGACCCTTGAAGGGAGTACAATAA	Os11g0494966_38	32558
RPBM_949781	9897	TTTACTCTTAGCAATCAATTTAGCATATTTATCTATTCTG	Os12g0299600_13	32976
RPBM_740648	9764	AACGCAATCAATTGTCCCTTATTTCCAGTGACATTCCTTA	Os08g0103400_12	33320
RPBM_322054	9489	AAGACTAAAGGCTCAATTGATTGGACGGGAGATATGAAAA	Os03g0280700_25	34069
RPBM_890105	9294	GCCCGACTTACTATAACATTGATTGTTATGTCACTTGTCT	Os11g0689750_19	34594
RPBM_652986	9221	CAACATTGCATTGATTGTAGTATTATTATGAGAAGATTAG	Os07g0520600_11	34801
RPBM_581429	9083	TTGGATAAGATGAACTTCAATCAATTTGCGGGCAAACCTT	Os06g0360500_43	35199
RPBM_30930	9060	AAGTAACACATTGCAATCAATTCAGCTCTACATCCACAAT	Os01g0233500_10	35270
RPBM_768767	8921	TAAAACTCAATCAATTATAAGTTAATACCATCTTATTTTA	Os09g0423500_5	35696
RPBM_333113	8740	GTTAGATCCAAGTTACACATTGATTGGGCTGCACAACACC	Os03g0352400_10	36243
RPBM_767596	8525	GCTTTATTGAAACTCAATCAATTAAACTAAGATGATAAAA	Os09g0414500_10	36932
RPBM_292153	8500	TTATTCAGATGTTTCAATCAATATTTTGTGGTGTCTCACT	Os03g0106800_14	37019
RPBM_953188	8140	CCGCAACAATCAATGGATGAGATTCATCTTGCGATCCTTC	Os12g0588000_39	38222
RPBM_849784	7988	GTAACTTCGGAACAATTGATTGTACTGTAGGGGTGGGATT	Os10g0566700_25	38751
RPBM_339926	7826	ATTCTTTTCTCAATCAATAACAACTCTCCACCATTTAATT	Os03g0412400_12	39363
RPBM_370667	7597	TTCTTGTGAGATGCCAATCAATAACAAAATCGCAGTACAA	Os03g0780800_30	40152
RPBM_747472	7475	ATTCAATCAATTATATATATATATATATATATATATATAT	Os08g0423500_25	40617
RPBM_334984	7403	CAACTTTTCTACATTGCAATCAATTAATTTAGCTCTACAA	Os03g0367900_19	40887
RPBM_195491	7030	TAAAACAATCAATTTCTCAACAACAGTCCAGTTAGTATCA	Os02g0127700_29	42502
RPBM_400875	6958	TTCAATCAATATATGTCAAACTCTCCCCACAGTCATCAAA	Os03g0850200_5	42826
RPBM_713758	6866	TTTTATCTCACCAATCAATTTAATTTCTTTATTTATTTTC	Os08g0337700_23	43233
RPBM_786746	6763	TCCAGAATTGTGCAATCAATGAAATCCGCCGACTAAATGA	Os09g0541100_1	43721
RPBM_167786	6680	CAATCAATTGGTTGATTTTAGCACACCACAGTACTATTCA	Os01g0246601_9	44093
RPBM_753400	6597	CAAGATTTTAATAGTAGCGCAATCAATATAAATGTTGATG	Os09g0127300_24	44491
RPBM_353689	6596	CGTCCTTCCGATATTGATTGTTTAAGTCGGTTGATTCGGA	Os03g0665950_6	44493
RPBM_627115	6495	TATGTTAGCTTCCCAATCAATTCCATGGAAATATATCATC	Os07g0130200_12	45006
RPBM_493893	6189	CTGTCTCATTTCAATTCACACTCAATCAATTCTCTTGCAT	Os05g0188600_21	46581
RPBM_300180	5946	AATAGCGTCTTCAATCAATAGCGTCGTACAACCATTCAAC	Os03g0148800_5	47923
RPBM_853994	5801	CTTGCATGTGAATTGATTGTACCCATTGGATTTTGTTTTC	Os11g0128800_21	48737
RPBM_179596	5791	TATTACATCGATCATATTGATTGTCGATTAGTACACCTTA	Os01g0701400_10	48791
RPBM_473500	5791	ATTTTACTCTTAGCAATCAATTTAGCATATTTATCTATTC	Os04g0422900_12	48784
RPBM_411014	5784	GGACTGCCAGCCACCCATCAATCAATTGCTGAAAAGGTCT	Os04g0280300_1	48831
RPBM_331455	5635	ACAAAAGCAATCAATAATATTTGCCGAACCCTATCGTCCA	Os03g0338400_18	49705
RPBM_353176	5258	GGTCGGGCCGCATTGATTGCACATCTTGTCCTCATGCCTT	Os03g0660700_32	52021
RPBM_584331	4872	TTTGTATCTATCTACCAACATCAATCAATACATGCTAACC	Os06g0502900_5	54712
RPBM_439429	4722	AAAGGCCCATCCAATCAATAGTCCATAATCCCTCCCCAAG	Os04g0534100_45	55778
RPBM_889205	4720	ATCACACAATCAATAATACACTCGGCGGATTCATCCCCGG	Os11g0677400_1	55803
RPBM_645645	4685	ACCAGCATTCCTCATATTGATTGTCCACAGGGTGCTACAG	Os07g0439100_20	56069
RPBM_605713	4656	ATCAATCAATAACTCTCAAATGCCTGGTTTGTAAAACAAA	Os06g0700100_23	56288
RPBM_562264	4523	ATGGGCCCCGCTACATTGATTGGGCCACGTTGGGTCTTGG	Os06g0162700_37	57398
RPBM_753316	4451	AGCCAAGAACAATCAATTTCAATAACATAAGGTGAACTAT	Os09g0125828_38	58036
RPBM_265177	4368	TTAAATTTAGGCTTTAGTGTATTAGTGCAATCAATAGGCT	Os02g0783100_37	58747
RPBM_703227	4097	CTTAGCATGCAGGTCATTGATTGATGATGCACGCTCGTTG	Os08g0189900_27	61143
RPBM_297568	4078	CTCCAAGTCTGACTCAAACCAATCAATTCCACACAAGTTC	Os03g0133400_39	61337
RPBM_734182	3996	TTTTCAACAATCAATTTTATATATTAGAATACGTTTATAA	Os08g0530100_14	62173
RPBM_569958	3827	ATCAATCAATTATTTTAGTTCAGATTCTGCACAAAACAAA	Os06g0222400_38	63874
RPBM_379790	3786	TGATTACTGCATTGATCCGACCAATCAATTCGAAGCATAC	Os03g0830500_39	64329
RPBM_159866	3749	TTAAGATAGAGGAAACATTGATTGTATGCATGCTATATAT	Os01g0108400_27	64723
RPBM_901143	3705	CGTGTAGTACCAATCAATACGTCTCCAGTTGAGTAAGATA	Os11g0609700_32	65222
RPBM_355758	3672	ACAAACCCATAATTTGTGAGGAGACAAGAACAATCAATAT	Os03g0684700_17	65614
RPBM_607199	3634	ACTATCGTAGGTAGCCAATCAATTTAACATTTCACTCAAG	Os06g0707400_39	66078
RPBM_33447	3614	GATCCAACCAGTCCCCATTGATTGGGGCCAATGTACTTTC	Os01g0247500_28	66314
RPBM_839136	3570	TTGGGAAGGATTGACCATGCAATCAATGTCTACCACAGTA	Os10g0578300_10	66835
RPBM_132944	3530	GGCATGCAGAGGCCGATTCATCAATCAATGGATCGATTAA	Os01g0874100_6	67364
RPBM_307806	3528	TGCATCCATCTGCCAAAGATTTTCCAATCAATACATTGCC	Os03g0192600_36	67388
RPBM_542051	3498	ACCTATTTTACTCTTAGCAATCAATTTAGCATATTTATCT	Os05g0217900_12	67757
RPBM_638388	3395	GCAATGGATCATGCTATCCAATCAATTTTCATATGTTCTT	Os07g0231500_15	69094
RPBM_612773	3341	CAAATAATCCACAATCAATAAGCCGAAAAGAACAAGACCT	Os06g0164900_27	69871
RPBM_187826	3218	GTACAGTTTAGAACAATCAATAACGATGCGATATGTACCA	Os01g0921800_8	71589
RPBM_939103	3190	GCGCAGGCAATCAATGGCGGCAGGGCAGAGTGACGAGGAG	Os12g0599700_17	72037
RPBM_625474	65535	CTGGATGATTGgattgattATGGACAGATTTAAATTTGCT	Os07g0112800_37	46
RPBM_298167	65535	ATAgattgattTGATAATTTCCTTGAGAGTAACACATGGG	Os03g0137200_1	31
RPBM_345845	65336	CGGTAGTgattgattCGGATGATTTCACCAGTAGGATTGG	Os03g0586500_2	59
RPBM_181139	65240	TTgattgattTGTTTGCACTCCATGAAATAAGTGAGGGCT	Os01g0738700_34	66
RPBM_449042	64838	AATTTgattgattTTACTCTCGAGCCAATTGAGATGTCTG	Os04g0599900_5	154
RPBM_622708	64529	CTgattgattCGTAATAGTAGAATAGGACATGTTACCATA	Os06g0694300_15	198
RPBM_139703	63827	CTGGATTGGTgattgattATCCGAGCAAGCAAAGACGATG	Os01g0901200_3	246
RPBM_602270	63704	ACTgattgattTGGAAGGAGAGAAATACTATGTTGGGTTT	Os06g0679700_10	255
RPBM_892684	63494	ATTGCAgattgattTATCTCGTCAAGATTGATGAGCATGC	Os11g0120600_1	268
RPBM_75240	63324	GATAAGTgattgattAACTACTAATTTAATTATCACTGTG	Os01g0621300_24	273
RPBM_746031	62988	AGATgattgattTTCAGGTGATGAACAGGGTTACTGTTTT	Os08g0364900_5	286
RPBM_57980	62901	GGGCCGTgattgattTGCTGGCGTGTGTGATTTTCAGCTG	Os01g0512100_12	289
RPBM_185234	62782	ATGTgattgattCTGCTGGTGGATTCTCTCTTCGGTTTGC	Os01g0838200_13	291
RPBM_385133	61742	TTCACTaatcaatcAACTTAATTTGCTCTGTCAATGTGCA	Os03g0858600_41	340
RPBM_325471	61309	TTGTgattgattTCACACCCAAACAACAAGTAGTCAGCTA	Os03g0300300_12	362
RPBM_38397	61115	CTgattgattTAGCGGCTCAACATATATACCAAGGCGGCG	Os01g0270700_29	368
RPBM_337691	60542	ATGTTCTTAgattgattAAGATTGTCAATTGATTACTCCA	Os03g0391300_31	401
RPBM_69355	58760	ACAATgattgattAATGTTTGATAGTAACAGCCATGAGAG	Os01g0591300_19	501
RPBM_76973	58368	TAGTTTGTgattgattTGTCGACATCTGGAGGCGTCATGC	Os01g0629600_42	524
RPBM_844330	57633	GTTAATTTAATTGAAATTTAAATTTAaatcaatcTGCATT	Os10g0401900_10	565
RPBM_10038	57606	TCCgattgattACCTTCTATAAATACCTCACCCCACCCCT	Os01g0138800_41	568
RPBM_780596	56604	ATgattgattTGGGTAACATACCAAACACCAAACAGTTCA	Os09g0504400_25	648
RPBM_554801	55411	ACATATATAAGTTgattgattTGTTATTATAGACGACGAG	Os06g0118000_22	736
RPBM_783765	55198	CTTCTTgattgattTATACTAACTGCGCACACACTTTATT	Os09g0522800_9	754
RPBM_891339	54955	GAAGGATTGAGATATgattgattATTATATCATATACTCT	Os11g0703100_28	775
RPBM_909274	54839	CGAgattgattAGGACTCGGAATCGATCGGAGTCGGAGTA	Os12g0134600_29	789
RPBM_909217	54713	GCTgattgattCATTCTGATCTGAACATATAGACAACCAT	Os12g0134000_21	806
RPBM_109978	54600	TTAAATTGGATCTgattgattTGTTTAAGGAAACCACCGG	Os01g0776800_21	814
RPBM_525048	53483	CCGGGgattgattTGCCGAGTGTATTATTGATCGTATGAT	Os05g0509200_12	923
RPBM_709638	52878	TAGTAgattgattTCCTTAACCGAATATAGCAGGAATCCG	Os08g0273501_19	1003
RPBM_916898	52442	AAAATTCATgattgattTTGTAGTGGATCAACCTTGCCAA	Os12g0204500_9	1049
RPBM_675905	52235	CTCTCgattgattACCTAGTACTACTGCAATTCACATTGT	Os07g0679000_47	1069
RPBM_875807	51947	TATCTAATTTaatcaatcCCATGGCTGTGATTGATCAGGA	Os11g0508600_29	1103
RPBM_805730	51827	CAAGTATAGTCACAGTgattgattAATTAGAAACCTGATC	Os10g0154401_22	1118
RPBM_725018	51619	GTGACATATATCTGCCTgattgattAATCGGATGGACGAT	Os08g0465800_13	1151
RPBM_72344	51313	ACCAACTATTGCGCTgattgattAGTCGTGTGCTTGTTTG	Os01g0607900_19	1188
RPBM_653953	51132	TAgattgattTCTAATTTACAGATTAATGCGCTAGTATTT	Os07g0529100_47	1202
RPBM_569252	50324	CAAATTAgattgattTGGTTAGATTGGATGTTTACCTTTA	Os06g0217600_18	1305
RPBM_461162	50286	TGGTGTAgattgattTATGTAGTACGGATTAATTGGCATT	Os04g0667800_22	1310
RPBM_808711	50089	GTTATATgattgattTATAATTTTCTAATAATTATACCAA	Os10g0198600_14	1336
RPBM_904353	49998	TTGCTATTATTTgattgattTTAGGTCTCACAACGCCATC	Os12g0103000_8	1348
RPBM_717381	49716	AGTTTgattgattATGTTGTATCTTGCATGTAATTATAAT	Os08g0389700_20	1388
RPBM_507059	49615	AATATATgattgattTGTTACAACGAAATATATGGTGGGG	Os05g0362300_6	1400
RPBM_124641	49427	GTGTTAACAATgattgattTAAGGTATGGTGGTAGGTGAC	Os01g0841400_33	1428
RPBM_3226	48021	TAgattgattATCTTGTCAAGTTGCAGAAAATCCCAGGTA	Os01g0111100_40	1630
RPBM_812	47671	CTgattgattAATTTTGTACCGAATGATCAATCATTCGAT	Os01g0102700_27	1683
RPBM_624220	47467	ATTAAgattgattAATTGTTGCTTGGTTAATAGCCACTTA	Os07g0103500_8	1715
RPBM_352010	47224	CGgattgattCTTTCTTGCTCGGCATTTCGATTGGTTTGG	Os03g0649000_42	1749
RPBM_931173	47182	CAGgattgattCCCACTCACTGCCTGATAGCAGGCTTGGC	Os12g0524700_25	1760
RPBM_159675	47082	TTTgattgattAGTTTGGGGATAATGAAGAAAGTAATTTT	Os01g0978500_32	1782
RPBM_466520	47028	CTCgattgattTCACTCCGCTTCTTCTTCTTCTTCCTCCT	Os04g0692400_39	1791
RPBM_632083	47025	TTTGgattgattAATTCGTTGATAAGACTCGGATTCCGGA	Os07g0174766_31	1794
RPBM_152940	46995	CGCTCAgattgattTCATTTTAAATCATAACATTATTCAG	Os01g0952900_10	1797
RPBM_954038	46552	TgattgattAGTCACCACACCACAGTGCCACACACGTAGT	Os12g0615000_7	1874
RPBM_162353	46401	GGTAAgattgattTTGGTAGTAATCTAAACATGCCCTGGG	Os01g0146801_15	1891
RPBM_386864	46381	ATCATGGGATgattgattAGGGATTCGAAAGAATACAATA	Os03g0142600_8	1899
RPBM_611975	46303	AgattgattTAGAATTTGATTTTATCAAGTGTTGGATGTC	Os06g0132500_13	1913
RPBM_421020	46162	CTAgattgattTCTGCCAAACCGACGAAATTCATTTGTAC	Os04g0419100_11	1948
RPBM_603942	46101	TATTAgattgattAACTTTAGGAGGAAGGAGTACCGGTTA	Os06g0691600_16	1954
RPBM_578326	46093	TAGATGATTATTATGATAGgattgattTGTTTAGAGTCTT	Os06g0318533_27	1955
RPBM_446999	45704	gattgattATTGCCGCGAATATATTGTTGCACCTCGCTTT	Os04g0586100_20	2024
RPBM_161842	45144	GAAATTAATTaatcaatcGATGCGAACTTTTGCATCTACA	Os01g0133700_43	2133
RPBM_446078	44687	TCGATGATGATTGATGgattgattTTGAGAACTCGAAGGA	Os04g0581300_30	2215
RPBM_358976	44304	ACTAATGTTgattgattAAACATGCACACTATTAATGTTG	Os03g0708900_1	2283
RPBM_395371	43984	GGGgattgattCTGGCACAGGCATATAATGCAGTAATATG	Os03g0626500_38	2363
RPBM_42934	43845	gattgattTGAAACCAATTCATTGGTATTACCTAATCTAG	Os01g0298400_9	2394
RPBM_388895	43838	CTGTgattgattATACTTACTGTTTGAATTTTGAATCACC	Os03g0226700_30	2396
RPBM_719911	43676	TgattgattACACTAATGTGTTCCTTAGCTCATGTCAGCA	Os08g0418600_2	2425
RPBM_742338	42750	aatcaatcAGTGCGATTGCTGATGCATATAAAGAAGGGCT	Os08g0165800_36	2634
RPBM_400768	42547	ATGAGTgattgattTCTTGTTTATAGGAGTGGGTTGTTCA	Os03g0845100_45	2678
RPBM_745413	42477	ACAAATTAAGATTGATAGAAAATGATGTgattgattAAGC	Os08g0322500_24	2693
RPBM_622109	42248	aatcaatcAACCATCATTCCCCGGTGCTTGGCCATGGACC	Os06g0663300_4	2755
RPBM_783517	42236	TTAATTTTAAgattgattTTGAGATATTTTCAATGTAGTT	Os09g0521000_6	2759
RPBM_789100	41950	AGGTTGATTTACTCATCTGTGAAgattgattAGTTGCAAC	Os09g0557900_3	2833
RPBM_753860	41666	TATGTACTGATGATTTGGTgattgattTCATATCAGCTTT	Os09g0132200_43	2908
RPBM_480648	41378	AACCCTAgattgattTTGCGTGTGCTGCGTGAAGACGGCA	Os05g0101600_6	2977
RPBM_176556	41193	TACTATTaatcaatcACATATAATTAACAATTAGTGTGAT	Os01g0609066_8	3037
RPBM_93211	40820	CAGTgattgattCGTAACTAATAAATCGAACTACTGCGCG	Os01g0706700_12	3129
RPBM_739188	40547	AgattgattAGTACCACCTCGGCTAGCGGAGGAAGGGCAC	Os08g0559800_22	3220
RPBM_823037	40349	GGTACAAAATTGTgattgattTCATGTAAATAAGATGTTC	Os10g0475900_32	3285
RPBM_358743	40038	GCCTTGCAACTgattgattATTGCTCGTTCCTTTATGTTT	Os03g0707300_13	3379
RPBM_916611	39968	ACATGACAGCGATTGTTgattgattTCATAGTAGTATATG	Os12g0198500_16	3402
RPBM_748183	39820	TgattgattATTCCGTAATCTGTAGCTAATCAGATCGGAT	Os08g0453700_1	3457
RPBM_920582	39554	GTTTGgattgattATTGGGACAGTGAAATTGACCATTTGA	Os12g0255200_18	3539
RPBM_406194	39517	GGCgattgattTGCGCGTGGAAGGAAATCGACAATCGAGT	Os04g0177400_32	3551
RPBM_441004	39078	CGCCCACTGAATTaatcaatcAGTAAAGCTGCCACCGTGC	Os04g0547900_3	3696
RPBM_227170	38710	GTGgattgattCTCGGTCTCTTATTGTCCCTATCACGAAT	Os02g0519800_5	3802
RPBM_798805	38616	TTTgattgattCATCGTTCTCTCATTTGACTTCATTGCTA	Os09g0509500_6	3828
RPBM_161197	38561	AATTaatcaatcACAGGTTATTAGTACTCCAGCATAGGTA	Os01g0118600_35	3852
RPBM_632049	38390	GCTTaatcaatcACCTCATCACACACTCTTAGCTAAGCTA	Os07g0174400_46	3911
RPBM_751445	38369	TGGGTgattgattAGTACTACTGCTGCATCTGCACTGCAT	Os08g0554300_29	3920
RPBM_760582	38362	TATGATTTgattgattTCTGGATCAGATTGCGTCCCTTGC	Os09g0325100_3	3921
RPBM_464053	38226	TTAAATTTAAATTTGAgattgattTTGAGATATTTTCAAC	Os04g0682050_22	3967
RPBM_476886	38151	GAACCTTTTgattgattCTCGTCCTACACGCTTGAAGGCG	Os04g0562500_17	4002
RPBM_393758	38133	aatcaatcAAGAGTCTTCATCAAAGCTCGGATTACTTTGG	Os03g0434400_42	4007
RPBM_119969	37957	TAGTgattgattCTCTACTGTTGCACCAATCATGATTGCG	Os01g0823700_16	4065
RPBM_577824	37811	TCACAATATAATTAAgattgattATCCCGCCGATTCATCA	Os06g0313200_15	4116
RPBM_758065	37786	GCAACAAATTTCTCTTgattgattTGATCTAACAACAGAA	Os09g0293400_34	4130
RPBM_41535	37771	TTAATTAATCTATCTAATCAgattgattAATGCCTCCCTC	Os01g0286900_31	4137
RPBM_673568	37059	ATTATCGCATgattgattAAGCATTAGCTATTACAAACTT	Os07g0664300_13	4404
RPBM_699355	36770	TaatcaatcATCACCACCATCTAATTTAACGACCACGGTC	Os08g0155400_26	4507
RPBM_905040	36736	GGTTATTTgattgattTGGGCCGGCTGTCCACGAAAATCA	Os12g0106900_9	4511
RPBM_373131	36053	TTGGTTCAgattgattTGCTGCAAGTGCAAACCTGTTCTT	Os03g0795100_44	4744
RPBM_892871	35411	TCCCGTGTAAAAGTTgattgattATTGTACTATGCTAATG	Os11g0125900_41	5011
RPBM_225307	35268	TGTTTGCgattgattTGTACTACACAGTGGGTGCTTCTCC	Os02g0499000_4	5074
RPBM_67496	35127	GGAGAgattgattAGCGGGAGGAGGAACTCGAGGAGACAG	Os01g0581900_22	5130
RPBM_453310	34891	TCTaatcaatcAGAAGATAGACGAGAGATGAGCTGCTTCT	Os04g0619800_10	5225
RPBM_89263	34680	CTaatcaatcAAGGCTAATTTAGTGATTAGCATTGAAGTC	Os01g0689900_33	5314
RPBM_334442	34551	ATAATTAATCCAaatcaatcAAGCTAAGCTACGTCTCCTT	Os03g0363600_16	5367
RPBM_170327	33905	GGTTCAgattgattTCTACTACCAGTAAGGTGAGGCTCTA	Os01g0306400_2	5641
RPBM_323649	33782	ATAATATAATATATaatcaatcATGAGTGAAACGATGAGA	Os03g0289200_3	5698
RPBM_800384	33618	TAAgattgattTTGAGAAGCCTATGATATGATAGAGTTTA	Os09g0551200_17	5769
RPBM_779184	33618	aatcaatcATTTGTTTCTTACTTGGAGTTCGCCTGGTTAC	Os09g0493500_34	5770
RPBM_498905	33546	GTAATTAGCTaatcaatcTTTTCGGCTGTGCTTAATTAAC	Os05g0246300_35	5800
RPBM_584612	33352	GTATTTGTGTgattgattTTAAGTTAGAACACAGTGATGA	Os06g0506150_41	5910
RPBM_366639	33161	TTAATTATATGTTaatcaatcGCTCTGTTTTATACGTTGG	Os03g0754900_20	5992
RPBM_901532	32688	AATTTACgattgattATTCATTCAGTGAGGCGCATGCGGT	Os11g0622600_29	6194
RPBM_736133	32554	ATAGAaatcaatcTTGATTTGTTGTATGCATGTGGGGCAT	Os08g0541500_5	6263
RPBM_879467	32248	GgattgattAGGATTAGGATTAGAGCATTGTTCCGGTCCA	Os11g0554750_14	6409
RPBM_606459	32145	AgattgattATAGATGAATTGGAGATAGTAGCGGGCTATA	Os06g0703800_34	6459
RPBM_845078	31993	ACAAaatcaatcAGTTTCTTTCACGTAAACAAGCTCACAG	Os10g0423800_23	6530
RPBM_770168	31962	AATGATCTCACTTgattgattTAAGTATATGGAAGTTATA	Os09g0434900_34	6544
RPBM_481053	31880	CTTCCTCATCATAGGATgattgattACCTAAGGAGCTCCC	Os05g0103500_19	6581
RPBM_647358	31848	AGCAAAACACATgattgattTTATGGAGCTTCACGCCATA	Os07g0467500_18	6593
RPBM_470579	31603	CTAGTGgattgattCCTGGTCTCTTATTGTCCCTATCATG	Os04g0317300_31	6718
RPBM_765272	31347	CATGATCATCATGaatcaatcACCCGCCGTCCGTTGCATC	Os09g0386500_38	6844
RPBM_125892	31276	aatcaatcTAGTCCTTTCTAGATTGGTCTCATTTGTGTTC	Os01g0847300_10	6883
RPBM_786578	31035	CTAAaatcaatcAACAAGTGCGCGTCTCTGTCGCTGCACT	Os09g0540000_29	6999
RPBM_691404	30950	ATTAAAACTTaatcaatcACACGTTAATACCACCTCGTTT	Os07g0671100_13	7041
RPBM_475045	30892	ATAGCCGTTTTgattgattCCTAAGTGATCCAAAGCTTGA	Os04g0465432_38	7071
RPBM_273553	30570	CTTGTGTaatcaatcATTGATCGCCAGTGAGGGAAGGAAG	Os02g0832000_34	7251
RPBM_409275	30468	CCTCAAGGACAAATgattgattTACCTATTCAAAGCAATT	Os04g0240100_26	7322
RPBM_923875	30187	CGGTgattgattTCAGATTTGAGTGGTTGATTACAACCTT	Os12g0405300_28	7480
RPBM_728390	29894	AATTGGTTgattgattCCACCATCCTAGGCTGTGTTTAAT	Os08g0490900_4	7630
RPBM_455272	29589	GCCCAgattgattCGGAAGCAATGGTTTACGATCCAATTC	Os04g0631800_12	7822
RPBM_618425	29567	CGTCGTCGTTAGTCTAATgattgattAGGAAGGAAAGTAC	Os06g0498000_44	7835
RPBM_415041	29511	TAAGGTGCAgattgattTGCCATCCCAGAGCAGCAGCTTG	Os04g0350700_10	7865
RPBM_819776	29422	CCCTGGAGATTAgattgattTCAAAGGATTACCAAGATTT	Os10g0445900_5	7923
RPBM_457005	29350	GACCGgattgattTCATAAGAATTCAAATCGAATACTTGT	Os04g0643100_30	7976
RPBM_272651	29275	GaatcaatcAAATAAAATCTATTATGTATATTCATTCATA	Os02g0827900_14	8031
RPBM_25527	28728	GGGAAGGCGGCgattgattTGATTTGACCAAGATTGGTCG	Os01g0209400_46	8357
RPBM_892867	28575	TCTaatcaatcAAAAGCAATAAAGCTAGCGCACTAGGATT	Os11g0125900_37	8459
RPBM_879722	27973	ATATCTAATTAACAAGCTTCCATCgattgattCCCTCAGA	Os11g0557800_24	8856
RPBM_619473	27804	GAAaatcaatcAGTTGAATTAATCAGTCATGCCAAGAGTC	Os06g0554200_14	8975
RPBM_304154	27795	TTGGCTATTAgattgattTAAAGCTAGTAGTGGGCTGTAC	Os03g0171900_10	8980
RPBM_564140	27632	GTGCTATCTGTGTGGGTgattgattCATTGGTCAACTCAA	Os06g0175900_2	9078
RPBM_802898	27381	TTTTATgattgattTGGCACCACTGCTACAATAATGCATC	Os10g0118200_32	9230
RPBM_5873	27278	CCAaatcaatcAAATCGCATTCCACCAATTCTCCACTCTC	Os01g0121500_41	9298
RPBM_669323	26989	GCAGAACACGTACTGTTgattgattCAGGCGAAGAGCCAA	Os07g0635200_31	9522
RPBM_544170	26818	TGgattgattCCCGGTTTCTTATTGTCTATATCATGAGTA	Os05g0353600_24	9646
RPBM_498934	26722	AaatcaatcTTGTCAAGTGATTGCATCAGGCTTATTTTCC	Os05g0247100_15	9712
RPBM_316152	26722	TTCCTCTTATgattgattTGAAGATGCCCTTATCCATATT	Os03g0244200_3	9711
RPBM_926151	26589	GgattgattAAGTTATGATCCAGAGTGAAATTTTAGCTAT	Os12g0443600_1	9792
RPBM_603080	26280	GCCAAGTTaatcaatcAAAATCATCCACCAACTGGTGCAG	Os06g0684000_36	10005
RPBM_906987	26138	GCGCTGATACTTGTaatcaatcAACTCATCAGCATGGTCT	Os12g0119000_45	10113
RPBM_702253	26114	AAGACTGGCATTACAATTaatcaatcTTAACCCACAGCAT	Os08g0178200_33	10138
RPBM_903770	26006	GGGCCTGAACTATGTTATgattgattTGGAAAAGTGGGTC	Os11g0699100_13	10212
RPBM_486729	25925	TAaatcaatcTAAAATTAGACGGGATGTTACCTCATACAA	Os05g0141100_11	10266
RPBM_828504	25721	GTGTGCCTaatcaatcAGGAGCTCATGTCTATAGCCCACC	Os10g0511900_11	10454
RPBM_484555	25690	GCCTCTCTCTCTTCTCTgattgattACTACTCCACTACAG	Os05g0125500_42	10477
RPBM_699018	25606	GGGgattgattCCTTCCAAATCAAACCACCAAACCATCTT	Os08g0152800_32	10541
RPBM_606884	25226	CTGAAACTAAAGGCTTTgattgattTTCTAATCAATTGAT	Os06g0705100_18	10824
RPBM_727865	25226	AAACAAACTAACATGgattgattTTCTATAGGATGGAGGG	Os08g0486500_18	10823
RPBM_878909	25006	CAATCCATTTTAgattgattCCGTGTAGATCGATGGAGTT	Os11g0549665_44	10997
RPBM_349422	24962	AGATATAATTTGATAAATTTACATCATCAGTGaatcaatc	Os03g0624300_2	11034
RPBM_267922	24835	TTTTCTCCTTGATTAGCCAGCTaatcaatcGATTATCCTC	Os02g0803400_38	11149
RPBM_699639	24574	CTAATCGTATTGTaatcaatcATCAAAATTATTAGGGGCC	Os08g0157000_16	11374
RPBM_459038	24487	CAGACTTCAGAACTTgattgattATAACTTAGTACTTCAT	Os04g0657100_5	11459
RPBM_692592	24163	ATaatcaatcTAATAGCTCATTCATTCATACAATAGTTAG	Os08g0104100_25	11743
RPBM_920360	24148	CATAGGTGATCAaatcaatcAGTTGGGTCTGTTGGGTGGG	Os12g0249900_41	11758
RPBM_572114	23970	CTTGCAaatcaatcAGTCTTTCTCTCTCCGATTCTCTGTA	Os06g0238300_38	11916
RPBM_555304	23936	TCGACTTTGATTTGTACgattgattCCTTGAGTATATGTT	Os06g0123000_35	11948
RPBM_825480	23869	ATCAaatcaatcAAAGCTCTTTTATGATTTTGTCTCATCG	Os10g0492600_25	11999
RPBM_447461	23761	CATTaatcaatcTAAACGTGCAACCTCCCAACGTGCAAGC	Os04g0589401_41	12105
RPBM_821260	23739	aatcaatcCATTAATATTTAACATGATCAGGCATTAGTCG	Os10g0460900_19	12126
RPBM_610856	23483	GGAGGGAGTAGAATAATgattgattTAAGTTAATACTAGC	Os06g0730000_21	12389
RPBM_353209	23455	AATATACACTTGATTAGTACTaatcaatcCAAAGCAATGA	Os03g0661500_16	12409
RPBM_371924	23341	CCTACTTCTAGTCTgattgattTTAGCTATAAAATTGCTA	Os03g0788300_13	12522
RPBM_502288	23162	ATaatcaatcACACACACATCCCGACCGGGTCCGAATAGA	Os05g0302300_37	12692
RPBM_746171	22917	ATAACATTCTATAGGTTgattgattTTGAAACAGAAAGTT	Os08g0371476_47	12912
RPBM_609059	22902	CCTCTCTGATTCTCTgattgattCTGCAACGCATCACACG	Os06g0716200_37	12923
RPBM_197186	22583	CAaatcaatcTTATTTAGATTTCTGATATGTTTACTGAAC	Os02g0137700_9	13235
RPBM_176491	22091	AAGATTATAAATGGTTGTgattgattAAGACAAGAAAATA	Os01g0607600_41	13707
RPBM_914520	22029	AAaatcaatcAAAGTGTGACTGTGTGAGGCATGGCTGGAA	Os12g0174200_32	13771
RPBM_24443	21952	GCTTTGGGTCTTGGTTgattgattTATTTATAGGCGCGGT	Os01g0205100_40	13836
RPBM_81748	21950	GATAACGGAaatcaatcAACCGCTCCCTCGCTCACGGGTG	Os01g0658300_15	13839
RPBM_916920	21899	AATGTCTGCAATTaatcaatcTGTTAATCTGTTATTAGTA	Os12g0204500_31	13887
RPBM_938030	21849	ATGCTTaatcaatcAAGTGGTTGGTACTGCGTGCAAGATG	Os12g0586400_22	13936
RPBM_152311	21814	CAGaatcaatcAGCCACAAGTCAAGTCGTTTCCAAATGGC	Os01g0950900_18	13969
RPBM_406307	21720	AAGTAATTAAACCTaatcaatcATCAAGCCATATATACAT	Os04g0178400_47	14070
RPBM_259123	21580	TTTCgattgattTTGCCTCCTGAAGCGTTGTCTAGCTTTT	Os02g0745700_10	14201
RPBM_352177	21544	TTAAgattgattTTAAATATATTTTAAGCAAACAATTTTA	Os03g0651100_13	14231
RPBM_936012	21432	gattgattTAGTTTGGTGATGCTAATGTAATGTTAATGTT	Os12g0571300_13	14343
RPBM_903603	21384	AGATTGACGCCGACAAgattgattAAGCAAGGTAGGGAAA	Os11g0692100_42	14391
RPBM_62191	21369	AGTTATTCTTCCTgattgattTCGCAGTTGCTGGAAGAAA	Os01g0544700_9	14403
RPBM_719704	21307	TCACTaatcaatcTCTCGCGTTCTTGGCCGCCGTCTCCAT	Os08g0414700_40	14468
RPBM_600211	21298	TCTTaatcaatcACAATATCTCTCTATTTAATTCTACCTA	Os06g0665000_9	14476
RPBM_830521	21254	ACCAaatcaatcTAATCAATACCTATCGAAAGTTTGCTCA	Os10g0525000_19	14510
RPBM_154291	21040	CGGTGgattgattCCCAGATAGGCATTGACACCGACACCG	Os01g0958200_38	14703
RPBM_906773	20847	TCTCCAAgattgattCGTTCCCTCCCAATTCTTCACTTCC	Os12g0117800_27	14897
RPBM_206996	20811	gattgattAATATCTCATGTCATATCATTTTGTCAATTTT	Os02g0197600_19	14933
RPBM_952739	20789	TAATATAgattgattTTGATGTAATTGTTTTCTGACTATA	Os12g0568700_31	14963
RPBM_499906	20665	CACAAAGCCTTAgattgattCCGCATGTGTTGCGTGGAGG	Os05g0269100_7	15112
RPBM_239378	20457	TGCgattgattCGGTATTAGAGCCTGCATACGTGTCATCT	Os02g0612200_12	15349
RPBM_951367	19946	GATATATATTAATTAATCAaatcaatcGAAGAAAATTTCA	Os12g0502100_31	15885
RPBM_900781	19920	TTCTTGCAATaatcaatcAACCTCAGTTGAAGACATGTTG	Os11g0597800_13	15917
RPBM_58981	19878	CGGTTCCAaatcaatcAAAACCCTAACCCTAACCCTCCCC	Os01g0518800_33	15972
RPBM_92041	19790	TCACgattgattTTAGCAAAACGTTAAGCAAATTGCTTTA	Os01g0701900_18	16092
RPBM_38065	19666	AGTTTAAAgattgattTAGATTTAGATTCCACGTAATCGC	Os01g0269000_40	16225
RPBM_298997	19336	CGCGCCTGTCTGTCTCTGTTTgattgattCTTCTACGTCG	Os03g0141200_47	16630
RPBM_443625	19106	GAGAGAGAGATCAGCACATgattgattAAATATTAGCTTA	Os04g0564600_27	16875
RPBM_737846	18985	GAGaatcaatcATGCGGTTTCTGCACTAGCATGTTACTCC	Os08g0551600_3	17009
RPBM_748918	18904	TCATAAAGTTTaatcaatcAAAGAAGCCTGCATGGATTGA	Os08g0476600_1	17102
RPBM_764461	18862	GATCCAATCATGAGGGAGTGAGATCGAGCgattgattAGG	Os09g0376300_11	17149
RPBM_488945	18814	AAGCATGCACCTgattgattCACTAAACGTATCGTCGACA	Os05g0154500_22	17205
RPBM_655778	18752	aatcaatcTATATCGTTATAATCCGGACCGACCATGATCT	Os07g0541700_10	17281
RPBM_204194	18730	aatcaatcACGCATGAGCACATGGCATCAACTTCACATAA	Os02g0180100_10	17306
RPBM_614503	18614	CACCAATAAaatcaatcATTATTTGAAGACTGGTTATATA	Os06g0216166_42	17468
RPBM_806508	18552	GGTGGTTAAATACTCATCTTgattgattATCCTTTTCTTA	Os10g0162400_16	17547
RPBM_589837	18393	TCTGaatcaatcACACTCCTTGCACAATGCCTTCACTGTC	Os06g0574400_23	17739
RPBM_513046	18380	CAAACAAGGAATAAATTaatcaatcATGCTTCTGTTAACC	Os05g0412900_15	17761
RPBM_9976	18202	AGCCCGATAATTAgattgattATAGACATGACTACATATA	Os01g0138600_28	17984
RPBM_201370	18018	GAAACATGTTGAgattgattTACATTTTGTGCGCGAGAAG	Os02g0164600_28	18217
RPBM_136916	17970	TGCCTaatcaatcCATCAAAATTTCTCGACTTGCCTGAGA	Os01g0888700_9	18267
RPBM_680145	17882	CTGCATGCTaatcaatcATCTGTCAAGGATTAGTAACATA	Os07g0119800_24	18378
RPBM_304546	17525	GCCGGTACATGAACCACATgattgattCCCCTCTTCCGCT	Os03g0174700_10	18874
RPBM_817300	17470	AGATACTAAaatcaatcAAACATTTTGATATATGACCATC	Os10g0419400_28	18941
RPBM_710433	17437	AATATGgattgattATGGTTGTGTTTTAGATGCCTTTCCT	Os08g0288000_30	18988
RPBM_666907	17353	GGGCCGGGAGGGTGCCTgattgattCGATTCAGGATTGGC	Os07g0619700_16	19101
RPBM_348389	17219	GGCGCGCGCGGGTgattgattTCGCCGGCGGCGAGGGGAG	Os03g0610900_47	19277
RPBM_314869	17069	TTTTCTaatcaatcTAGTTTCTTTAGCACTAAAACAATTG	Os03g0235200_43	19497
RPBM_670198	16855	ACCTTATGAACTTATTAAgattgattTGTAGGTGGCGGAG	Os07g0640000_24	19799
RPBM_754661	16837	GCAATaatcaatcTATATAAGCTAACACAATTGTTGACAA	Os09g0244200_11	19825
RPBM_700745	16546	CTGCgattgattCGGCCTCTGAAAATCGATCATGGAATTC	Os08g0163500_44	20218
RPBM_948430	16462	CATGCCATTTTCAGAgattgattAATCTGTTGTTTATGTC	Os12g0210500_34	20332
RPBM_579040	16390	AGCTaatcaatcGCTTACGTCCCACCGCGACTCGTGTGAA	Os06g0326000_6	20441
RPBM_866495	16373	CAAACTAGAATAATATAAATgattgattTTGAGCATATCC	Os11g0242100_27	20469
RPBM_235963	16315	GAGAGAAAGAgattgattTTGATTATACTAGTTGGTTAGT	Os02g0590800_27	20566
RPBM_43828	16289	TAAaatcaatcAGGTTTCAATATCAATAGGTGTTTTCACT	Os01g0303200_21	20601
RPBM_692576	16284	ACGACGACgattgattAAGGAGTCCTTAGAGCATGTACAA	Os08g0104100_9	20606
RPBM_923904	16277	AACCACTCAAATCTGAaatcaatcACCGAACCCAAGTGAC	Os12g0405400_8	20615
RPBM_149117	16144	CCCAATaatcaatcCAGATTTTCGCAGTCGATGCAGATTG	Os01g0937100_9	20815
RPBM_371797	15972	CTAATCAGCTaatcaatcTCATCCTCCTCTCTGCAGCAGC	Os03g0787200_33	21064
RPBM_914511	15936	ATTCATGATGGATTTAATGATGAaatcaatcGGATGTTAC	Os12g0174200_23	21113
RPBM_366330	15855	AACTGTGAGTAAAAGGAgattgattAGATGATGCGAAGCT	Os03g0752200_5	21233
RPBM_853004	15844	CTTACTaatcaatcATAACCCTCTACCATTCCATTTCTTT	Os11g0118800_11	21251
RPBM_526914	15748	aatcaatcTACAGCAACAAATCAAAATCTCTCGGTTTAGC	Os05g0519800_16	21386
RPBM_57236	15691	AATCCTAaatcaatcACCATAAGGTAAATTGACGTAGGAA	Os01g0508300_3	21466
RPBM_941701	15410	TAAAATGAGCATTaatcaatcGGTGATAGGTCTGGATGTA	Os12g0616900_18	21869
RPBM_778508	15363	CGAACAgattgattCGCTTCGATTCGAGGGAGGAGGGGAG	Os09g0490200_44	21941
RPBM_691780	15343	CTAGaatcaatcAAACAATCCTTGCAATTCCCCAACCCTA	Os07g0689900_46	21976
RPBM_901817	15297	TCGGCAATACAaatcaatcAAATCACAAACTTCCTCTGCC	Os11g0630600_20	22051
RPBM_481003	15243	GATGAaatcaatcAACGAGATATATAAGCAGATAATACAT	Os05g0103400_18	22130
RPBM_177752	15205	AATTCATTCAAaatcaatcAAAATTTCAAATAATTTCGTT	Os01g0640200_28	22188
RPBM_693926	15118	aatcaatcACAAAACCTAAGTCATATAGAACGCAGCCAGA	Os08g0110700_36	22318
RPBM_497335	15097	AACAAGTAACCgattgattAATCAGAACAGGTGCTGATTA	Os05g0226900_33	22352
RPBM_546823	15087	AACCAAAATGGGGaatcaatcAAGCAGCTGTTTGCTAGCT	Os05g0442000_31	22366
RPBM_852197	15035	ACGTCAaatcaatcTCTGCTAATAATGCAAGGCACCACTG	Os11g0113700_37	22447
RPBM_933072	14921	TAAGCCTaatcaatcCATAATTAAAGAATGTTTACTGTAG	Os12g0548100_13	22598
RPBM_760634	14915	GCATATAATTAGTTTACCATGGCTTTaatcaatcATATGC	Os09g0325300_6	22612
RPBM_489606	14792	ATCAAGaatcaatcACTCGCTCGTCTTCTCCTCCATTGGA	Os05g0156900_46	22825
RPBM_210165	14773	CAaatcaatcCACTTGATGGGTGGGTCCACTTGCTACACA	Os02g0219900_3	22857
RPBM_130652	14722	TCCGTTCTAAATTAaatcaatcTAGAATAGAATAAGACAT	Os01g0866000_17	22936
RPBM_601584	14590	ACAGACATAAATACgattgattAAGTAGTAGCCTAGCTAA	Os06g0675200_10	23175
RPBM_558617	14549	GCAGTATaatcaatcAGCCATTCATGTGTTTTGCAATCAT	Os06g0142200_16	23236
RPBM_569511	14500	CCAaatcaatcAGCCACCTCCAGTGCGTCGTTCTCTCGAC	Os06g0218800_32	23319
RPBM_172060	14183	GAAATTTGACAAGCAAGAACCAATCAACTAaatcaatcCA	Os01g0356800_20	23859
RPBM_884531	14158	CTAAGAGTAAGTAgattgattTTAACCAAAATCAAAACGA	Os11g0615100_31	23903
RPBM_801996	14053	CGGTCATGGATTTGaatcaatcAGTCATTCGCTGTAGTGC	Os10g0109600_12	24095
RPBM_305557	13879	TCCACTaatcaatcGACCACACGTTTCGCCCCGCATGCCC	Os03g0180800_41	24409
RPBM_787518	13846	TCAAAATCTGATACAaatcaatcATACCGCGACATCGCAC	Os09g0546100_38	24464
RPBM_791468	13666	AGCTAGCTTTGACTaatcaatcAGCAGCTAATTTCAGTCT	Os09g0570850_19	24768
RPBM_81802	13323	ACGAGGaatcaatcATCAGTCGGCGAAGGCCCATCAACAG	Os01g0658400_20	25397
RPBM_386726	13208	GTTGGAGAGAAATTAGGATTGgattgattCATATCGAGCT	Os03g0138600_17	25601
RPBM_146368	13129	AAATTAGCTAATACTTaatcaatcATGTGCTAATGGACAG	Os01g0927000_4	25736
RPBM_413788	12865	ACTAGTGgattgattCCCGGTCTCTTATTGTCCCTATCAT	Os04g0329500_31	26222
RPBM_93008	12804	aatcaatcAGCAAGGAGGCATACGTGTATATGAACGAATT	Os01g0706000_5	26339
RPBM_456791	12491	GGTGCATGTATTGTATTAATTGgattgattCAAACAAAGA	Os04g0641200_12	26921
RPBM_602523	12410	TGTGGTTGgattgattCTAATATATACCAAATCAATATAA	Os06g0681400_18	27081
RPBM_208482	12362	aatcaatcTAGTTTTAATCCTAGAGTATCTAAAGTAGTGA	Os02g0207300_35	27190
RPBM_520044	12281	ATACATGCAAACACgattgattATTCAACAAATTGAGCCT	Os05g0470700_6	27376
RPBM_503909	12234	CATGAGTAaatcaatcAGGGATGGCAACATTCAGGTTTAG	Os05g0321532_41	27453
RPBM_185255	11997	TTAATCGCCAAATTATCCTaatcaatcCAAGGGAGAGAGT	Os01g0838200_34	27946
RPBM_82770	11906	ATTAGTTGgattgattCAAACAAAGAGGTGATAATAATTG	Os01g0662200_8	28149
RPBM_890995	11712	GTGTGTGTGTaatcaatcACAATAAATAAACATCCCCTCT	Os11g0701700_27	28544
RPBM_470412	11637	TGAAATGAaatcaatcTAACAATCCTAAAAGCCCTTCCTC	Os04g0313500_11	28715
RPBM_224521	11538	GAAGAGGATTGgattgattCTATATCGTGCAGGGTTCATT	Os02g0489500_2	28932
RPBM_223663	11395	TATTTTGGACCCATGATAgattgattTAGAACATGCGGAG	Os02g0471300_26	29217
RPBM_543654	11392	TCCTaatcaatcGCCGCCTTTTCTCTCTTCTCGCCTCTCC	Os05g0320650_47	29227
RPBM_345138	11209	CCATTATAAAACTAATaatcaatcTAAATGGATAGCGATC	Os03g0578200_30	29698
RPBM_530610	11185	ACCATTAACAaatcaatcCGAGCATTTTCTTTCTTTTGAT	Os05g0546300_37	29751
RPBM_800259	11087	ACAATCTGACCCAaatcaatcATACCGCGACATCGCATGC	Os09g0546800_39	29983
RPBM_206026	11069	CCATACATAAATaatcaatcTATTTCTATTTGTGTAACTT	Os02g0192500_29	30033
RPBM_167220	10978	AGAGATTGTACTGACGAAaatcaatcGTAATCAGAACAGC	Os01g0237366_31	30255
RPBM_906891	10975	gattgattCCACTCAAGATTGTCGTCAATCGGTCTCTGCA	Os12g0118700_47	30269
RPBM_829648	10906	AATCAATAGTCAATGTgattgattCTATACTTTTATTTAA	Os10g0520400_28	30431
RPBM_580578	10757	ACATCATTaatcaatcTGTAATTAATCCACCATAATTTAA	Os06g0343900_25	30770
RPBM_72118	10709	ACCACTaatcaatcCTGTTCGGTGCATGCTCTCCCGTAAC	Os01g0607000_38	30887
RPBM_1665	10680	GAGAGAGGTGgattgattTGAAGCAGAGCGCAGCAAGCAT	Os01g0104900_47	30959
RPBM_542287	10668	TAGaatcaatcATCATGCAACAACTCCACATGAGCCCATT	Os05g0237200_3	31001
RPBM_575677	10573	GTACACTTCTCAaatcaatcATAAATCCAATTTGCACATA	Os06g0285200_24	31247
RPBM_694276	10468	TGCATAATTCAaatcaatcGACATCGTTCATGTGCTTCAG	Os08g0113000_43	31525
RPBM_95688	10459	AAAGAAGAGCAAGgattgattAGGGACGATTGAATCGGGA	Os01g0719200_39	31541
RPBM_610413	10451	AAAACCACATCGgattgattTAGAGGGTACAGTTTGTCCG	Os06g0727400_19	31569
RPBM_130441	10187	AAAGGaatcaatcATAATATGGTTGGCTCAACGTAGCAAG	Os01g0864700_2	32228
RPBM_123712	9995	ATTATaatcaatcTCCCGCGGTGTATGGGCTCGGCGCACG	Os01g0837800_35	32719
RPBM_69890	9880	GAGATCCACGGGGACTTgattgattTCTTTCCTCCATTTC	Os01g0595300_15	33016
RPBM_81667	9825	GCAGGGCAACGCAGCATgattgattTCGTCATTCTCCTCT	Os01g0657100_32	33153
RPBM_376063	9798	TTGGGCCCAgattgattTAAGAAAGCCCATTTAGGCCACT	Os03g0809300_36	33236
RPBM_184426	9582	TTCAAGCTTAATTTTAAgattgattTTGACATATTTTCAA	Os01g0811400_38	33809
RPBM_778386	9559	AAACTTCATTTAGTAgattgattTTCTTAACCGAATATAG	Os09g0488000_20	33882
RPBM_52515	9528	TCGAAAATAaatcaatcTCGTACGAAATATGACACATCAT	Os01g0368700_35	33955
RPBM_154654	9423	CATGCACGCAATCgattgattAAACGAGAATTAGCAACGC	Os01g0959200_9	34225
RPBM_128460	9310	CATAaatcaatcGAGGCAGAAATATAGCCTGAGTTTCGCT	Os01g0857300_30	34543
RPBM_911257	9236	CGTTTGCgattgattTCAACCCAAGCAACAATAATCTCGT	Os12g0149700_3	34762
RPBM_809739	9234	GTACATAATGCCTAATCgattgattTAATATATGCTGGAC	Os10g0317000_13	34764
RPBM_659817	9098	GCGGGTGAATTAACTGAAaatcaatcCTGAGTATGTACGT	Os07g0571500_31	35159
RPBM_750809	9042	GCAATTGACGACGAGAaatcaatcGAAAACGAAATAATTG	Os08g0546100_30	35318
RPBM_122271	8871	gattgattTTCTGATGTTTCCCCATGAGTCCATGACATGA	Os01g0833000_15	35854
RPBM_653233	8681	TAAGCTTaatcaatcCATCATTGGCAAATATTTACTATAG	Os07g0521400_13	36444
RPBM_671171	8665	AaatcaatcTGATGGGCCGAATTGGAGGCCCATATCCGTG	Os07g0646400_17	36503
RPBM_243969	8577	CCACCAGATaatcaatcGCATTTTAACGTATCGCATCCCC	Os02g0646500_46	36768
RPBM_448855	8450	GGTaatcaatcTCCCTACGGCCCTGAACTGCAGGTGGTTG	Os04g0599000_14	37146
RPBM_465441	8439	CCTCTCTGTTCTTAATTAGCTAGTTACCTCCAaatcaatc	Os04g0687800_38	37173
RPBM_756224	8427	GATCAaatcaatcTACAGGAAGATATCGGGTTTGTCGTTC	Os09g0265800_6	37220
RPBM_608821	8412	GGCTTTCCAGTTGATAaatcaatcATCATCCCCTTGATCG	Os06g0715300_44	37266
RPBM_179152	8155	GACCTAGTTAGAgattgattCTAATTCAGTTAACATGCCA	Os01g0688800_7	38164
RPBM_711060	7864	TTGACTAACCAGAGgattgattCACTCGAGGAGGCGGCGG	Os08g0293400_20	39223
RPBM_951062	7832	CCACTACTACGCgattgattTTCCTAGACTCTTTGTTTCC	Os12g0483500_20	39343
RPBM_795918	7782	ACATGTCACAGAGaatcaatcATTCACAATTAAACAGTGA	Os09g0391500_10	39508
RPBM_891271	7617	TTAGAGTATATGATATAATaatcaatcATATCTCAATCCT	Os11g0702900_9	40070
RPBM_887530	7570	TATATGACTCCAgattgattCATCACGGACATCGTGAAGA	Os11g0655100_41	40235
RPBM_164914	7147	TTTCCACATGAATCTCTTaatcaatcACTGATTCCAGATA	Os01g0195700_28	41973
RPBM_130605	7144	TCTGATATTTGATAGTGACATTaatcaatcTTTACTCCAT	Os01g0865600_19	41992
RPBM_872218	7103	TTCTTGGTaatcaatcGAATGATCTATAGCTGAAAATTAA	Os11g0441900_17	42185
RPBM_473762	7086	GGAGAAAAGAaatcaatcAGAAATGTAGAGGAGAAGGATG	Os04g0429950_29	42265
RPBM_258410	6881	AaatcaatcTCAAAATTAAGTTTGAAAATTTAAAATTTAG	Os02g0741900_32	43161
RPBM_315044	6778	ATAATAAGTTAAAACCTaatcaatcATACGCTAATGACTT	Os03g0237000_22	43657
RPBM_304821	6707	TTCCTTTTGCATGATAGGaatcaatcATCAATAGTCAAAA	Os03g0176900_40	43989
RPBM_502598	6687	CTATATAAAACTgattgattCATATTACTACGACGTTTTA	Os05g0305100_4	44065
RPBM_351337	6660	AGAAAAGATGAAAGGTCTAgattgattTTACTACCAGTAG	Os03g0645100_6	44194
RPBM_320104	6635	AACCTCGCAGGgattgattAGGATCGAAACTTGTGTTAAA	Os03g0268400_35	44321
RPBM_1368	6557	GGCAaatcaatcGAATCGATCCCCTCTCATCCGCTCGCGG	Os01g0104100_44	44709
RPBM_431802	6490	TTGAATATAATTTGCGTATCCACCGTTTATGTaatcaatc	Os04g0490600_13	45028
RPBM_857145	6422	ATATATaatcaatcCTGGCCAAAACAATCGGATTAATCTG	Os11g0151500_36	45376
RPBM_440298	6111	ATTGTCAACATaatcaatcTAAACCGTTTAATAGATATAT	Os04g0542200_32	47006
RPBM_547812	6080	ATCCGAGAGaatcaatcAGCGGGTGTAGAGAAGCGATCGC	Os05g0480800_40	47198
RPBM_482236	6026	GTAAaatcaatcTCGGTTTACCATATGCTAGCGACAGAGA	Os05g0110500_26	47494
RPBM_550750	6019	CgattgattCCCTTCCTGATCTATGCTCCTGACCACTACT	Os05g0563550_38	47535
RPBM_205414	5994	ATCTCGAGGGGAGAAATGgattgattACCTGCTCGACGTG	Os02g0189200_5	47656
RPBM_252132	5993	TGCTGGGaatcaatcAACGGGTACAAAAGATGTATGGTGA	Os02g0705000_26	47661
RPBM_606388	5895	CTCCAATTCATCTATaatcaatcTAATAGCCAATTCATAC	Os06g0703600_12	48214
RPBM_390126	5835	CAAGACAAACCCTGGaatcaatcAGCCTCCAAAGACAAGG	Os03g0281201_36	48536
RPBM_555475	5794	GAAATTAAGAGAaatcaatcGAGATCATGATGATATTAGA	Os06g0125300_10	48771
RPBM_912006	5790	aatcaatcTGGTGGTCCAGTTAAAGGTTTACAGGCAGGTG	Os12g0155300_17	48796
RPBM_252425	5779	CAAAATCTGTCCAaatcaatcCACGCATCGATTGTACTAT	Os02g0706900_25	48861
RPBM_682217	5673	GCTGCTACTGAGCAgattgattTGTTTCTGAATCTAGGAA	Os07g0179600_38	49473
RPBM_474170	5595	CATATACAAGCCAGAGAgattgattAATATCCCTGTCGCA	Os04g0436000_45	49956
RPBM_391290	5513	AGATCGaatcaatcATACAGGAAAGGTGCCTAACGAACCC	Os03g0341300_24	50457
RPBM_504207	5418	AATATCTCTTGgattgattATCTTGAGTAAACACTGGTTT	Os05g0324300_45	51011
RPBM_1311	5386	GAGGGGATCGATTCgattgattTGCCAACCACAAGCTACT	Os01g0104000_36	51217
RPBM_135108	5316	ATTGTTGCTGCTGCTGgattgattAGTGGTTAAGCAGATT	Os01g0881400_14	51652
RPBM_369953	5313	AAGATACACgattgattCATTGTTTGCACCAACAATATGC	Os03g0775300_2	51672
RPBM_274480	5165	ATGCTCACCTTGCAATaatcaatcAACCTAAGTTGAAGAA	Os02g0108700_30	52682
RPBM_886547	5028	CAACCTTACTaatcaatcGGATGCATATATATGGGCTTGG	Os11g0641800_38	53596
RPBM_775562	5000	TAGGaatcaatcATATTATTCATGTTCATTAAAATTTAAG	Os09g0471400_38	53794
RPBM_418914	4938	CCTGCTAAAGGGaatcaatcATTTCATCCATTCAACACTG	Os04g0402700_12	54234
RPBM_537437	4870	GCAAaatcaatcTAGGGTTTGCCTCCTACTCTGTACTGCG	Os05g0587400_4	54723
RPBM_676121	4795	ACAATCATAGCAGAATCAaatcaatcAACATCATTATATT	Os07g0680500_18	55252
RPBM_572007	4788	CAaatcaatcCGTTTCATGCATCATCATCCTCCTGTCGAT	Os06g0237400_29	55314
RPBM_646840	4742	GGGATTTGGTGAGCgattgattCGATTCGATTGGATTCGA	Os07g0459400_39	55655
RPBM_117625	4628	TACTCAATCGCAGCAaatcaatcCACCATCCATCCACGTC	Os01g0813900_24	56508
RPBM_283452	4623	TCTATCCTTaatcaatcTGTTGCATGTCCGCATTTGTTAG	Os02g0530850_35	56550
RPBM_440975	4616	GAGCAGATAATaatcaatcGCACCAACAGCGCTAGCTAGC	Os04g0546800_23	56603
RPBM_433657	4587	TTTCATTCGATGgattgattCATCGCCCAAGCTAACCATG	Os04g0501700_6	56847
RPBM_640365	4506	TATCACTACTATAGgattgattTTCCTGAACGTCACCCCA	Os07g0255900_32	57552
RPBM_862898	4503	CACTCAATCCCTCCTGgattgattCCCCTTGGGGATTAAA	Os11g0204600_7	57587
RPBM_355342	4489	GAGAGGAGGgattgattTTCTTTCTCCTCCTCTTCTTGTT	Os03g0680800_42	57703
RPBM_325993	4480	ACGCGCCGATTCCGAAGAaatcaatcAACCAACTACTAGG	Os03g0302800_44	57784
RPBM_891401	4478	ACTTGGTGACGaatcaatcGAAACCCAATTTATCAAATCC	Os11g0703400_41	57796
RPBM_374240	4452	GCCTGCATTCATTTCCCTaatcaatcGGCTCGGATAATGT	Os03g0800200_26	58026
RPBM_783731	4436	ATATACTCAACACAaatcaatcTCGCGATCCACTGGATTG	Os09g0522200_24	58156
RPBM_122174	4351	ATATCAaatcaatcGCTTCATGATGCCCCGACCTGTAAAA	Os01g0832600_16	58881
RPBM_954438	4327	GCATGTTTTCATaatcaatcGGTCAATTGTATGGACATAT	Os12g0638800_15	59092
RPBM_392224	4186	ACATTCCAAATAaatcaatcTACGTGATACTTCCTGATAC	Os03g0370800_27	60324
RPBM_926012	4163	AGGAGGCAAACCCTAgattgattTCGCGTGTGTTGCGTGA	Os12g0442700_9	60553
RPBM_492057	4157	GGaatcaatcGAGAGATTAGAGTGTACGTGAGAGCTAGCG	Os05g0171900_47	60622
RPBM_82641	4144	CGCCTCTCgattgattCCCCGAGCCGAGACGAGACGAGAC	Os01g0661500_26	60741
RPBM_706616	4128	CTGTAGGACTAaatcaatcTAGCAAATGAATGGTGGCACA	Os08g0232100_35	60854
RPBM_532836	4062	AaatcaatcTCAACATTATCCCTTTCTTGAGGCTGAGGTT	Os05g0559400_9	61506
RPBM_670127	3978	CCACCTACAaatcaatcTTAATAAGTTCATAAGGTTCATA	Os07g0639900_2	62349
RPBM_833157	3889	TACTTATGTAAAAGgattgattTAAGAGAATGGTCCAAAC	Os10g0544200_9	63231
RPBM_508467	3853	TTATTATTATTaatcaatcGCCTTCTTCCCCTCTTCCCTC	Os05g0373400_42	63599
RPBM_245112	3838	GTCCGCTACTAGATGAaatcaatcAACACCGTCGGATCGA	Os02g0655800_13	63765
RPBM_698620	3800	AAGAGACCGGAaatcaatcCATTAGTCAATAGGTGTGAAA	Os08g0150600_26	64169
RPBM_614873	3631	TTGGCACTACCAaatcaatcAGGTAGTGTTGAATTTGAAC	Os06g0226100_20	66113
RPBM_643115	3602	TACATATGTGAACATTaatcaatcTTTGGTACTATACGTA	Os07g0298700_38	66468
RPBM_70917	3596	aatcaatcTTTTGTCTGTTGGATGCACGATGAATCTCAAC	Os01g0601700_13	66515
RPBM_854874	3560	TTCCATACAaatcaatcGTTCAGTCATATAATCGTCGCAT	Os11g0135000_19	66972
RPBM_881179	3516	ACAGTGAaatcaatcCAAAATCATTTATAGGCAATGTACT	Os11g0579700_11	67534
RPBM_7541	3475	GCACCCATGGAgattgattCGCGCAGAGACACCGTGAGGC	Os01g0128700_43	68061
RPBM_786084	3428	AGAGGGTGGGGACATGGGgattgattTCACCTGTAGGATT	Os09g0537200_25	68648
RPBM_911195	3344	AGCTGGGATGGTGACGAGgattgattCCCATCGGTGATCC	Os12g0148700_39	69824
RPBM_618906	3301	CCTTATTTGACGGATCGATCGaatcaatcGTGCCCAGCAG	Os06g0526100_35	70417
RPBM_786050	3210	GGTGAaatcaatcCCCATGTCCCCACCCTCTGTGTAGCGG	Os09g0537000_40	71716
RPBM_101360	3179	ATCTTTTGaatcaatcCTAATAACCAAATAATAACCTCCA	Os01g0742200_27	72230
RPBM_364985	65535	GCTCCGGCGAGGCGAGGTCGGAGATCCCACCGCCGTGTCG	Os03g0746400_32	8
RPBM_436820	65535	CTCAAAAGTTTGGGTTGATCGATCATTTGCCTACCGAAAC	Os04g0521200_33	48
RPBM_679171	65535	ATGCGATTGACTAATTAATTGACTGGGCTTTGGCATTGGG	Os07g0695400_30	26
RPBM_844347	65535	TTAACTGATTGATGCTCAAGTGGATTGATCGATTTTGTTG	Os10g0401900_27	45
RPBM_209813	65535	ATCCTTTTCTCCTTTTCTCGCAAAATCTCCAAAACCGCTT	Os02g0217500_43	4
RPBM_267519	65535	GTTTAGCAAATCCAGCACCCATTATACAGACTTTCTATGC	Os02g0800000_27	3
RPBM_475431	65535	TAAATTGACATGATTAATTGAAACCACGCCATTCAGCAAT	Os04g0483300_32	5
RPBM_471588	65535	GTGATTAATTAATTATTAATTAATCGCTAATCAGGATAAT	Os04g0369100_11	28
RPBM_229602	65535	GACATTAATTAATTTAAATTAACGCTCACTGTTCATCGCC	Os02g0539200_36	36
RPBM_514603	65535	ATTAATGATTGATAGTCAGTCACTTAGCCATGTTATTTTG	Os05g0426300_4	40
RPBM_259721	65535	ATTTTGAAGTTCCTGTAAGTTGGACATATCTACTGGTTCC	Os02g0750400_20	14
RPBM_534958	65535	ATATAATTAAATGATTAATTAATTAGTACCGTTTTACTTG	Os05g0571400_24	32
RPBM_325359	65535	AACTTGCATACCAGTGGAATTCTTCAGGCTGGTCATGGAG	Os03g0299800_47	25
RPBM_46973	65535	TGCCCTTACCTGTGGTTTCTCCCGCGGCGGCGGGGTGGAG	Os01g0328500_30	15
RPBM_270342	65535	AATGCAGGAACAGCATAAGCTTTGCGTATATTTGTATTAA	Os02g0816200_8	10
RPBM_864871	65535	GTTAATTAATTATATTATAATAATTCTCTCAATTTGTCGC	Os11g0221000_20	43
RPBM_295114	65535	ACTTAATTAATTACGTGTTAATGGACTGCTCCGTTTTCCG	Os03g0120200_35	6
RPBM_95751	65535	TAATTAATAATTAATTAATTATGTGTTAATTGCTTGCTCC	Os01g0719300_4	47
RPBM_137009	65535	CATAATTGAGTCTGATTGGCACAAACCTAGAGAACATGCC	Os01g0888900_4	16
RPBM_192527	65535	ATTAATTAATTAATTAATTAATTAATACTCCTCTCTTCCA	Os02g0112000_5	17
RPBM_582037	65535	CCAAATTTGATTGGCATCTCAAAACTGTCGTATAATTGGG	Os06g0473700_14	24
RPBM_913787	65535	TCCCCTCTGATTAATTAATTAATTAATTAATTAGCTAAAA	Os12g0169100_34	9
RPBM_646401	65535	GAGGGCAAGGCCCAGGGAAGCATATCTTGATAGTCGATAT	Os07g0454100_41	44
RPBM_952717	65535	GCCTTAATTGATTAACCGTGTAACATCTTCCTCACGCACC	Os12g0568700_9	38
RPBM_376277	65535	ATATAATTAATTAAAATATTAATTATTATTTGTAAAATGG	Os03g0810600_5	29
RPBM_738287	65458	GATGATTTGATTAGATTAGGTTAGGTTTGTTATTCACCTA	Os08g0556400_3	50
RPBM_578239	65436	TAATGGTTTTCAGACAAATGGATAATTAAGCTGATAGCGA	Os06g0317600_38	51
RPBM_533412	65401	CTTCTAATTTTGTTAATTGGGAAGACATCATAGAGTGGAA	Os05g0563100_46	52
RPBM_623072	65388	TTAATTAATTGATCACTTCCAAATCATGTAGCAGTACTGT	Os06g0707000_36	53
RPBM_571806	65382	GTTTAATTAATTATATGTTAATGATTTTCTTTTCATGCCC	Os06g0236266_24	54
RPBM_944862	65377	TTTGATTTGATTTGATTTGATTGAATTAATTTGAGTCCGA	Os12g0640500_43	55
RPBM_104985	65287	CATGATTAATTTTAGGCCGGTCATTGCTCGTGTCCTTGTT	Os01g0757400_26	62
RPBM_620038	65281	CTGATTGAAATTGAAAGTTTGATTGAAATTGAAACGATGC	Os06g0579000_40	63
RPBM_276177	65265	AATAACTGATGACTGTGAATGATTGATACGATGTAGTAGG	Os02g0162400_12	64
RPBM_884721	65260	AGTCTAATTGAGTGATTGTATACATGTTCAATGTTCATGG	Os11g0615900_25	65
RPBM_266475	65234	ACGGTAATTAACGTTGATTACCATAATTAGCGGCGCATTG	Os02g0793400_12	67
RPBM_172177	65227	CATTAATTAGATTGAGACAGTACTGAGATGATTGCCGCCC	Os01g0364400_39	69
RPBM_29014	65209	TTAATTAATTGCTAATTACACTAATTAATTTATTGATAGC	Os01g0225850_5	72
RPBM_900252	65209	ATTGATTTGATTGTATTCATAATCATACAATTATCTTAGC	Os11g0577800_23	73
RPBM_662770	65194	CCTGATTAATTGGGTCGTCGTTCCATTCCCAGCCGATCGA	Os07g0590500_44	79
RPBM_536298	65192	CGTAATTAGTAGGTTGATTACTATTTGCTAATCATAAGTG	Os05g0579500_41	81
RPBM_709555	65176	ATAACAGTGATTGATCTGTTAAATATCCGATACGGGTAGG	Os08g0272800_34	83
RPBM_282484	65161	TTGCTAATTAATTTATGTTAATTAGTAGCTAACCTAGCTG	Os02g0491800_47	85
RPBM_689302	65139	TGAGTAATTGATAGTGACACGGCTATCCAACCAATCCAGG	Os07g0602800_18	88
RPBM_538361	65126	TGATGATTTGATTTGATTTGATTCAATCTCCAAATCGATC	Os05g0593000_46	90
RPBM_494109	65117	CTATTAAATTGATTATATATGATTTGTAGTTTATAGTTGG	Os05g0191500_41	92
RPBM_590566	65084	CTTGATTGGATCAGGATCATTTGGCATGGTTTACAAGGGC	Os06g0585525_17	96
RPBM_384893	65083	TCTCGCTTCTGCCACTGCTGGCTGTGCTGCTTCCCTAGCT	Os03g0857400_46	98
RPBM_935744	65076	CTTATAATTGATTTATAGTCTGTCATTGTATCTGCTCTTA	Os12g0569300_39	100
RPBM_888650	65069	GAACGGAGGATGCTGAGCTCTCTTATGAGGTCTATTTTCC	Os11g0666000_34	102
RPBM_605309	65062	AATCAATTTAATAATTGATTAAACAGAGCAAATTTTAGCT	Os06g0698748_11	104
RPBM_78403	65049	TAAGGCAGAAAACCAAGGCCTTGACATTTCTTTTAGGACA	Os01g0639900_2	108
RPBM_13472	65049	ATTAATTATCTAATTAATTAATTAGCCCATCTGCTTACTT	Os01g0155000_45	107
RPBM_416859	65041	AACACCATACCAAAATCCAAATATACTTATATTTTACTTA	Os04g0383700_15	110
RPBM_357106	65033	TGGATCCTGATTGGATCCTGATTGGCGTTGCGGCCGTGTC	Os03g0696300_42	113
RPBM_952682	65018	CCTGATTAATTGTTAATTTTGCTGATGCAGCTGTTGCTTG	Os12g0567500_23	116
RPBM_388820	65010	TTAATTGATTCCATGAAGGTATAATGATACTTTTATGGTA	Os03g0223200_4	118
RPBM_2763	65005	ATAATCCCTTGCGATTTATATTGAATTAATAGTTCTTGTT	Os01g0109500_18	119
RPBM_98248	65000	ATGATTAATTATTATTTTAGTGATATGCGATATACTCGTG	Os01g0729600_2	120
RPBM_598600	64992	CCTAATTTGCGTGATTGGATTGGTTGGTTGTGTTGTAATG	Os06g0654000_15	121
RPBM_389218	64987	GTGATTGACTGATTGTGTGATTGTGTGAAGTGTATTGGTT	Os03g0237950_10	122
RPBM_111579	64961	CATCAATTAATTGACATGATACTATCTACCTTGCGTGTCG	Os01g0784000_5	130
RPBM_907758	64959	TCTGATTAATTTGACGGCCACAAAATACTTAGTTTGGCAA	Os12g0123800_32	131
RPBM_451679	64951	ATTAATTAATTAGTGATCATACATAATTGAGGTGATTTAT	Os04g0612400_45	133
RPBM_949711	64931	GATAAATTGACAATATTACCAAAATTTTAGTAAGATTGGC	Os12g0291200_41	137
RPBM_21931	64921	TTCTCTAGCCCTAAATATGCCGAAGAATATTCCATGTCTC	Os01g0191700_27	138
RPBM_650478	64915	GGTGATTGCATTTGATTGGGTGGAAAAGGTTTGATTTTGT	Os07g0497400_2	140
RPBM_795463	64910	CGAAATTAATTAGCGAAATTAATTAACGCTTTACACAAGG	Os09g0373300_45	141
RPBM_514556	64903	CTGATTAGTGATTTATTTAATTTGAGGAATCATTTTGGCA	Os05g0426000_6	143
RPBM_532945	64899	ACTTAATTGGATAGATAAATTTAAGTTATATTTAATATGG	Os05g0560000_20	144
RPBM_794043	64856	GTCTTAATTGAATGCATCAATTATACTTTTGCAGGAGTTT	Os09g0328600_46	148
RPBM_894146	64850	AGGGTGATTGACAGGTGGGTCCATCCCCTCACATGCCAGG	Os11g0158200_42	150
RPBM_223631	64846	GTTGATTTAATTATGGTTAACCTCTCACAGTAATCCGGGT	Os02g0469900_43	152
RPBM_59226	64841	AAATGATTTGATCTAAATTGATAAGTTACTGAGGAGTGCG	Os01g0520600_33	153
RPBM_34866	64818	ATTAGCAATTAATTAATTATTAATTGGATAATTAATCACT	Os01g0253600_26	156
RPBM_2518	64784	TGCTAATGACTGATTAATTAGGCTTAATAAATTTGTCTCG	Os01g0108500_18	163
RPBM_192121	64774	TAATTAATTGATTAATGACTAAACTTGGCCATCAACCGCT	Os02g0109800_40	165
RPBM_935750	64757	GCCGCCACCTTCGCCTTTATAAAGCTTACCTTTGCTACCA	Os12g0569300_45	167
RPBM_148360	64752	GTTTGATTGCTTAATTAATTTCCAAATGCGCAATCATGCA	Os01g0934800_36	168
RPBM_899709	64751	ACAATTAATTTAATTAAATTGAGGTCAGCCATGCATGCAG	Os11g0552500_19	169
RPBM_127063	64730	ATTTGATTGAATGTAGAGATTCTTGTAATAGGATTCTTTG	Os01g0851600_5	170
RPBM_681278	64721	ACCGTAACCTGATTGATAATTTACTGATTTACTCATTGTT	Os07g0150000_30	171
RPBM_884562	64709	AGTGATTAGATTAGTGAACTGATTAACATTTCTTGTGTTC	Os11g0615300_13	176
RPBM_920892	64678	GTTTCTAATTAACTAAATTAATTAATTAGCATGATTGGTC	Os12g0257600_34	181
RPBM_917193	64664	TTGATTGATGGGTAGTAAGGAAACCTTTTGAATGAGTGGT	Os12g0207300_10	182
RPBM_899700	64656	TATAATTGATTATTTTAATTTCTTTTGCTATTAATAGTCA	Os11g0552500_10	183
RPBM_877826	64647	TTAAATTGACTATAGTTGATTTGTAGCCTACAATTGGCAG	Os11g0539200_39	184
RPBM_913106	64645	ATCCGATTAATTAATTTGATTTAATGTAATGTAATTAGGG	Os12g0164600_39	185
RPBM_624530	64633	GTGATTGGATCTGTAATTATCAATCTCTCTCTCTCTCTCT	Os07g0106000_24	190
RPBM_202047	64627	GCTTAATTGATTAATTTGCTGGACGAGGAATCTTCTATGT	Os02g0168500_19	192
RPBM_518426	64585	TTAATTGATCAATAATCACTGTTCCTTCTCAAGTAGTCAA	Os05g0458600_5	194
RPBM_950760	64561	GTTGATTGGGTAAATCATATGATCGTAATGTATTGTGAAT	Os12g0467500_12	195
RPBM_530292	64527	TAAAATTGAAAATTTGATTGAAATTGGAACGATGTGATGG	Os05g0543700_13	199
RPBM_640239	64516	AAAATTGATATGTAATTATGACACACTTACGTCGGATATG	Os07g0252800_4	200
RPBM_450670	64475	TTTTGATTGATAAGTATAACCATGTATAAGCGAAACAATG	Os04g0607450_16	202
RPBM_353274	64452	TGTGATTGAGGGAGTTAATTAGGACAAGTTAATAAGTGGC	Os03g0661600_32	204
RPBM_753968	64430	GTTGATGAGAGTGAAATTTGATTGACAAAGGATTGACTGG	Os09g0133200_4	206
RPBM_702528	64336	ATTATTTGTGATTTGATTGCTAGTGATTTGAACTAATGGC	Os08g0180000_14	211
RPBM_411166	64295	TTTTGATTGACAGCGGAAATTACTCGATATTGTTCTTCAA	Os04g0282200_6	214
RPBM_154905	64254	TGAAATTAATTTGATGTGATAGATTTCTAGGTTTTCTTTG	Os01g0960000_15	215
RPBM_755094	64199	TTGATAGATTGATCGTTAGTGCTTTTGTCCAATTTGTTCA	Os09g0249600_3	219
RPBM_136361	64178	CTTGATTAGTAGTTGGTTGCTCTTCTTCTTGTTCTTGGTT	Os01g0886300_42	221
RPBM_181427	64168	ATGAGCCTAACCATTTCTAGTGTTACTTACTCCATTTCAG	Os01g0746700_28	223
RPBM_589888	64146	AATAATAATTAATTATAGTAATTAATCATTAATTTTGTAC	Os06g0574600_25	224
RPBM_207873	64086	CAAATTGGTGGGTGATTGCTAATTTATAACTGTTCGTATT	Os02g0202500_14	229
RPBM_327616	64073	GGTGAATTGAATGGTTGATTGCCTATCTCATCTTCCGCAG	Os03g0312600_1	230
RPBM_622999	64006	TCATTAATTAATTAATTACAGTGGTAGATGATGATGTAGT	Os06g0706700_12	235
RPBM_478287	63981	TTGATTGGATAATTTTGTGGTTTGGGAAGAAATGGTGATG	Os04g0613400_46	238
RPBM_721435	63897	CTTAATTACAAATTTGAAATTAATTTGCTAGGTATGTTTA	Os08g0432800_7	240
RPBM_525731	63881	GAGCTCAGCTTGCAGGGAGCTTGGGTGTGTGATCATACAC	Os05g0513600_9	242
RPBM_422102	63879	ATCGTGATTGATGGCATTGGTATAGATTTCGAGCATTGGC	Os04g0430400_15	243
RPBM_212148	63804	TTTAATCACTAATTAATTGTTGATTAGCGGCAAGTGTGAC	Os02g0236000_26	247
RPBM_254818	63803	CCAGCTTAATTGAGCCTGATTAGCCGAATCCATAATTGTG	Os02g0720900_17	248
RPBM_794174	63745	TCTTGATTGAAACAATCTTTTGATCCCATAATCTTGCCCG	Os09g0330700_30	250
RPBM_15672	63739	GCAAATTAATTAACTAATTAATTAAACACCCAACTAATCT	Os01g0166500_40	251
RPBM_259541	63737	GCCTGATTAATTGATTAATTCTCCAGCTGCATCACATTGA	Os02g0749200_36	252
RPBM_322586	63734	GGAGTTGATTGATGGACCTAGAATTGGTTGAGATCCTCAG	Os03g0283500_18	253
RPBM_385940	63718	CTAATTGAATAATCAAAATTTTAATCTTTGGTCGATAATG	Os03g0101200_15	254
RPBM_593459	63684	TTTAATTAATTTGTTAAATTTTCTGATCGGAATGAGCGGT	Os06g0609900_19	256
RPBM_214545	63678	AATAGATAGATTGATACCACCACTTAACTATACTAATGCT	Os02g0262800_22	257
RPBM_925726	63660	TCTAAACTGATAATTGCAAATTGTAATTGATAGCATTGAG	Os12g0438100_17	259
RPBM_638853	63649	ATAATTATTCTGTTAATTAATCAATTATTATCTGGGAATC	Os07g0236800_39	260
RPBM_693965	63610	GCTATAAAATTGACTATAATTGATTTGGAGCCGGTAGTTG	Os08g0111200_26	262
RPBM_526363	63609	TTAATTGATCACATATTAATGGGCAACGCTGTTTTCCATG	Os05g0517200_4	263
RPBM_589306	63540	GTTTTAATTGTTTTACTGATTTGCAAATGAGTCTGGGATG	Os06g0568000_31	265
RPBM_853418	63499	GATAGATAGATAGATAGATAGATAGATTTGTTGGCTGTGT	Os11g0123500_33	267
RPBM_798395	63334	ATGATTGATCCATGAATCCCATTATCCATCATCCTCGAGT	Os09g0487600_37	271
RPBM_700398	63318	TTGATTGCTTGTTTGATTGGTGGTTCTTGAGCGAGAAGAG	Os08g0161900_40	274
RPBM_486195	63249	CTTTAATTAATTTAACTGCCATTATTATGTACTTTCAGAG	Os05g0136900_16	276
RPBM_454106	63197	ATTTGATTGACGAGGTATAGTAAAATGCGTCAACTTATGT	Os04g0625100_22	277
RPBM_733469	63178	ATTAATTGATGCTTTGCTTGATTACTTGAGTCAGATCCAG	Os08g0525600_36	278
RPBM_336843	63144	TATAATTGAATAAATTTTCATATTATATTTATCTTGTGTT	Os03g0386000_16	279
RPBM_661563	63132	GATTAATTAATTAATCTCAATGATGGTAAATACATTCCCA	Os07g0582900_13	280
RPBM_10320	63095	GTGACTGACTGATGATAAATTTGATAATACGCGTCGTTAG	Os01g0140100_29	283
RPBM_177850	63089	TTCTAATTAGATTTGATAAAGTACTAATATTCATTTTGGT	Os01g0641600_28	284
RPBM_467137	62910	TTTAATTGATTTTGTTTAGAATTTGAGGACATGATCCACG	Os04g0121100_19	287
RPBM_951435	62832	AAAATTAAATTGATGGTATTACTAGCATTAATTAGCCACT	Os12g0507300_1	290
RPBM_733205	62765	TTTAATTGATAAATATTATCAATTATTAAACAGATAAGCG	Os08g0522600_17	292
RPBM_784108	62750	CCTAATTAATCCATAATTATCAAAAGTTTACTGTAGCATC	Os09g0526200_9	294
RPBM_842495	62698	GCAAATTGATAATTGAAACAGAATTCAGTCGTTTGTACAG	Os10g0209300_37	295
RPBM_465838	62688	ATGATTTGCATGATTGCTTGCTTGCTTGCTGCTATGGCCA	Os04g0689900_43	296
RPBM_498376	62674	ATGATTGATGTCTTTTATTTTCTTTGTACTAAGGAGCTTG	Os05g0240850_45	297
RPBM_623739	62637	ACGTAATTATAATTTATTTTGTTATGAGTTGGTTTATCAC	Os07g0100800_17	298
RPBM_861524	62604	AATGGAGATTGGATCTGATTGGTTGTTGTTGCTTGAGGAT	Os11g0191300_5	299
RPBM_587131	62511	TGATCTGATTGAACAGTCAATCACAGATTCACAGTAGGAC	Os06g0546500_12	303
RPBM_349934	62506	AATTAATTAATTAGCAATGCAGCATCGTCGATCATTGACC	Os03g0628800_24	304
RPBM_321299	62388	CAAAATTTGAAGTTTGATTGAAATTGGTACGATGTGATGG	Os03g0276500_5	308
RPBM_330161	62363	GAAGTGATTGATATTTGAGCAATTAGTCCGTTGTCAGGGT	Os03g0330300_47	309
RPBM_411169	62362	TTTGAGTGATTGACAGGAAACAAATCCACCACTATCTGTT	Os04g0282200_9	310
RPBM_838695	62360	TGAATAATTGACAATTTAACCAGACCATTAATTAATTGTT	Os10g0576600_10	311
RPBM_273179	62340	TATAATTGATGTACATCGATGATTAATTCTCTAACAGATC	Os02g0830100_3	313
RPBM_589086	62334	TGTGATTGGTAATTGCCGAACTATTTGAAAATGGTGCGTG	Os06g0566300_7	314
RPBM_30187	62186	GATTAATTAGATTTAATAAATTCATCTCGCAGTTTACAGG	Os01g0230200_2	319
RPBM_234823	62170	TTATGATTTAATTAGCGATTAATTATCCTAATTAGTGATT	Os02g0581400_14	320
RPBM_16479	62093	CACATGATTGATATCTCGTCACTGCTCGTAACTTCAGCCT	Os01g0170000_14	324
RPBM_649097	62015	TTAATTACAAATTGATTTGATCACGTAGATAATTACATCA	Os07g0485000_42	327
RPBM_426608	62009	CTTGATGATTAATCAATTCAATCTTGGCTGTCATGAGAGG	Os04g0459800_13	328
RPBM_71985	61963	GTTAATTAGATCATGATAAAGATTAATGTATAGATCGAGG	Os01g0605850_3	330
RPBM_56368	61958	GAGATATAATTGATTAGAGTTACTTTCAATCTTTTCCGTG	Os01g0502400_17	331
RPBM_508071	61906	TAGTGTAATTTAACACTTAATTAGCCACATTTGTTACACA	Os05g0370700_38	332
RPBM_497309	61904	GTCCGTAATTGATCATATTTATCATTTAAATTACTCAGTG	Os05g0226900_7	334
RPBM_224589	61887	CTAGATGATTGGCTATCATCACCTGTTCACAATCTTATGT	Os02g0489600_21	335
RPBM_3829	61822	GGTAATTGATTATGCACCTGATCTAGATACATGTACAGCT	Os01g0112500_6	337
RPBM_168713	61803	TATTAATTACAGATTGACAAAACACAAGATTTGCCTGTAT	Os01g0267600_5	338
RPBM_822790	61726	GATGTGATTGAAAGTTTGTGTGTGTATGACAGTTTGATGT	Os10g0471400_30	341
RPBM_238360	61685	ATTTGATCTGATTTGATTAATTTTGCATGCACGCGAATGG	Os02g0606200_23	343
RPBM_788583	61667	ATGTTGATTGGAGTCTGATAACTTGTCACTGGATGACATG	Os09g0553900_25	345
RPBM_732830	61619	TGATTAATTAGCGAGAGTAATTAATTAATTATAGCCTGCG	Os08g0520500_34	347
RPBM_149224	61584	CTGATTTGACTGAATGAATGAATTAATTAATGAGATGTAT	Os01g0937300_18	350
RPBM_613590	61545	GTGTAATTACACTATAATTGCACTATAATTATATCTGTCA	Os06g0185100_11	352
RPBM_775554	61504	TCTGATTGACGGTGTTTGCAAGCAGAGTTCCTCTTCTTGG	Os09g0471400_30	354
RPBM_47992	61450	TCAAAATTGGAAGTTTGATTGAAATTGGAACGATGTGACG	Os01g0337600_20	355
RPBM_544338	61339	TAGCTTAGCTCGTATTCGTATAAAACGTAGTACAAGGTTC	Os05g0359500_45	359
RPBM_241945	61242	GCTAATAGATTGCTATTGTATCTGCTCTTATGCATGATCG	Os02g0632700_31	364
RPBM_78651	61229	GTGATTGATGTAAATGCCTTAACGGTCCAGCACCTCAGCT	Os01g0641100_5	366
RPBM_492561	61195	TTAATTGATTAATTTCCTTAACCAAATCTTGGCGACTTGA	Os05g0177500_12	367
RPBM_208595	61082	ACTAATTGACTACTCCCTGAATTTAAAGTTGATGGTCAGT	Os02g0208200_1	370
RPBM_531730	61064	CAGAATGATTGTGCTTAATTGTAAAATTGATTTTAGGATT	Os05g0552900_30	371
RPBM_364023	61063	TTTGATTGAGATTGATAATAACCTGCTGTAACTTAGCGAA	Os03g0739700_1	372
RPBM_683888	61051	CGGCTAATTAATTTATATTTCTATATGTATTGACCCTGTT	Os07g0269800_43	373
RPBM_921964	61035	AGTAATTGATTAATTTTGTGACAGAGGTGGTCACTATATG	Os12g0270900_28	375
RPBM_870330	60990	ATCTGATTCGTGATTAATTAGTAATTAATTAATCTTTACT	Os11g0305300_40	376
RPBM_391714	60988	GATGATTGATGGGAATATAGAGATCCCATGTTTTCCAGCT	Os03g0360600_7	377
RPBM_751081	60944	ACTGATTGACGTTTCTCATAACTAAAATATAGGTATTGTG	Os08g0551500_8	379
RPBM_18691	60851	CCGCAATTATTGGCCCTTAATTGTGAGGTTAATCCGTGGC	Os01g0178300_21	383
RPBM_465953	60766	TTATATTAATTGATGGTCATTATTGTTGGAGATTATATTG	Os04g0690500_11	388
RPBM_272017	60751	TCCATAATTAGCAGCTGATTACTGTAGTATTACTGTAGCA	Os02g0823100_17	389
RPBM_258051	60736	ATTCTGATTGGCAAGTTGGTTATTCCTTTTCTGATTGGTT	Os02g0740700_16	391
RPBM_430965	60668	CCTGACAGGTCATCTCCTGATTGAAACCAAAATGTTGGAT	Os04g0485400_9	392
RPBM_891795	60651	CAGTTAATTGAGTTGATGGCCACTCCTCTGCTGCTCGTCG	Os11g0706600_43	393
RPBM_276477	60650	TTAATTGATTTAGTTGGTGACCTTATATCTTGTTTAGATA	Os02g0172600_18	394
RPBM_730520	60622	ATTTCTTTAATTAATTAATTAATTAACATATATATCCCTT	Os08g0504600_27	395
RPBM_440673	60575	AAAGTTAATCAAATTGACTAATTAGTGCTAGATATGTCCT	Os04g0544500_15	400
RPBM_100080	60533	CACTTAACTTAATTAGTTAATTATTGCTCTATTTTCTCTG	Os01g0737300_21	402
RPBM_168433	60522	GATTAATTAATTATTATCCATTGTACACTTCGAAAATTGG	Os01g0261600_19	403
RPBM_407556	60521	CATATTGACAGCTTTGTAATTGCATTTGACAGGTTCAACC	Os04g0202300_22	404
RPBM_647918	60521	AAATGATTGAATCCTAGAAACTCTGACCTATACAAGTGGT	Os07g0472300_39	405
RPBM_382205	60403	TACCATGATTGGGCTGCAACTAAATTGACAGGTCAGCCAT	Os03g0843600_4	410
RPBM_891833	60402	ATTTGATTGTATATTGTACTAGTGCTACTACTACGTGGAG	Os11g0707600_32	411
RPBM_24590	60374	TTATATTAATTGGCTATTAGATTAGCTATAGATAAATTGG	Os01g0205600_40	412
RPBM_62824	60364	TGTGATTAATTGGTAATCTGCTTTTACAAGCTTCAATTGC	Os01g0549100_5	413
RPBM_217252	60359	TAATAATTATAATTAATTACCGGAGTTACTTATTCTAAAC	Os02g0290500_34	414
RPBM_915986	60305	ATGATGATTGACTTATGTGAATATATTGTCTATATATGCA	Os12g0190400_28	415
RPBM_729360	60276	ATTGATTATGCCATGATTGGATCTTGGCACAGTGCTCTGC	Os08g0499000_43	416
RPBM_136518	60265	TCTGATTGCAATCATTCTTGAATTCTGATACATATTGGAT	Os01g0886900_3	418
RPBM_352923	60256	CTTAATTAACACTCGTAAGATTGACAAATAGTTGAATATC	Os03g0657100_24	419
RPBM_856941	60247	TGTTGATTGTTGTGTTTAATTGGAGATTGACTATTGAATC	Os11g0150450_28	420
RPBM_179795	60228	CTTAATTAATAGGGTATTAATAACCTCCCTAAAGTCATTG	Os01g0706600_13	421
RPBM_484576	60216	CTTGATTAGAATGTTTAATAACTTGTATCCGTCATGCCTG	Os05g0125600_14	423
RPBM_464787	60203	ATGATATAATTAATTAATTAGCGCGCGGTTCCACCTCCCG	Os04g0685000_21	424
RPBM_624480	60202	CCTGATTGGTTGTATTGCTTGAAGTAGACTATTGAGATTG	Os07g0105900_23	425
RPBM_710693	60192	CTCGCCGTCCATCCTTCCCTGCGTCCAATCCCCACCCTCC	Os08g0290000_45	426
RPBM_939606	60149	TTGTAATTAATTAACTGATTAATTAAACTGCATGAATTTT	Os12g0603800_30	427
RPBM_179384	59977	CTTGATTGACGACCATCTCGTGGTTACCAATTCCATCACC	Os01g0696100_43	432
RPBM_761602	59944	TTTAATTAATTGTAGGACAAGATAGCAAACGTGTGGCTAC	Os09g0341600_43	434
RPBM_43721	59882	ACTTGATTGAAATCGAAGCATCTGTTTTCGCGTGTTTGAG	Os01g0302900_12	436
RPBM_165164	59864	CACTAATTGATCAATTGCACAACAAATTGCTTGAATAACG	Os01g0200200_33	438
RPBM_686100	59840	CCAGATTGATGGCTATCATCAGGCCATGCTGTTCTCGTCT	Os07g0492400_1	439
RPBM_860612	59819	ATCTGATTTGATTTGATTTCGTACACCAGTAGCTTCAACC	Os11g0180000_24	440
RPBM_494429	59798	TGTAATTATAATTTATTTTATTGTGATTTGATTTATCATC	Os05g0195400_18	441
RPBM_9453	59737	GAATGGTCCAACAAGGAGACTGAGGAATGGTCAACACATT	Os01g0136700_44	444
RPBM_839344	59714	ATATTTTGATTGAATATGACGTATCCTAGTAATTTGGACC	Os10g0579200_22	447
RPBM_335053	59676	CCAATGATTGATCGATTTCTCTCCATACGCCGTGTGCCAA	Os03g0368300_39	450
RPBM_110038	59632	AGCTCTGATTGAATTAGCTAATTATGGTTGCACGTCTAAG	Os01g0777200_32	451
RPBM_937569	59604	CATGATTAATCAAGTTAATTATTATACACTAAATATTGGA	Os12g0582700_2	452
RPBM_249951	59600	GGCGCACTGATTGTTCATGATTGATGCAGTGATCCGGGCA	Os02g0691901_1	453
RPBM_93189	59577	CTCTCTCCTTGGCCTCTTCCTCCCTGGTCGGTAGCGCAGC	Os01g0706400_39	455
RPBM_365570	59565	CTAAATTGATTATACATGATTTAGAGTTAGTAGTTAGCTA	Os03g0748400_29	456
RPBM_153052	59555	AATGACTGATTAATTAGGCTTAATAAATTCATCTCGCAGT	Os01g0953100_24	457
RPBM_854817	59535	TTCTGAATGTGATTGAATTAATTGGACTTGCGTTGACCTT	Os11g0134700_11	458
RPBM_838269	59519	CATAATTGGTAAATTTGCGGGTTCAATTCCTGCTGGATGC	Os10g0573450_25	460
RPBM_863406	59481	GCAAATTGAATTAATTCGTGTGATATTTGTTCTGCACCGG	Os11g0208000_25	463
RPBM_521987	59464	ATGGGCCACGGGCCCACGGACCATACGCATAGGATTCAAC	Os05g0486700_38	465
RPBM_480866	59351	TTCCTTTGATTGATCATGAGGTGGGCTGGGGCTGAGATGG	Os05g0102900_28	470
RPBM_443784	59229	GTAATTGATTTTCTGGCGCGATTAAGAGCTTGGTATATAG	Os04g0565900_39	473
RPBM_620726	59180	TACAATCTGATTAATTAATTAGCACGGAAAATAATGTCAA	Os06g0612500_42	475
RPBM_232880	59076	CCATTAGATTAGCACTAATTATCATACTTAGTCATTAGCT	Os02g0567100_31	479
RPBM_419739	58994	GAGTAATTACTAATTAGCTGGTACACTCAATCCAGTACGG	Os04g0410400_4	482
RPBM_409706	58955	ATAATAATTGATAGGTAACCATGATTATCGATAAAACCAT	Os04g0253000_16	484
RPBM_575948	58928	CCAAACAGATTGAACTCGACGATTGGACGAATACGGCGAT	Os06g0288200_1	488
RPBM_303517	58900	CTTTGTAATTGGAGTCAATCAAATTGAATGATTTCCCTTT	Os03g0168500_10	491
RPBM_189742	58896	GTGATGATGAATTAATTGCTGAATGGCGAATGCAGTGCAG	Os01g0964900_13	492
RPBM_463136	58889	ATCTTAATTGAAACAAACACAGCTTTAGTATATGCATGTC	Os04g0677033_36	493
RPBM_616557	58871	TTGTATAAATTGGCTATTAGATTGGCTATAGATTAATTGG	Os06g0287000_38	494
RPBM_953485	58838	TAGGTGATTAGTTGATTAATTAATCTTGAGCTCCTCCTAA	Os12g0594800_42	496
RPBM_678761	58778	GCTGATTGCCATTGATTCATATTCATTGTGTGCCATCTGG	Os07g0693800_12	500
RPBM_34796	58739	ATTGATTAGTAGTAATTAATTAGTTATAAACTACACGCGC	Os01g0253500_5	502
RPBM_339475	58688	GTAAAAGTTAATTGATTTGTTTATACCCTCAAATAGCCAT	Os03g0410000_2	503
RPBM_726216	58659	ATTAATTAAAGCTAATTAAACGATGTTGTTTATTAGGCTT	Os08g0477500_35	505
RPBM_196375	58638	GACTTGACTAATTGATTTGTGTAGATTTCTAAAAGCAAGG	Os02g0133100_31	506
RPBM_249559	58631	GAACTAATTGATACATTAGCCACTTGATGAGCTCCTCTCC	Os02g0689700_1	507
RPBM_184750	58621	CGTTAATCGTTGTGATTGATGTCGGATATGTTTGCCACCA	Os01g0819400_19	508
RPBM_538544	58609	TTGACTGATTGCACGTCCAACCATAATTTCTTTTCGTCCA	Os05g0594100_33	509
RPBM_364717	58590	TCGCTTTGATTGACACTAAGAACCTCGCTGCGCATCTCGT	Os03g0744200_9	510
RPBM_586826	58590	GTTAATGATTAATTAGAGCATTTGTTGTCTCAACTATTGT	Os06g0543200_1	511
RPBM_181565	58533	ATGCCTGATTGGAAATCTACTATTACTATTCATGATACCG	Os01g0748800_19	512
RPBM_179475	58498	TATAATTTAAATTTAACTAAATTAATGGTATTACAGATGT	Os01g0698200_36	513
RPBM_32954	58479	ATATTTGATTAGATCGGTAATGGATGGCTATAACGTATGC	Os01g0243100_25	515
RPBM_271218	58470	TATGATTGGCATGGCCTGAATGGATGGATGAATTTTGGAT	Os02g0819700_2	517
RPBM_850915	58469	GGTGTCTTGATTGATATGATTTAAATTATTCTTGGTCTTG	Os11g0105800_29	518
RPBM_123745	58447	TCTAATTAATTTGTCATTAGCAAATGTTTATTGTAGCATC	Os01g0837900_19	520
RPBM_122698	58441	GTATGATTGGTTATGTAAAGTTTGTTTCTTGTTCTAGAGG	Os01g0834250_1	521
RPBM_465229	58404	TAATTGATTAGCAGTAAGGTATTGGTTGTCCAATCTTGCT	Os04g0686650_22	522
RPBM_599091	58324	TCATAACTATTTTAATTGACATACAAACAATGAGGCGGCA	Os06g0659400_16	525
RPBM_558801	58302	ACAATGATTGGGTCTTAAGATTTTCTTTAATTATTCGACG	Os06g0142800_4	526
RPBM_425734	58301	CTAATTAATTTGTTCCCTTAATTGGCACTTTGAATCTAAG	Os04g0453200_21	527
RPBM_889815	58299	AGCCTAATTACGCCATGATTTGACAATGTGGTGCTACAGT	Os11g0687100_23	528
RPBM_470709	58261	CTAATTGATTAGTAAACTATTTATATAGGACTGTTGTTTT	Os04g0326201_14	531
RPBM_909371	58248	GCAAATTAACTTAATTAATAAGTTGAGCAGCCTGTAGGCC	Os12g0135800_28	533
RPBM_634635	58248	GTAAATTGGCATTGGTTTGATTTATGTTTGCAATGCAGCG	Os07g0192300_35	532
RPBM_210483	58237	ATAAATGATTGGAGGATTTGTTGTGACTTTTCCACAATGT	Os02g0222100_27	534
RPBM_834294	58079	ACTAATGATGGATTAATTAGGCTTAATATATTCATCTCGC	Os10g0551200_19	540
RPBM_34842	58073	TTCTGATTGATGTCAGGAGTGGCGTGCGTACCAGTGCTGT	Os01g0253600_2	541
RPBM_891767	58017	ATTGCTGATTGAGCATGTAGACATTGCTAGTGGTAGTACG	Os11g0706600_15	544
RPBM_45174	57933	CTCAAGCTTAATTAAGCTCGTAATCTCATATAACCTCTTT	Os01g0311800_44	547
RPBM_949382	57918	GGTTAATTTGACATAAACAGCGTCAGAAATGTAGTTCATG	Os12g0265900_6	548
RPBM_636424	57916	TGTATTTGATTGAAACTGTTCATACTATAAACATGCTGGG	Os07g0208801_11	549
RPBM_666111	57908	CCGTGATTAGCCATAAGTGCTACAGTAACCCACATGTGCT	Os07g0615100_4	550
RPBM_63762	57859	TTGATTAATTTATTTATAGTTTTGTGAAAGTTTGCGCCGT	Os01g0555100_12	552
RPBM_748873	57843	CCGTCGCCTGATGGAGCAGAATCGTGAAACACGTTGTAAG	Os08g0475000_5	553
RPBM_752078	57821	TTGATTGCGAATGATTGGAGCTGGTTGCTGTTGCTAGATC	Os09g0107900_25	555
RPBM_152348	57702	CTATTGATTATGATAATTTGAAGTTATATAGCTTGATTTG	Os01g0951000_6	560
RPBM_468336	57693	TTATAATTGACACTACGAGAATGGGTCTTTACTGCCGGTT	Os04g0185000_42	561
RPBM_379691	57687	TGCATTGATTTGGTATAATTGACCATGCTTTGCGATGCAA	Os03g0829100_38	562
RPBM_187597	57662	AATGATGGAGGATAATTTATATGCTAAATTATAAACTTGT	Os01g0916800_24	563
RPBM_800293	57657	CAAATTTATAATAATTAAAATTTAATTAATTATGTGTTAA	Os09g0549300_24	564
RPBM_900681	57611	GTTAATTTTGTCGAGTTAATTGGATCTTTGCTTTGATGGG	Os11g0594700_11	566
RPBM_944449	57606	CCATTAATTAATTAACCTGCAGCCTCAATTATTTGGTCTC	Os12g0638300_22	567
RPBM_367017	57583	ATTGATTTGATGAAACTAATTTACGGCACAATAGCAAATC	Os03g0757500_6	569
RPBM_196549	57578	TTGATTTGATTGGGTTGGTTCCAAATTATATTCTGTGATT	Os02g0134300_9	570
RPBM_106742	57573	AACAGCTGATGAGTGATGATTGACAGACATCACACGCGGA	Os01g0763900_19	571
RPBM_283977	57563	GCCAAATTGACAGAGTTACCTCGCTATATAAGGCTGCCCA	Os02g0545300_21	572
RPBM_730550	57516	TTTGATTGTTTCCATTTGCAATTTCTAAATACGAACCTGC	Os08g0504700_8	573
RPBM_139571	57514	GAATATTAAACTTCCAAAACAGGTCCAAAGCTATGTTCTT	Os01g0900800_18	574
RPBM_820486	57505	TTTAATTTACAGTTAAATTAACTTAATCTGTAAAAGGGAT	Os10g0454200_29	575
RPBM_800126	57490	GATATATGATTGACTCAAGTCTTATTGATAAACTTGGTCC	Os09g0546000_4	576
RPBM_673709	57457	TAAATTGACAAATTCAACCTAGGCCTGGACTTATTTGGCG	Os07g0665100_7	577
RPBM_117063	57436	GTTTCAATGATTGGTTGTTCACCCAACCCAAGTACCCAGC	Os01g0811300_1	578
RPBM_594355	57403	GAGCCTAATTAATTCGTGATTAGCCTAATGACGGATTAAT	Os06g0618150_33	581
RPBM_337179	57342	ATAATTGAAAATTGATTAGAGTACCTTTTGATGAGATAGC	Os03g0388000_9	585
RPBM_905891	57317	TGAAATAATTAATTAAATTATCATTAAGCCCCAAACCGAG	Os12g0113500_27	587
RPBM_369360	57299	TCGCCAATGATTGATCGCCTCATTCCCTCCTCCTCCTCCT	Os03g0770700_46	589
RPBM_938619	57260	GCTTAATTAACAATCAACATAACTACTAACTAGTGTTGTT	Os12g0595300_23	593
RPBM_371769	57253	TTTAATTGATGGAGCGGTAATGGTAATAGTTCTTCACTCA	Os03g0787200_5	595
RPBM_410383	57247	CTGATTAACTCTTCAATCAAATCCCTAACTTGAGTGCATG	Os04g0271000_7	596
RPBM_152663	57244	CCTTAATTAATTAATTTCTAGATCTCAAGAGGGCAACAGA	Os01g0952000_27	597
RPBM_808529	57238	TGCACCAATTTGATTGATACCAATTTGCTTTAATTTCGTC	Os10g0195000_28	598
RPBM_346500	57227	TGCGTGATTGTTGGGATTATTTTATTAATTGATCCAATGG	Os03g0594400_20	600
RPBM_379719	57174	TGGTAATTTTATGATTAAATTGACACTAACAAACTTATAG	Os03g0829200_17	602
RPBM_367507	57168	AGCCTAATTAATCTATAATTAGAGAATGTTTACTGTAGCA	Os03g0759700_6	604
RPBM_448627	57148	ATAAATGGGCTATTAGATTGACTATAAATGATTTGGAGCC	Os04g0597800_31	606
RPBM_775133	57132	CATAATTGCACGATCATTGATTTTGGAACATTCTGAGGCT	Os09g0468650_1	608
RPBM_412628	57118	CACCTGACTGATTGGATTGGTATCGATCCAAGCCTATCAG	Os04g0304200_47	612
RPBM_935902	57114	CTGATTTAAATTGAAAGCAACCGTCTTTTGATTTGTGTAG	Os12g0570700_1	613
RPBM_528640	57110	TCGCTATAATTGACAGCGACCCTACCTTGGGCCACCGGAC	Os05g0533900_27	614
RPBM_509772	57106	TTGATTTGGTTGATTGCCTCCTTCGTTCGTCCACGCTCAA	Os05g0387600_24	616
RPBM_936759	57032	AGCCTAATTAATTTGTCATTAGCAAATGTTTACTGTAGCA	Os12g0576600_25	619
RPBM_2757	56962	GTGATTGATATCGATTCTGATTGATGCCTTTGCCTGGTAC	Os01g0109500_12	622
RPBM_728068	56888	CTAGAAATTAGGTGATTAATTTATTAAACACAATATTGCC	Os08g0487500_25	625
RPBM_296770	56882	AAAATTATGGATTGGATGATTAATCACTGATAGGTAGTAC	Os03g0129400_25	626
RPBM_97717	56852	CCTGATTCTGATTGGCGCCAACGTACGTACTGTACATGCG	Os01g0727800_10	628
RPBM_291606	56851	ATTAATTAATTAACCTCTAACATTTAACTAATGCAGGTAA	Os03g0103300_6	629
RPBM_139685	56817	GGAGTGATTAAATTAGTTAATTAGTTAATAATCCCATTGA	Os01g0901000_34	633
RPBM_803088	56801	ACCGTGATTACGGTAATTGGAAATATAAAAGAGATGGGAG	Os10g0123200_26	634
RPBM_665058	56752	TTGATTGAGATGTGACTGGAAAGGTGTGTCAGTGCAGGCA	Os07g0606600_29	636
RPBM_258486	56745	ATGCTTTGATTGAAATCAAGTACTCTGAAGCTAGTCATTC	Os02g0742100_10	637
RPBM_756913	56697	GTAATTAACAGCAATCAGCAAGTGGCCTAATTGCCAACCT	Os09g0272900_9	639
RPBM_352956	56696	AATAATTAATTAATCATAGCTTGCAACTGCATATGTAGGG	Os03g0658800_8	640
RPBM_207605	56678	TGAAGATTGATGAGATGGACGGTACCATTGCCGATGCTGT	Os02g0200800_40	642
RPBM_693324	56678	ATTAATTATTAATTTACTTTTGACAATTACTAATTAGCCA	Os08g0108100_22	641
RPBM_337928	56614	GTGTAATTATACTATAATTGTACTGTAATTACATCTGTCA	Os03g0393900_23	645
RPBM_897270	56611	TGCTGATTGGTATGCATAGAGTATGTATGGAAACCTTGTG	Os11g0303300_30	646
RPBM_10197	56607	CAATTAATTGCTTATCCGTGGCCTTGATCAATTACTGTGC	Os01g0139700_4	647
RPBM_481035	56593	AAGTTGATTACTTAAACTGATTGACAGGGAGGCGGTTGAA	Os05g0103500_1	649
RPBM_381333	56579	AACAATTGATTAGTACAAAATGGTACTTCCTCCGTTTCAC	Os03g0838100_14	650
RPBM_594196	56562	TAACTAATTATGTACTAACAAATTAGCTAGTCTACCATGC	Os06g0616900_21	652
RPBM_280309	56554	GACTTGATTTACAGATTTATTGACAGAGTTTTGCTAAGCT	Os02g0286933_28	653
RPBM_881416	56430	ATGATTAATACTTAATTAATTATGTGCGCTCATGGATCAC	Os11g0582300_3	657
RPBM_304401	56428	CTTAATGTATGTTGATTTGTCATCACATGTATGATTAGGG	Os03g0174200_12	658
RPBM_293137	56390	ATATAATTGATAATAAATCAGGGCATGACATGTCACATAT	Os03g0111100_18	661
RPBM_787100	56303	GTAAATTGATTTGTATATGGCCATTTCCAACCCAAAACAC	Os09g0542800_12	666
RPBM_137183	56301	ACTTGACAGCCCTAATTGATCTTATTACATGCAGAGGATC	Os01g0889400_31	667
RPBM_90816	56296	ACTAATTAGACTTAAAAGATTTGTCTCATGATTTACTCCC	Os01g0695100_18	668
RPBM_886281	56293	GATGTGATTGGATTAATTTTCAAAAGTACTTTTATATGAT	Os11g0639000_17	669
RPBM_794449	56233	TCGTGATTAGAATCTTAATCTCTAGCCTGTCTTTGCTTGC	Os09g0343100_11	672
RPBM_60100	56213	TTAGATTGGTTATAGATGAATTGGAGCTAGTAGTGGGTTG	Os01g0528300_25	673
RPBM_629470	56187	ATAATTAGATTAAAATAGATTTTACCCGTTGCAATGCACG	Os07g0154100_15	675
RPBM_556864	56132	TGCTTAATTAATTATGTGCTAATGAGGTCTTTCATTTTAC	Os06g0132100_27	677
RPBM_467269	56117	GTTGGTTAATTGCAATTTAATTGTTGTATTGTAAGAGTCT	Os04g0134800_4	678
RPBM_854465	56109	TTCTGCTGATTGGAATGACTACAACACTAGAGTTGTCTGT	Os11g0132400_2	680
RPBM_386401	56088	CAATAATTGAGTGATTTGGCCCAGTCCAGGAACTAGTAAG	Os03g0118700_35	681
RPBM_311763	56033	TTAAATTTAATTAAATTTAAAGCAGTTTGATTTTGACCAA	Os03g0215700_24	686
RPBM_15842	56009	CCTTAATTGTGGGGCTGACTGCTATTTTCTATATCATGTG	Os01g0167500_14	688
RPBM_243907	55983	TCGCTTAATTAATTTGGATTTGGATGCGGATCCCTCGCCT	Os02g0646200_33	689
RPBM_837522	55937	AGAAATTGATTATGGATGAGTGCCCTTCTGCCTATTATGT	Os10g0567900_13	693
RPBM_911926	55927	ATTAATTAATTAGTCGGCCAACCTAGCTGTTGACTGGGAA	Os12g0154800_35	694
RPBM_572017	55902	GTTAATTAATTAGTTAGTACTAGCAAACATTGGCTAAAGT	Os06g0237400_39	695
RPBM_905931	55895	GTATAATTGACAGATGAATTTCACGCAAGAGTATATTGAG	Os12g0113900_18	696
RPBM_243707	55848	ATGGTTGATTGCTTGATCAAGGCATGCATCACTTGCTATG	Os02g0644600_29	698
RPBM_229106	55810	AACTTATAAATTGATTTATAAGTCTAAATAAAGAGGCACC	Os02g0535000_30	700
RPBM_112905	55803	TGTAATTATAATTTATTTTGTGATGAGTTGTTTTATCACT	Os01g0793200_8	701
RPBM_466153	55791	AGTTAATTAATTAGTCCATCCAAGGAAGGAGTATATGATT	Os04g0691100_15	703
RPBM_434896	55791	TTAAAATTGATTTTAGGGGATTTTCATCTGAGCTTATGTT	Os04g0508300_20	702
RPBM_715949	55789	TTTAATTAATCACGCGCTAATAGACTGCTCCGTTTTCCGT	Os08g0375700_9	704
RPBM_111350	55784	CCTGTTGATTGGATATCTGGAACCTGAAATCCTGAATACG	Os01g0783400_21	705
RPBM_789115	55766	TTCAATTGATTATGAACTGCTTGTACTCTAATCAATGGTA	Os09g0557900_18	706
RPBM_805543	55748	ACTTAATTATTGTTATGATTCATTCATGCATAAAGCGGTG	Os10g0150400_31	708
RPBM_89940	55735	GTTAGATTAGATTGGTACCTCATGTTACCTCGTACCTCAT	Os01g0692300_24	711
RPBM_701461	55725	AGTGATAAATTTGAGTGATTACTATATGACACCGTTGTGT	Os08g0171100_25	712
RPBM_943309	55725	GTTTGATTGCACATTATGTCCTTGGAGTTCTTCAACATAG	Os12g0631800_9	713
RPBM_649034	55724	TTGATCTGATTAATTAACTGATCAGACGGGTCGACGGGAC	Os07g0484800_28	714
RPBM_154755	55707	TTAAATTTAAATTTAAATTTAATTTTGAGATTTCTTTTCA	Os01g0959750_12	716
RPBM_64879	55703	GGTTTGATTGGTTGGAAACAGAGGGGTTCTACTGCTGCGA	Os01g0562400_2	717
RPBM_925746	55667	AGATAGATAGATAGATAGATAGATAGATAGATAGATAGAT	Os12g0438100_37	718
RPBM_764903	55655	TGTAATTGATAAATATAAATTTACTTTAGGCATGTTTGAT	Os09g0381600_12	720
RPBM_919883	55624	TTTAATTACTAATCAATTTCATACATTCATATAGTTTATT	Os12g0242700_5	722
RPBM_147550	55587	GGAGATTGACACGTTGGTCTACGTGCCTATGCGTGTGTTC	Os01g0932000_10	724
RPBM_292246	55541	TAGCTAGATTGATAATGTACATATATGAATTTGTATGCGA	Os03g0107300_9	726
RPBM_431316	55482	CCTAATTAATCCATGATTAGTCATAAGTGTTACAATAATC	Os04g0487300_17	729
RPBM_630515	55481	AATTTAATTAATGACAAATATAATTAGCTCTCTATCCAGG	Os07g0162900_31	730
RPBM_223285	55479	ATGACTGATTTATGACAGCCGTGCATGTGTATTTGTGTAC	Os02g0467300_40	731
RPBM_166221	55459	GATCAATAATTGAATATATTTTAATAATAAATTTGTCTTG	Os01g0220500_12	732
RPBM_891839	55424	AGTGTGATTGATGCACAAACAAACAGCTCAAGTTGAGGCC	Os11g0707600_38	735
RPBM_114473	55409	ATAGATAGATAGATAGATAGATAGATTGATCGATCGATCG	Os01g0800200_8	737
RPBM_526046	55388	AATACAATTAATTACAGTTAATTAAATGATAGAAAGAGTT	Os05g0515500_30	738
RPBM_494487	55386	TCTCTGTGATTGAAACCTTGTCTCTGAAATGCTTGAGGGC	Os05g0195700_27	739
RPBM_431068	55380	ATGATTGACAAGATGAATCAGCACGCTGTTGGAAAAGGGA	Os04g0486400_14	741
RPBM_738487	55366	GTGATTGATGCCGCCTGGGTTAGTTCAACTATTGCTGCAT	Os08g0557100_7	742
RPBM_899714	55309	GCTACAATAATTAATCAATTAATTAAATTAAATTAAGTGG	Os11g0552500_24	746
RPBM_908436	55305	TATGATTGATATCCACGAATTGAAGAAGAAGTTGCATTGC	Os12g0128600_24	747
RPBM_541075	55291	CTTTGACAGACAGATATCCATTCATACGTGCACAGGCGAC	Os05g0177400_16	748
RPBM_88257	55283	CATCATGATTTGATGATGGATTAATTATGCTTAATAAATT	Os01g0685900_7	749
RPBM_624737	55280	CCTTAATTAATTAATTAATTACGTGCTATTTATTTCTTGG	Os07g0107300_35	750
RPBM_607211	55257	TCACCTTGATTTCAATCATTGGACAAGTGTCCTAGAAAGT	Os06g0707800_2	751
RPBM_866621	55176	CCACCTGTGATTGAAAACAATTACTTTTGAACATGCGCAG	Os11g0243600_6	757
RPBM_933387	55171	AATAACTAATTGCATAGATTGTGACTAATTTGCGATGCGA	Os12g0552200_34	758
RPBM_272005	55102	ATGATTGATCGATCATCAAGCTAAAGATAATGCTATGCAA	Os02g0823100_5	762
RPBM_705044	55096	AGCCTAATTAATACATAATTAGCACATGTTTACTGTAGCA	Os08g0205200_31	763
RPBM_730342	55049	GTTTGATTGTTTTCTAGTGTACTACACTTCCCTAGAACGT	Os08g0503600_45	767
RPBM_146699	55030	TAAATTAATTAATTAGGTATAAATGTAATTAAGCACATCG	Os01g0928000_41	770
RPBM_832722	55026	ACCAAGTAATTGATATCTAGAAATCCGATACCTAGTACCA	Os10g0540800_15	771
RPBM_636144	55023	ACCATTAATAGATTGAGAGCGAATGAATTGGTGCCACGTG	Os07g0206600_25	772
RPBM_222150	55012	CATAAATTAATTTGTTCACGTCACATTATATACAGTTGTA	Os02g0455800_32	773
RPBM_91213	54975	CCAAATTAAGTGGAAATTAATTTGCAAGCTGAGAACGATG	Os01g0696800_23	774
RPBM_798705	54921	TTGATTGACTAAACTGTCACGTCAGCGTCATATTGACGAA	Os09g0506700_4	776
RPBM_851999	54915	AGTTAATTAATTAATTAGCTACGTACTCTTGTGCCTCTGT	Os11g0112400_35	777
RPBM_331734	54914	TTAGATAGATTAATATGTGATAGATCTTCACAAACAGACA	Os03g0340300_3	778
RPBM_180342	54901	TAAATTGATCAAATTGCCATTTGGAGTGCAGTGACGGGCT	Os01g0715700_21	780
RPBM_395795	54900	GTAATTGACAACTGACAACCGACAGTTATTGACTCATTCC	Os03g0650800_21	781
RPBM_321947	54893	GATAAATTAATAAAATTATCAAAATTTTATGATTGGTTTA	Os03g0279900_16	782
RPBM_638168	54892	TATTAATTGAGTGAGATTTGGGGTATTCAGTCGACTGGCA	Os07g0229100_40	783
RPBM_128725	54876	ATGATGATTGGTTGGTTACGGGCATGTTCAGATTGTAGCC	Os01g0858500_1	786
RPBM_412204	54870	GGCTTAATTGTTGATTAAACATCAGGCTCTTCTTGCATAT	Os04g0298366_15	787
RPBM_49170	54830	TGGATGATTGGTGAGATAGGTGTTCCTTATAATTATAGGG	Os01g0346900_22	791
RPBM_247273	54830	TAATTGATGTAATTTAAATTATTCTTGGTCTTAGTGTATA	Os02g0670900_18	790
RPBM_494021	54806	GATAATAGATAATAGATAGATTGAAGATTAGGAAAGGGAA	Os05g0190500_2	792
RPBM_791205	54782	CTGATTAAGATCACTAATTGATCTGTCCACATTGCATCCT	Os09g0570000_1	794
RPBM_186110	54780	ATCTGGCAATAATTTACAATTAATTGATACCTTATTGCCT	Os01g0865700_7	795
RPBM_875519	54777	GAGTTTAATTAATTAATTTCTTAAAATTGATGTCATCACA	Os11g0501500_35	796
RPBM_407303	54750	CTAATGACGAGATTAATTAGGCTTAATAAATTCGTCTCGC	Os04g0196300_14	799
RPBM_136231	54744	GTTGATTAGCATATATTATTGGTTGCATGTTAGGCTTCCA	Os01g0886000_10	800
RPBM_542346	54733	TGCTAATGATGGATTAATTAGGCTTAATAAATTCGTCTCG	Os05g0238200_13	801
RPBM_559372	54729	TGCTAATTGGGGATTTTCACATTCATGCTGTGTTAGCAGG	Os06g0146200_36	803
RPBM_729925	54704	CACGATGATTGTTTGTATATGGAAACACCAAAATGGTCTA	Os08g0500900_20	807
RPBM_21083	54681	GATTAATTGAAAGTTTACATGGACGACGTTGACTCGGGGC	Os01g0187600_12	809
RPBM_738646	54644	TTGTAATTACATAAATTATACGAATTGTAAAGATTTGGCA	Os08g0557700_19	811
RPBM_265472	54610	CACATAATTGAACTGCTAATTTTATTCTAGTCGGAAGCAC	Os02g0786500_38	812
RPBM_64898	54598	TATAATTAATTATTTGCTAGATTTCATTCATATGACAATT	Os01g0562400_21	815
RPBM_207170	54581	CTAAATTGAATCTATCCACTTTGCCTCCTAAACTCACCCC	Os02g0198000_46	816
RPBM_498450	54548	CATATAAATTGACAACTTCTACTTAAACCTGACATGTGGG	Os05g0241200_21	818
RPBM_34993	54477	TTGACTATAATTGATTTGGATAGTTGGCTATAATAAACCT	Os01g0254000_6	823
RPBM_139899	54462	GTTATGATTAATTGCGCCATTAGGATATTAATTAATCTGG	Os01g0901800_3	825
RPBM_702642	54404	CTAGATTGATCGAAATCCGTCAAGTTCATGAACCGTTAAG	Os08g0180400_30	827
RPBM_765055	54393	ATGATTGAATGAATGAAACCCTAGTTTGTTTTGATTTGTA	Os09g0383400_17	829
RPBM_378664	54389	TAATCAATTAAGAAATTAATTAATCCTTTGCTCCCTGATT	Os03g0823700_40	830
RPBM_54307	54374	CAGGTGTGATTGAAGTGATGTACTCAACTTACACCCGGGC	Os01g0382450_14	832
RPBM_97316	54353	AATGATTGACAATACTTAGATTTCTTCCCTTAATTACATC	Os01g0726000_1	835
RPBM_503641	54301	TCTTAATAATTATTTCTTAATTAATTCTGTGCTAATTGTG	Os05g0318700_18	836
RPBM_840580	54297	TATATAATTTATTTAATTGGATTTACCAGTTTAAGGGGTT	Os10g0136750_33	837
RPBM_195861	54297	TAATTAATTATAATTAATTAATCCTACTGGTGCTTTCCTT	Os02g0130100_7	838
RPBM_730668	54274	ATAATTGATAATGAAGACCAAGGAAATGCTTCTTTGGTCC	Os08g0505300_28	840
RPBM_630982	54260	CCTGATTGCGTGTTGATTTGACAATATGGTGCTACAGTAA	Os07g0165700_8	842
RPBM_650188	54256	GTTTGATTGGAGCAATGTCTCAATGGGTGAGAAGATGAGG	Os07g0496000_6	843
RPBM_426765	54235	GCCACTAAATTAATCCGGTGATTGATCATGTGTGGAAGCA	Os04g0460600_23	845
RPBM_317974	54199	CAACTTGATTAGTAGTAGTACTAGTTTGATTTTGTCCTGG	Os03g0257900_12	847
RPBM_704391	54178	TTGATTAATTTGACGTCGATGCTACTAATAGTTAACCTTC	Os08g0200100_15	849
RPBM_759957	54114	TCTTGATTGGTTGTTTTGGTTTGTTTCTTATTTATGTTTG	Os09g0319800_15	851
RPBM_620940	54089	AATATTAGATTGGCTATAGATGAATTGTAGCTAGTAGTTG	Os06g0622500_11	852
RPBM_531127	54063	CCCAATTGGTGATTAGATAATCCTGTCACTTTCTTCAAGT	Os05g0550000_15	854
RPBM_126778	54058	ACATGATAGACTAATGAGTAGATTGTTGTCCTAATTAGCT	Os01g0850700_14	855
RPBM_86426	54036	AATTAATTTAGCCCCTAATTAATTAGCAGCCAATCAACGG	Os01g0679400_38	856
RPBM_35312	54032	AGTTGATTGGTAAAGTGACATGCTTGAACACTGTTGGAGC	Os01g0255000_31	857
RPBM_735182	54000	TTTGATTAATTCAGTGCTTCCTTCCCGTTACATTACACTG	Os08g0535900_34	858
RPBM_539900	53995	AAGATACGTGATTGAAATCATTCCATTATGGACGACATTG	Os05g0132000_17	859
RPBM_872432	53983	CCATTGATTATAATTAAAGACTGTTAGGCAATTGACACAA	Os11g0444700_35	861
RPBM_335191	53963	CTCTGATAGATTGCGACCTTCTTGTTGTTTAACAACGTTA	Os03g0369800_30	863
RPBM_904563	53953	GTGTGATTTGCTAATTGGGTTTGTTATGAAGCTGGTTATC	Os12g0105300_22	864
RPBM_820188	53949	GCCTAATTGCTTAATTAGCAGCCAACGGATTCGATTGATC	Os10g0450900_25	865
RPBM_19141	53920	TAAAACTTAATTAATTATACGTTAATATTACCTCGTTTTG	Os01g0179700_30	868
RPBM_758972	53895	CATGATTGAAACATTACTTGATGGCTTCTGGTCCTACCCA	Os09g0306232_10	870
RPBM_141686	53883	ACGCCATGATTGACAATGTGATGCTACAGTAAACATTTGC	Os01g0910500_26	872
RPBM_266999	53868	CATCAATCATGATTGAAGATGATTCAAGGTTGAGAGGACC	Os02g0796700_46	873
RPBM_1329	53865	TCGTAAATTAATTATTAATAATATACTAATGGTATCCCCA	Os01g0104100_5	875
RPBM_906980	53853	TTGATTGATGGGAGTCTAACAAAGTGACAAAACTTAGCAA	Os12g0119000_38	876
RPBM_346402	53852	TCTTAATTGAAAGAGTTTTCATCATGTCTTTCAGTCACCA	Os03g0592500_20	877
RPBM_693972	53846	GAAATAATTAATCAATTAACGCTGATGTGTGAGCTGCGTA	Os08g0111200_33	878
RPBM_300541	53830	GCTAATTAACTGTGATTGCAAGAAGGAAAACCATAGAAGG	Os03g0151000_23	879
RPBM_22635	53828	AGATCTGATTGATATTGATCCATCGCCGATCGATTGATCA	Os01g0195000_45	880
RPBM_503763	53825	TTTTGATTGGCCGAGGAGAAGGCGAAACAGACTGCCACTG	Os05g0320100_42	881
RPBM_18490	53821	TCATAATTAATTAGAAGTGGCTGCATGTGAGAATGTTTGG	Os01g0177400_16	882
RPBM_884454	53802	TGTGATTAGTTCTAATTTAATATAGCAAGAACTAGTGGAT	Os11g0614900_3	884
RPBM_343945	53799	TCTGATTGAACGAGTTTACAGATTGAGAAAGCACGCGTCA	Os03g0566500_13	885
RPBM_103852	53782	TTTGATTGATGGCCATAAGTTGCCACACTTTGCCACACTT	Os01g0752800_20	887
RPBM_525019	53773	TCTGATTGGTACATGCTCACCTGGTTGGCTGGTTCTTCAG	Os05g0508900_32	888
RPBM_672983	53757	AAGTCTAATTAATTCATAATTAGCACATGTTTACTGTAGC	Os07g0661400_16	890
RPBM_275426	53754	AGGTGATCATGCAAGGTAGTCAACAGTGTACTGCTAGTTA	Os02g0133400_45	891
RPBM_876176	53751	TACGGCTAATTATGGACTAATTAGACTCAAAAGATTCATG	Os11g0518300_6	892
RPBM_370165	53670	TGCTAATGATGGATTAATTAAGCTTAATAAATTCATCTCG	Os03g0776400_18	895
RPBM_564857	53656	TCTAATTGGCTTACTTAATATGATTCGATCCTACAACCTC	Os06g0182400_33	896
RPBM_580516	53648	TTCAGTTTCTAGCTGGAAGAGACCTCCTATCATATATTTC	Os06g0343500_12	897
RPBM_644428	53647	TACTAAATTGACTATGGACGATTTAGAGCTCGTAGTTGGC	Os07g0417600_28	898
RPBM_954197	53615	GTCATGTGATTGATGATTCAGCATCCCTTGAGGCTCAGTG	Os12g0624200_19	903
RPBM_163812	53611	ATTGATTTACGGGATTGAAGTTAGTATAATTACATGTAAG	Os01g0175200_4	904
RPBM_901087	53594	AATTAATTAATTAGTCTGTTCTTATTGCTTAGTGTACTAC	Os11g0603100_25	905
RPBM_640420	53591	CCCACAATTAATTGGGCCTAATGGATCGGTGCCCTTGTGG	Os07g0256200_38	906
RPBM_940735	53583	TTATTAGATTGACTATAGATAAATTAGATAAATTGGAGTT	Os12g0611700_32	908
RPBM_5506	53548	CATGATTGCTCATCTTTGTATTAAAAGAAATAATTTATGT	Os01g0120600_17	911
RPBM_115951	53534	TATAATTGTTACTGTTAATTGAGGTGGGAAATACCAGGTG	Os01g0805700_16	912
RPBM_756524	53513	TTTGATTTAATTTGTTCTGCAAACAGTCCGGAAAATGCCT	Os09g0268300_12	914
RPBM_149422	53503	TATAATTGATTATTGTGACCTCATGATAGAGACAAGACCA	Os01g0938200_20	915
RPBM_538157	53494	CTTAAATTGATTTATTTTGGAACGGAGAGAGTAATATGCA	Os05g0592100_38	916
RPBM_811697	53491	AGCCTAATTACGTCATGATTTGACAATGTAATGATACCGT	Os10g0347000_11	918
RPBM_521597	53486	TTAATTAATTAATTTTCTTCCTAAACATATCCGCTAATCC	Os05g0482400_40	920
RPBM_310960	53485	AGTAAATTGGTGTATGATTAGATTAACATGTTAAATGTAT	Os03g0211900_5	921
RPBM_417301	53480	CTTAATTAATTAATAGCAGCAGCAATGCCACTGTGGCCAT	Os04g0388500_16	924
RPBM_417304	53474	GCTAATTAATCTATTATTGATTTAGATGTATCGACCAGTT	Os04g0388500_19	925
RPBM_86251	53473	ATTGATGATTGAAATTTGCTGTGCAAATCGAGAACTGAAG	Os01g0678900_10	926
RPBM_538073	53449	CCCTTGATTTACTTGATAATTTGTTATAGGTCCCTATCCC	Os05g0591500_3	930
RPBM_895005	53437	ATGATTGGAGTCAAATTGAACTTGTACTGATGTGGAGGAG	Os11g0200300_19	932
RPBM_781590	53431	TCAATTAATTGATTTATAATGATTTGGTCTTATCAATCCC	Os09g0510500_39	933
RPBM_632020	53423	GCTCTGATTAATTTCAAACTTCGATTATGGACTAGTCAAC	Os07g0174400_17	934
RPBM_804690	53408	TTATAATTGTAAATTTTACAAATTAGTCCTCACCTGTTCT	Os10g0140200_11	937
RPBM_892183	53404	ATTTATAAATTGATTTGGAGCACAGATCGATACGTGCAGA	Os11g0100300_39	939
RPBM_942219	53384	CGGGTTTGATTTGATTTGATTTTGATTTTGATTTGCTTCT	Os12g0621500_46	940
RPBM_892309	53378	CTGATGATTAGATTTATCATGCTTCCGCGCTTCAAAAGGG	Os11g0105000_18	942
RPBM_923865	53374	GGTGATTTGATTCAAATTCAATCCGATCCTTTGTTGGTTT	Os12g0405300_18	943
RPBM_474188	53373	ACAAAGTAATTGATTTCTTGTGTGAGGCCTTGTTTAGATC	Os04g0436350_14	945
RPBM_370940	53373	CAGATAATTAGCTACCTGTTTAATAGATCATCTTGATCAT	Os03g0782500_9	944
RPBM_566041	53356	TCTAATGATAAATCATTTATCACTAATTGTAAGAGTGGTA	Os06g0191300_41	946
RPBM_723599	53356	CCGGGTGATTGGCATGAATCTGAATGGCTGAATCCTGATG	Os08g0451800_15	947
RPBM_292125	53336	TGTCGTGATTAAACCATTAATTAATAATAATTCCAGGTTC	Os03g0106500_35	949
RPBM_737498	53328	AGGTTGATTAACTGTTTCATGAATTTGGTATGTTTGCAGT	Os08g0548700_47	950
RPBM_524820	53308	TCAATTGATTATTACTGCCGCTTACTGTCTCCTCTACTGC	Os05g0507300_29	951
RPBM_614434	53301	CTAATGACGAATTAATTAGAATTAATAGATTTATCTTGCA	Os06g0216100_22	952
RPBM_800198	53275	GTGAAAATGATTGGTCTTTTGATTAACATATGCAGCTTAT	Os09g0546500_27	954
RPBM_69426	53241	ATGATAGATTAAATCAAATTATCATGTTATGGGTATAGCC	Os01g0591500_41	956
RPBM_11060	53229	CCTAATAATTAATTAATGATGCACGAGGGATTATCCAACT	Os01g0143800_34	958
RPBM_505635	53227	GCTTAATTGAAGGAGCCATGGCAGCTGTCCTCTCCCGCCG	Os05g0346500_3	959
RPBM_64623	53211	TTAATTAACGCGATTAATTAGCCGCAAATCTCAATCCAGG	Os01g0559900_40	960
RPBM_286760	53193	AAGTGATTGAAATTTAATTCATGATCCTAAACCATACAAC	Os02g0646900_11	964
RPBM_372382	53173	GATAATTGACAAGATTGAACCATATGTGATGTATTATTTC	Os03g0791200_30	965
RPBM_936823	53159	CTTGATTGTTCTTTCTTGCTCAAATGCCGGCCTGTGTTGG	Os12g0576750_40	967
RPBM_334930	53158	TAACTAATTATTAATTGTTTTCCTATCATTTGATTCATTG	Os03g0367200_14	968
RPBM_875562	53148	GTCTAATTAGTCCATGATTAATTAGCCATAAGTTCTACAG	Os11g0503900_29	969
RPBM_901793	53145	CTAAATTTGTAATTGTAATGTACTACTTTAATCCTTCGTA	Os11g0628800_45	970
RPBM_199488	53102	TTTTACATGATTGGATGACAAAGCCTATTTCGTTTTGTTG	Os02g0152400_8	972
RPBM_335957	53092	AGTAGATTGAAAATGTTTCACTCGTTTAAATCGGGTGTTG	Os03g0376000_12	973
RPBM_192088	53085	TTAACATGTAATCAATTAAATACTAATTATTATAAACGTG	Os02g0109800_7	974
RPBM_39634	53084	CAAACGGGTAATTAACTGGGATTAATTTGCCATAAGCCGA	Os01g0277700_41	975
RPBM_67847	53060	AACTAATTAATTTATTGGCAGGCACTGGCCTACCAAACCT	Os01g0584200_30	978
RPBM_899374	53049	AGCCTAATTAATCCATAATTAACATATGTTTACTGTAGCA	Os11g0541600_27	979
RPBM_539621	53026	GGTCCTAATTGACAAATCCACAGAAGTAGTACTCCAGGAG	Os05g0122500_32	981
RPBM_577578	53022	AGAAATTGAACGTGATTAACGGGGAGGGCACTAGTGAGGC	Os06g0308200_14	983
RPBM_421522	53013	CTGATTAATTGCCAGTAATTTGATTTCAACCTTACGTGTA	Os04g0423400_23	984
RPBM_899706	52992	TCCTAATTGTACAATTAATTAAATTAAGTACAGTCCTATG	Os11g0552500_16	987
RPBM_172511	52984	CGCGTTGATTAATTAGTCAGTTCGTTAACAACCTCGACTA	Os01g0374600_30	988
RPBM_251334	52978	ACTGATTAGTGGATATGCTTTATATATGTAATTAGGATGC	Os02g0700400_12	990
RPBM_783443	52977	TTTAATTAAATTTAACATTAAATATATTTTGACTATTTGT	Os09g0520600_30	991
RPBM_467545	52966	AATTTAATTAATTATGACTTCAGCTTGGTAGGTTCAGTTG	Os04g0151401_35	993
RPBM_715267	52962	ATAAATAGTAATTGACATTAAGAATGGGACCCACACTCTA	Os08g0365900_13	994
RPBM_309300	52949	GCTAATTGCAATTTTGGCCGTCCATAAAGAGCTTGCGGCC	Os03g0201200_11	995
RPBM_413872	52928	ATGATAACTGATTGCAATAAGGTTAGGATGTTGTCACACC	Os04g0330900_17	996
RPBM_408064	52927	TATTTTAGATTGATATACAATCTTTTGTGGTGTTAGCACT	Os04g0209300_40	997
RPBM_892410	52905	CTGATGATTGGTCAGCAGAGAAGACAGGTGGGATATCGAG	Os11g0106800_21	998
RPBM_600795	52887	ACTTAATTATGTTGTGGTTAATTAGCCCCGAAATGGTCGT	Os06g0669150_5	1001
RPBM_132012	52849	TGCGTGATTAGCTGATAATACACGTGAATTATGTATGACG	Os01g0871100_5	1004
RPBM_24502	52835	TGAGCTGATTGATCGTCTGAAGGGTGTCTGATTGTCAAGT	Os01g0205500_1	1005
RPBM_552936	52834	GTGACTGATTGACAGTATCAACCATCTAGTGTTAAGATAG	Os06g0106800_19	1006
RPBM_552243	52823	GAAATAGATTAATTATAGCTAAAACATTTTCTCGACCTTG	Os06g0103700_12	1008
RPBM_932480	52783	CGACTGATTGGTTGGGGTCATGGTTGGAACAAAATTTCCT	Os12g0538700_9	1009
RPBM_288349	52762	CTTAATTAATATAATCGGCAGGAGCTCACTGTTTGTTAAC	Os02g0733400_32	1010
RPBM_857414	52759	ATGATTGAATCCTATAAAATCTTGTGAAATTCCTGTGAAA	Os11g0153300_11	1012
RPBM_340119	52754	GCTAATCATAGACTAATTAGACTCAAAAGATTAGTCTCGC	Os03g0414400_9	1013
RPBM_265797	52744	GATATTAGATTGGCTATAGATGAATTGGAGTTAGTAGTGG	Os02g0788800_20	1014
RPBM_594998	52719	AATTGAGACTTCGGTAAAACTTAAGGGACTAAATTAACTA	Os06g0623300_39	1017
RPBM_365665	52704	CACTTGATTAATTTATCCTCTCCTCGCGTCGCTGTCGCGT	Os03g0748700_26	1019
RPBM_415433	52692	GCCTAATTAATCCATGATTAGCCTATGTGATGCTATAGTA	Os04g0364800_10	1021
RPBM_741493	52660	TCAATTAATTAATTAATTAACTACACTTTCACACGAGTCT	Os08g0138200_24	1024
RPBM_380888	52644	CTTTATTGATAGGATAAAATTGTTACATCGTTTACCAGAT	Os03g0835600_10	1028
RPBM_529825	52636	GCCGGTGATTGGCGTGGCGTGGCGTGGCGTGGCGCGGTGT	Os05g0541200_36	1029
RPBM_615039	52607	ATAACTATTTAATTGACATGCAATAAATATAAATGGGTAG	Os06g0230100_39	1031
RPBM_623357	52569	CCTTAATTAACTAACATTCAGTCAGTTAGTCACCGGATAG	Os06g0726300_27	1033
RPBM_735455	52550	CATTTGCTGGATGTGCTCCTTACTTAATATTTATGCATGG	Os08g0537800_13	1034
RPBM_29468	52528	CGTTGATTATTGCGATCGAAACCGTCTCATATAATTTTGC	Os01g0227400_18	1036
RPBM_345863	52478	GATTAATGATTAATTAATAATATGTTAATGAGTTTTATCC	Os03g0586500_20	1039
RPBM_734819	52473	ATAAATTGATGCCCAATTTTCGAAGATGCTCATAGGGGTG	Os08g0533600_14	1042
RPBM_3752	52458	TTATTAATTGATAAAATATAGAAATATTGATTTATTGTTT	Os01g0112300_27	1045
RPBM_825037	52434	GATAATTGAGGGATTATTTTATGGATATACTAGATCTGCA	Os10g0489100_23	1050
RPBM_470502	52383	ACTGATTGCTGTTGGTCATTCCCGGGCCAGTCCCCACTCC	Os04g0316800_3	1055
RPBM_203009	52363	TCTAATTACTTCATGATTTGATAATTTGGTGTTACAGTAA	Os02g0174200_1	1056
RPBM_469152	52358	CGATGATTGTAATCTCATTGAACAGATGATCCTTCAGGAT	Os04g0212200_25	1057
RPBM_724426	52355	CATCTAATTTAAATTTAAATGTTTTAAAAGATAGAGACGT	Os08g0461000_9	1058
RPBM_806764	52352	AGCAAATTTAAATTTGATAGTATAGAATTGGTTCTGAGGT	Os10g0167600_27	1060
RPBM_380340	52327	CAATGATTGGACTAAAGAAAATGCTAATATTAATGGTATG	Os03g0832900_1	1061
RPBM_49028	52326	CCATTAATTATGTTGGACATAATTAAGAGAATTTGCTAAA	Os01g0346400_27	1062
RPBM_340429	52312	ACACTAATTAGGGAGATAATCTCTCTTGTGGTGTTTGTGT	Os03g0418800_25	1063
RPBM_523096	52298	ATTTAATTAATATGTTAATGAGCTAATCCGTTTTCGGGAC	Os05g0493800_20	1065
RPBM_107829	52283	GGATTTGATTGGATAAGCCGCTCGTAAGGACACCGTGCCT	Os01g0767700_28	1068
RPBM_773232	52220	TTCAGGATGATTGACCCGGATGGAAGGAGGAATTCGTTGT	Os09g0456700_11	1071
RPBM_66679	52204	CTTAATTAATCACGTGTTAACCTATCGCTCCATTTTCCGA	Os01g0578000_38	1072
RPBM_522363	52196	TTTAATTGAACTTGAGTGGTCCAGGTATTAAATGTGGGTC	Os05g0489800_22	1075
RPBM_490759	52196	TTGATTAGTATAACTAGCCAATTGATCTAATTGCGTGCCT	Os05g0163900_23	1074
RPBM_212138	52171	CAACTAATTGAATATTGTATTTTAATGCTCGTGGTGTCCC	Os02g0236000_16	1076
RPBM_424420	52170	ATATTAGATTGGTTACGGATAAATTAGAGCTAGTAGTTGG	Os04g0445800_30	1077
RPBM_413249	52165	ATCTTAATTTTATTGATAGAGAGAGATTTACGGATGTGTG	Os04g0312100_31	1078
RPBM_313277	52151	TTTGATTAATCATACAATTCGTTGCGTTTTCTGCGCCGGA	Os03g0225500_19	1079
RPBM_244306	52130	AATTAATTGGTACTAAATGCTTTCAGGCTTTGGTCGTAGA	Os02g0650300_40	1081
RPBM_774860	52123	TCCTACGTGATTGATGTGCTCATTAATTGTACTAGATAGA	Os09g0466800_22	1082
RPBM_724138	52098	AGCCTAATTGCTTCATGATTTAACAATGTAGTGCTACAGT	Os08g0459100_15	1083
RPBM_475501	52093	ATAATGATAATTTAATTATTAATTTAATAAAACTATTTTG	Os04g0488200_4	1084
RPBM_844754	52077	TAATTAATTTTCACTAATTATTACTGCGTTCTTCATATGC	Os10g0414950_42	1086
RPBM_20865	52041	CACACTAATTACCTGTTTAATTAATTAACTCTCCAGCCGG	Os01g0186700_39	1090
RPBM_577185	52040	GTATGATTGATCTTCTACGTCCATTATAATTACCACATTG	Os06g0301500_13	1091
RPBM_334001	52037	GAGATGATTGTTTCCAAATGAATGATGATTTAAGTGTATT	Os03g0358200_16	1093
RPBM_58660	52037	CCCGATGATTGGACGACCATATCAATGAGTCGTATGAAGG	Os01g0516700_6	1092
RPBM_311910	52034	GTCTAATTGCTCTATGATTTAACAATGTAGTGCTACAGTA	Os03g0216400_24	1094
RPBM_679794	52025	TGTGATTGGTTGTTCTTGGTTTACTTCACCCTGTTGCTTC	Os07g0113000_16	1095
RPBM_877397	51999	TGCTAATTAGATGAGGGTGAGCAAAGACATGCTATAAGTG	Os11g0534300_2	1098
RPBM_389547	51975	TACTGATTAATTAACACAAGTTACAGCGGAAACCTTGCCG	Os03g0250900_45	1100
RPBM_63801	51968	TTATGATTACCATTTTAGTTTAACTATTTAAGTTTCCCAG	Os01g0555200_2	1101
RPBM_770270	51947	CATGATTTATAAATTATAAGCCTTGTGACTTGTGAGACGC	Os09g0436500_38	1102
RPBM_790720	51941	CTTAATTGGAATCCGACAGTGGGTAATGGAGGAGATGGGC	Os09g0567800_6	1104
RPBM_883746	51932	ATATGATTGGCGAGCTATATCTTCTCTTATTGTTTGTGTC	Os11g0604700_30	1106
RPBM_6820	51925	GTGATTGATGTTAATTAGAGCTTACTATTGGTAGTAGGTA	Os01g0126900_8	1107
RPBM_692612	51923	TATTTAATTAATTATTTTCTCTCATCTCGTCTTCTCCGCA	Os08g0104100_45	1108
RPBM_707933	51898	CTTTGACAGATTGGTGGGAGATAAGAGAAATGAGGAGGTG	Os08g0246800_29	1111
RPBM_161046	51857	TGTGGAAGATTATGATTAATTGAAAAGATAATGTACGTGC	Os01g0117500_31	1113
RPBM_108356	51843	AGATTACATGATTGGAAATCTTTCACATATTTGTTTCAGG	Os01g0770500_16	1114
RPBM_329490	51840	CCTTAATTAATTGTTATAATACTTGTGTACGCTGAACATA	Os03g0325500_13	1115
RPBM_773518	51819	CAATGATTGGTACCGGACCTGATCCCGTCGTAATCAGCGG	Os09g0458100_3	1119
RPBM_53301	51814	ATTATTGACAGGGACCAATCAACCAATGTTACGAACGCGC	Os01g0372500_37	1120
RPBM_103653	51805	TTATTAATTGAATATATTTTCATAATAAATTGTCTGGGGT	Os01g0752200_17	1121
RPBM_802852	51802	CAGATGATTAGTAATGTTAATTATGAATAAACTTGCACGC	Os10g0118000_35	1122
RPBM_230432	51784	GTAATTGATAGTACTGTGAAAATACTACTCCTGATGAGTT	Os02g0550400_33	1125
RPBM_638865	51725	GTTAATTAATTTACTAGTGTATTCCAACCACAAAGCCGAC	Os07g0237900_2	1129
RPBM_388999	51722	TTTTCATATCATTTGATTCATTGTTAAATATACTTTCATG	Os03g0229200_36	1130
RPBM_612874	51716	AGGATTAATTACGCTTAATAAATTTTCTGGCAATTTATAG	Os06g0165500_30	1131
RPBM_324167	51699	GGTTGATTGGATTGGTGGAGCAAAACAGGTTGTGTATGGA	Os03g0293100_31	1136
RPBM_728448	51689	CATAATTGATCAAGCCATGCAAAACCCAAAGGAGAACCGT	Os08g0491100_13	1138
RPBM_678811	51688	TTAAATTAGCTTAATTAGATAGCTGCGACTGACCTGGACA	Os07g0693900_13	1139
RPBM_183336	51687	GAGAAATGATTGACGCCATGGATCGGAAGAGGCTGGGTGC	Os01g0782700_26	1140
RPBM_180102	51681	AAAATTGACTATAAATGATTTGGAGCCGGTAGTTGGCTAT	Os01g0711500_26	1141
RPBM_717925	51679	AGTTAGATTGGTTCATGATTGGCTGTAACTTTTAGGACGC	Os08g0396200_25	1142
RPBM_374879	51679	TTGATTAATTACAAGGCAGCTATAACGGTGTAACCTACCG	Os03g0803000_28	1143
RPBM_758641	51666	AGCTAATTAACAGCTTAATCACTTGATAAACAACTCACTC	Os09g0298200_22	1144
RPBM_311999	51660	GTCTAATTAATCCATGATTAGTTTATGTAATGCTACATTA	Os03g0216800_15	1145
RPBM_464408	51653	TAATTTGTTAATTAATTGAGTGGTACTTAATTGACAAATT	Os04g0683600_34	1147
RPBM_288329	51643	GCATAAATTGACTATTAGATTGAGTATAAATGAATTGGAG	Os02g0733400_12	1148
RPBM_538575	51633	ATATGATTGGGATTGTCATCCCTTGGGTGGGTACGGATTG	Os05g0594200_15	1149
RPBM_726451	51629	AAAATTTAATTGATTATATGCTAATAACTTTCTTGTTTTG	Os08g0478466_25	1150
RPBM_216880	51607	TTATTAATTAAGCCTAATTAATCTGTTATTAGCAAATGTT	Os02g0287900_5	1154
RPBM_746424	51587	GGTTGATTTAATTCTGTATCTTTGATTTGATCTATAGCGT	Os08g0381600_6	1155
RPBM_672834	51557	GATGATAGACAAAACTGAGTTTATGACAATTATTCGAGAG	Os07g0660400_14	1161
RPBM_379098	51525	GAGTAATTGGCAGTGATCAGCTTGCTATGATTGTGATTGA	Os03g0825850_33	1167
RPBM_107935	51520	AGTTGATTATATGTGATTTAGAGCTAGTAGCTTGCTGTAC	Os01g0768100_36	1168
RPBM_794765	51487	AACTAATTAATGTATATTTATAATTTGAATAATTATCGAG	Os09g0352000_33	1171
RPBM_629323	51472	AGTTGATTTTGACTGAAGTTTGCCTCGGACGTGCTGGTGG	Os07g0152900_15	1173
RPBM_88701	51461	ACTAATGACGGATTAATTAGGCTTAATAAATTCGTCTCGC	Os01g0687400_10	1174
RPBM_837623	51456	AAAGATTGGAACTGATTAATGACATGTTTGAATGGTTAGG	Os10g0568200_16	1175
RPBM_449524	51448	CATGATTATATCGGTTAATGGAGGTAATTGTTTGTTGGTA	Os04g0602200_46	1176
RPBM_254227	51437	TTGATTGGGTGTTTAATCGGGTATAGTCAGGTGTCTGCCT	Os02g0717800_14	1178
RPBM_784026	51427	AATAATTAATTGGATATGATGTACTCTATATTTCTTATAT	Os09g0525600_25	1179
RPBM_575728	51411	ACTAGTTAATCACGATTGATGGAAGCGGTTGATTGAATGA	Os06g0285400_26	1181
RPBM_224826	51368	CGTTGATTGCCGATTCGACGATCCCACGGCTGAGAAAGGG	Os02g0493200_13	1183
RPBM_191967	51314	ATTAATTAGACTTAATAAATTGTCTCGCAGTTTATACGGC	Os02g0108400_33	1187
RPBM_863324	51273	ATGATTGCTTAAGAATAATTGGTGACTTGCTACGAATGTG	Os11g0207200_41	1190
RPBM_394076	51233	GCTAAAATTAGAAGTTTAATTGAAATTGAAACAATGTGAC	Os03g0559700_17	1191
RPBM_888884	51218	CTGGATAATTAATTAGATGCATACGGTCAAAACACACACG	Os11g0672200_23	1193
RPBM_682028	51213	CATACATCAATCAGTTCTTGATTTGACCGGCATTGTATTG	Os07g0175000_45	1194
RPBM_600702	51180	TTGATTGGGATTTGATCAGAGTTCGCCGTTGCGCGCCGTC	Os06g0668000_10	1197
RPBM_670030	51172	TAATGATTGAAATGTATCTTAGCCCAATTCATCTGGAGTA	Os07g0639400_3	1198
RPBM_673621	51161	ATTGATTACCAGTTTGTTGTTTAGATTTGGTAATAGGGAA	Os07g0664400_17	1199
RPBM_690252	51147	GAATGGTGATTGCAATCAGAATCTAGGTAGGCCGTCGGTG	Os07g0639500_37	1200
RPBM_954323	51135	TAATTAATTAGTAATTAAGAAAGTCGTAGTATCCCGATCG	Os12g0629300_47	1201
RPBM_32052	51123	AAATTAGATTGAATTTTGATGGCATGTTACGCTGTGTTCG	Os01g0238500_5	1203
RPBM_20733	51087	GCTTAATTTTAATTTCAAACTGAACGCTTGAATACTCAAC	Os01g0186200_5	1205
RPBM_834610	51074	GCGCTATGATTAATTAATCACCTCGATCCGCCAGCTCGAT	Os10g0552800_41	1209
RPBM_120530	51056	CCGCTTGATTTATGATTTATTGATGGCATCGCGTATACAC	Os01g0825900_38	1210
RPBM_389629	51052	AAACTAATAATTAATTAATCATGTACTAATCTCCTTTTCT	Os03g0253200_29	1211
RPBM_822430	51047	CATTGATAGACAGATAGGTGAGGTTGGTGCACTGTCCCCA	Os10g0469200_13	1212
RPBM_276921	51037	AGCATATAATTGATTAACTATTAGAAAAGGATTTAGAATG	Os02g0184700_21	1214
RPBM_735170	51006	TTGCAATTAATTGCTATAATGGATTTCAGATTAATTTCTC	Os08g0535900_22	1216
RPBM_563070	50979	TTCAAATTGATGTTAATGGAAATGGAGGAAGTAGTACTGT	Os06g0167150_10	1217
RPBM_563391	50966	GACGAGACTGAGTTGATTAATTGATTAACATACAAGCTGC	Os06g0168700_37	1218
RPBM_299654	50965	TCTGACTGAATTGATCGGGATTGAATTTCAAAATATCCAT	Os03g0145700_18	1219
RPBM_453897	50952	AATTATTGATTTGATGAAACTAATTTAGTATTATAAAGAG	Os04g0624000_9	1220
RPBM_550098	50945	AGTACTGTAGATAATAAAGTAAGTCACGAATAAAATAAAT	Os05g0545700_23	1223
RPBM_63899	50942	CTTTAATTTAATTTAAGTCACTCCTCTAAACTTTGAGCTT	Os01g0556400_2	1225
RPBM_317796	50941	ATTAAATTGAAAATTAAATGTACGAGAATCGTCCATGTCA	Os03g0255500_30	1226
RPBM_847318	50939	AACTGATTTGATGTGAATTTCTTTTATTCCAATTGAACAT	Os10g0486100_9	1227
RPBM_352515	50931	CCTAACATAATTTAAAGTGTTAATTGGATACATGTCACTG	Os03g0654900_8	1228
RPBM_811700	50927	TTAATTAGACTTAATAAATTTATCTCGTAATTTGTAAGCG	Os10g0347000_14	1229
RPBM_892199	50903	CAGTGTGATTGACTGTTGAGGCGGAGTCGGAGCTGCTTGT	Os11g0103000_6	1231
RPBM_159340	50883	GTGGTGATTGGTCCTGGCTACGTGTCCCGTTTCCGTCCCA	Os01g0977200_40	1232
RPBM_431553	50869	GATTGATGTGATTTAAATTATCCTTAGTCTTAGTGCATAA	Os04g0489100_9	1234
RPBM_803611	50858	GAATGATTGTTTGTTGAGAATAATTTGTTCAGTCGATCTG	Os10g0128800_10	1235
RPBM_227004	50837	CGCTGATTGGGTTGGGTCGGGTTAGCTTTGGTTTCAATGC	Os02g0518000_35	1236
RPBM_656420	50819	CGACCATGATTGACGCCTTCAAGGGTGCGAAACCGTCCTG	Os07g0546700_15	1242
RPBM_337717	50817	TTCTAATTGATGTTTGTGATAATGTTAGGAATCCGGAGGG	Os03g0391700_8	1243
RPBM_842549	50806	CCTGATTGATGAAGAGCATGTTAAGTTCAGCAACATTCCT	Os10g0324100_42	1244
RPBM_764590	50799	TCGCCATGATTGATCTGATTGCCTACTTAAATTACATTTC	Os09g0376900_42	1246
RPBM_336494	50776	CCTAATTGCGTCATGATTTGACAATGTAGTGCTACAGTAA	Os03g0381200_10	1248
RPBM_709768	50765	AGTAAATTAATGTGATTTATGATAATTTAAATTTAAATAG	Os08g0276100_2	1250
RPBM_312506	50761	GTCTTAATTATATTTGATAATCAACTTTATCCTTGGTTTG	Os03g0219700_32	1251
RPBM_528723	50759	CGGATTAATTAGGCTTAATAAATTCATCTCGCAGTTTCCT	Os05g0534500_12	1252
RPBM_50521	50735	TCAATTAATATATAATTGGCATTGGGTTTGATCATCTCTG	Os01g0356000_1	1254
RPBM_761731	50735	AAATAATTACACAATAATTATATGTAAATTGCGAGACGAA	Os09g0343600_25	1255
RPBM_293196	50722	CCATGATTAATTAATATTTAATAATAATATATGTTCTTCT	Os03g0111200_28	1257
RPBM_595503	50695	CAGGAAAATGATTGATATTAATACTAGCAAGAATGGCACG	Os06g0630900_5	1260
RPBM_152124	50693	TTTTGATTAGTTTAGGGACACCGGATATCTGGTTTTGTGG	Os01g0950200_27	1262
RPBM_703175	50693	GGGGTGACAAATTAATTGATTTGATCCCAAGATAATGGTG	Os08g0189700_24	1261
RPBM_175079	50690	CATTTAATGATTAATTTATTATTTAAATATTATTGAAATG	Os01g0578500_1	1264
RPBM_4125	50676	ATCTTTGATTTGTCCTAAATTTGTGATGGGGATGTCACCG	Os01g0113600_8	1265
RPBM_846927	50666	TCTGATTGCATTCCATCTAACAGCCTCATCCTTTTGCTTA	Os10g0476350_10	1267
RPBM_43162	50611	AACTTAATTGACGACTCTTCGGGATTAGGATCGTGGACTA	Os01g0300000_41	1271
RPBM_649464	50593	CCTAATTAATCCATAATTAGAGAATGTTTACTGTAACATC	Os07g0490200_17	1273
RPBM_941318	50550	GAATTAGCTTGATTGACAGAAACAAATGGCTACAACTACA	Os12g0615200_27	1276
RPBM_438924	50529	ATGATTGTGATTTATATTTTGAAATAAAGAGAGTAGTAAT	Os04g0532400_30	1278
RPBM_540369	50522	TTAATTAATTATCTCCGATACATCCTGCGGCGATTTTCGT	Os05g0142600_45	1279
RPBM_463648	50518	AAGGCTAATTAATTAATTAATTAATAGTCGTAATTAAACA	Os04g0679600_9	1281
RPBM_737030	50497	ATGATTGGATAAGGATTGTGATTGGTGGAGAAGATAAAGT	Os08g0546900_20	1282
RPBM_537167	50487	ACAGATTAATTAGGCTTAATATATTCATATCGCAGTTTAC	Os05g0585800_28	1283
RPBM_423328	50484	GCCTAATTAATCCATCATTAGCAAATGTTTACTGTAGCAT	Os04g0438700_16	1284
RPBM_699570	50478	TTGATTGAAAACCCACGCATCCTCCTCCTTCCCATTGCGC	Os08g0156600_45	1285
RPBM_409288	50474	ATTAATTGGTCGTGTATTAGCAAACGATATATATATCGGT	Os04g0240100_39	1286
RPBM_305163	50467	CTGATTAATTGACCCACCGACTAAACTTGCACAGTCACCA	Os03g0178800_39	1287
RPBM_753787	50452	CTTAATTATTCGTGATTTTGTAGTAGAATATCATGCTAAT	Os09g0131200_19	1288
RPBM_569280	50434	TATGATTGATAGATTCTTAGTATTTGGGTGGCTTTTCGTA	Os06g0217600_46	1290
RPBM_57775	50432	AATAATGATATGATTGAAAATAGCATTAATCTGAACAGCC	Os01g0511200_3	1291
RPBM_599213	50421	TGGTGATTAACTACAACTAATTGTCAATCTAACACTCCCA	Os06g0660200_40	1292
RPBM_411752	50417	TTCTGTAATTGATAGGTTAAGGGCCCCTTTGAATCACAGG	Os04g0289800_4	1293
RPBM_302717	50404	TTTGATTTGATCAAGTGGGAGGCAACCTTCTTGTTGTTTG	Os03g0163200_43	1296
RPBM_701385	50391	GCCAATGATTGCGACGATATTAGCATGTTATTCCCAAGGT	Os08g0170800_47	1298
RPBM_567370	50384	GTTGATTGGTCGGGCGGAGCAGCGGTCGAACAGCTTGCGG	Os06g0202900_47	1299
RPBM_67098	50333	TTAATTAATTAGAGATTAAAGCCTTTCTCTCCCCAATCCC	Os01g0580200_16	1302
RPBM_624229	50333	GATGATGATGGATGCGATTGACTGATGAGACGTCTGCTAA	Os07g0103500_17	1301
RPBM_196854	50328	TGTAATTACATAATTTATGTTGTTGTGACTTGTTTTATCA	Os02g0135800_20	1303
RPBM_520023	50324	ATTAGATAATTATCGTTAAACTGTTATCCCTTCTTCCTAT	Os05g0470650_34	1304
RPBM_291145	50315	GCCTCTTAATTAACTAATTAAGGTGCAATTGAGCTGGGCT	Os03g0101400_35	1307
RPBM_283881	50305	ATTCATTGATTAATTACTCGGTCACTGCAATCCAGGAGAG	Os02g0542700_23	1309
RPBM_65854	50276	AATATCTAATTGATGCAATTGAAATTGATGTTGATGCATT	Os01g0570700_46	1312
RPBM_614800	50246	GGTTTAATTAATTAATCGCGCCAACCCAGATGCTAATCAG	Os06g0223000_45	1314
RPBM_60724	50229	AGTCTGATTGGACATGGGATCAGGTATGTAACTTTACTTG	Os01g0532200_12	1316
RPBM_148257	50191	TTGATATAATTAATTATGCTTGAATTAAATAATTGGTACT	Os01g0934500_31	1319
RPBM_703095	50190	ACAGCTAATTAAGCAATTTAATTTTGTCACCACAATTTGC	Os08g0189300_42	1320
RPBM_665971	50174	TCTAATTGATAGCTAGCAGTAATGAATTATTTTAATATAG	Os07g0614400_11	1322
RPBM_586853	50155	GTTGCTAATTGACAATCAGCCCCTTCCAGGGCCACTACAT	Os06g0543200_28	1324
RPBM_679474	50139	ACTTAATTAACTTGGTTCTTCCTTTAATTTCTAGCTATAT	Os07g0105800_39	1325
RPBM_657794	50130	AGTCAATTAATCATATGCTAATGACTCACCTCGTTTTGTG	Os07g0558500_17	1327
RPBM_516049	50126	GCATGATTGCATTAATTTGGTCCATTAGTCGCAACTGCCA	Os05g0439000_29	1329
RPBM_167967	50125	CCATGATTGATCGAAAGTAAACGGAGAGGCCACATGCATG	Os01g0249100_43	1330
RPBM_784878	50118	CTTAATTAGATGAAATTTAGTACTATTAATTATACTCCAT	Os09g0530300_44	1331
RPBM_862384	50117	GTAATTAATTTTAACATCATATCATCTCATAGAGAGCACG	Os11g0199000_32	1332
RPBM_809696	50113	TTGATTCAATCAACATATTTGATTCACAAATTTAGTTGCT	Os10g0316400_19	1333
RPBM_381419	50112	ATGATTGATGGTACGAATGATGGCGGCAGTAGTTTCTCTC	Os03g0838900_2	1334
RPBM_235873	50102	GATTTAAATTAATTTTGATCAAACTTATAGAAATTATAGC	Os02g0590250_35	1335
RPBM_482920	50087	TCAAATTAATTGCAGCCATCGATCGATCAATCCATGGATG	Os05g0114700_24	1337
RPBM_554294	50086	GTTTGATTGCACGACTGGTAACGGTTTCTTCTCTCTTTTG	Os06g0115200_5	1339
RPBM_517453	50042	CAAATGATTGGATACCATCCTCAGAGACGGTATGGCAGTA	Os05g0451200_12	1341
RPBM_940498	50041	GTAGATTGACTGCGGACAACAAAGCTGAGTCAGCGTGGGA	Os12g0610500_40	1342
RPBM_180000	50024	CTTGTGATTTGTTCATGACACAACTTGACACGGTTTGGGT	Os01g0710100_22	1343
RPBM_665845	50016	TGATTTGATTGGTTGATCCCTTCGAAAGTCAATTTGCATT	Os07g0613600_32	1345
RPBM_74465	50009	ATCATAAATTATAAATTATTGTTCAGATTTATAGGTTTAG	Os01g0617800_33	1346
RPBM_91603	49974	TTATTAAATTGGTTATAAATGAATTGTAGCTGGTTGATGG	Os01g0699500_21	1350
RPBM_53684	49955	TATTAATTGATGCGATTTAAATTATCTTTGGTCTTGATGT	Os01g0375100_28	1352
RPBM_320920	49937	ATACTTAATTAATGATACGATAATTGAATTTATTCTCTCC	Os03g0274000_18	1356
RPBM_91645	49894	ATTAGATTGGTTATAGATAAATTGGAGTTAGTGGTGGGCT	Os01g0699600_14	1361
RPBM_23978	49893	CCTAATTAATCCATCATTAGCACATGTGGGTTACTGTAAC	Os01g0201600_16	1362
RPBM_339305	49887	TCTAATTATTTGATATTAGTTATTTTCCTTAACATTCGTG	Os03g0406900_28	1363
RPBM_915005	49877	TCCCATTGATTTGATCCAGCTAATTAATTAATTCGATCCA	Os12g0178300_27	1364
RPBM_334214	49875	ACGGTTAATTAATTCATTAACTGAACATCTAATTTGTCAA	Os03g0360200_33	1365
RPBM_344445	49858	CACTTCCTAATTGATTAAGCCAAGCTCAGAGTGATTCGAC	Os03g0571700_23	1367
RPBM_229987	49819	CTGACTGGCTCTGATTAATTAATTGATGATCGATCGAGCG	Os02g0543000_29	1368
RPBM_289564	49795	AACAATTGACAGATCTGGTTTCAGGTTTAACCGTCTGCGG	Os02g0788600_22	1370
RPBM_874631	49784	GCTGATTATTAATCCTATGAATTTCCTAGCTTAGCTGATC	Os11g0482200_29	1373
RPBM_765317	49784	ACCCTTGATTTACTTGATAATTTGTTATATGTCCCCATCC	Os09g0387150_34	1372
RPBM_74003	49783	GCTAATTAATAATTATGGTTGAACATAGCTGTAAAGATGC	Os01g0616300_12	1374
RPBM_397539	49780	ATCGAATGATTGGCGATGATTGGGTTGAGTTCGTTGCAAC	Os03g0713700_1	1376
RPBM_288305	49778	TTAGATTGGCTATAAATGAATTGTAGCAAGGCTATACCGT	Os02g0730100_37	1377
RPBM_586282	49760	TGGTTTTGATTGATCGATATTGCTTTTGTTTACCATTGCC	Os06g0534800_45	1379
RPBM_764721	49757	TTTATGATTATTTAATCAATGTCAAACTTGTTCTGTGCAT	Os09g0380200_26	1380
RPBM_362169	49757	TTGATTTTGCTAAATTACCAATTTCAAATAGACATTGCAC	Os03g0727900_9	1381
RPBM_602953	49748	TAATTAATTAAATTTTAACTATTGCAAACTTAACAAATGT	Os06g0683800_7	1382
RPBM_889931	49738	ATCGTGTTGATTGGAATTGTAAGTAGTCCTAGCTAGTGCT	Os11g0687900_41	1384
RPBM_398247	49738	AATAATTGAATTGATTCCATATTTATGGAATTCATGTGTC	Os03g0738100_23	1383
RPBM_565205	49737	TGTTAGATTTAATGTAATTGATTTGATATTTTAGATATTG	Os06g0184900_38	1386
RPBM_796266	49729	CTCTGATTGGTTACAAACTTTATAGTTCTTTAGGGAGGCT	Os09g0408500_15	1387
RPBM_404907	49711	TAAAATTATATATTAATTGATATTTCTATATATATTGTAA	Os04g0162500_19	1389
RPBM_592020	49694	GGTCCTAATTAATTATTTGCATGCATCCATGCCTTATATT	Os06g0601100_1	1390
RPBM_24709	49692	TACGGGAATTGTTCTGATTGATGTTATTAATATTGGTTGG	Os01g0206200_12	1391
RPBM_100329	49679	GCTGACTGATTACCTTTTCTAGGGTGACCATGATGATTCA	Os01g0738100_25	1392
RPBM_626325	49669	ACAAATTAATTAGGCTAAATAAATTCGTCTCGTGGTTTAC	Os07g0122900_6	1393
RPBM_635651	49667	AATGATTGCCCTTTTAGTGAACTCCAAATTGGGCGAAGTG	Os07g0203300_22	1394
RPBM_443772	49642	ATGTAATTATCATTTATTTTATTATGACTTGATTCATCAT	Os04g0565900_27	1398
RPBM_664135	49628	TCCGTAGGCGCCCGTGGCGCAGATCAAACTCGCACGCGCA	Os07g0600700_37	1399
RPBM_575196	49609	CCACAAATTAATTGATCTGCTTCCTCCTCCCCTCCTCTCA	Os06g0275800_33	1401
RPBM_31497	49583	TTCTCGCTAATGACATGTGATTGGGAGAAATGCGTGGTGG	Os01g0235500_38	1402
RPBM_844069	49563	TTAATTTGCAAATTAACCACATTCGAATTTCTCTCTCTCT	Os10g0393500_43	1407
RPBM_679513	49563	CTAATTAATCATCAGTTGATAATTTCCCTAACTGTGGCGT	Os07g0107500_29	1406
RPBM_680991	49550	CATTAATTTCGCAATTAATTTTGCTCGATCGTTCTTGCAT	Os07g0137800_37	1408
RPBM_834455	49541	TTAGATACTGGACATGATTGATAAATTGCTGCTCTGCACG	Os10g0551900_33	1409
RPBM_582996	49525	CATTGATAGATTGCAAAAGCTAGCTGTCTGGGAGATGGTG	Os06g0486000_42	1410
RPBM_921873	49522	GTTCTAATTAGTTGCTATATATTGAGATAGAGGGAGTGGT	Os12g0270100_35	1411
RPBM_446987	49517	ATTAGATTGACTATAGATGAATTGAAGACAGTAGTGGGCT	Os04g0586100_8	1412
RPBM_347872	49500	AATGATTAGAGATTAATCACTAATCAAGATAATTAATCAG	Os03g0607400_20	1416
RPBM_512	49497	GTGTGATGATTAGATATATTTGCATGTTGATTTGTTGAAT	Os01g0101800_21	1417
RPBM_73943	49496	GAAAATTGACATAAGGCTTTGTCTTTTGTATGCAACACTT	Os01g0616100_1	1418
RPBM_519664	49491	GACGATTGATGAGTATAAGTCAGTTAGGGTTTACGGACGG	Os05g0467700_18	1419
RPBM_891170	49482	GAAAATTAGATTTAATTTCAACTTGGCTTGGGTGGATGGA	Os11g0702300_6	1421
RPBM_618654	49473	CCTGGTGAATTAATTGGGTAATTAATGAGCACACTGACGC	Os06g0505100_28	1423
RPBM_897500	49473	TTGATGGATAAGTGATTGGATGTGACTACAGAACAGTATT	Os11g0429600_15	1422
RPBM_946315	49467	GGCTTTAATTGATCACTATGAATACTTGGCTTGTTGTCAT	Os12g0132500_26	1424
RPBM_574947	49449	ATTAGATTGGCTATAGATGAATTGGAGCTGGTAGTAGGCT	Os06g0274200_29	1426
RPBM_939050	49438	ACCCTTAATTTGTTCCTAATCACAATTGCCGAACGCAGCC	Os12g0599550_13	1427
RPBM_326201	49417	AATATAATTACATTGTGATTGTACTATATTTATATTTGTT	Os03g0305000_7	1430
RPBM_5061	49413	CAAATTGAATGGCTGTTGAAGTTCTGTATGTTGGAAAGCC	Os01g0118100_13	1431
RPBM_724826	49409	GATGTTGATTAGGATGTGACGTGCATACGTGTAGTAGGGT	Os08g0464000_17	1432
RPBM_939406	49404	GTGATAATTGCAAAATTAGGAATTATGCAAGGGGTGTAGA	Os12g0601300_26	1433
RPBM_8547	49398	GCAAATCGTTAATTGACATGTCAAGAGAGTGGCAAATAGT	Os01g0133400_20	1434
RPBM_903067	49396	CTGAAACTGATTGAACTTTTGTCCATTTTCAGATCGTGTA	Os11g0675200_45	1435
RPBM_931567	49396	CTGTAATTGCAATTTCTTGCCCAATGTTCAGAATATGTAC	Os12g0529400_27	1436
RPBM_880866	49395	TCTGTTGATTGGTCCATCATATTTTATGGAATGTGCCAAT	Os11g0575600_41	1437
RPBM_846890	49368	TTGATGATTGGTGGAGGAAAAGGAACTTACTCCTTCCGTT	Os10g0474966_22	1443
RPBM_354953	49365	GTTACAATTACACATGATTTAATTGGCCCTACCATATTCT	Os03g0674300_45	1444
RPBM_462993	49360	AATGATTGAAATCGGGGCGCAAATTATTGCGATTATTATT	Os04g0676400_40	1445
RPBM_125803	49343	CAGGTTGATTGCTTTATATTTTCCAGTGGATTAGTGCAAT	Os01g0847100_19	1449
RPBM_151613	49328	GCCTAATTAGTTCATGATTAGCAACAAGTGCTACAGTAAC	Os01g0948500_6	1452
RPBM_894772	49328	ATATAATAATAGATAGATAGATAGATAGATAGATAGATAG	Os11g0184200_31	1451
RPBM_266621	49306	ATAGATAGATAGATAGATAGATGTAGTCATCATCACACAT	Os02g0794400_11	1454
RPBM_427650	49296	GAAATTGATTTATCCAGGGAAACTGTCGTGACAAATTTCG	Os04g0464966_26	1456
RPBM_220221	49284	AGGATTGACTGGGCGCTGGAGAGGATTGACTGGTTAGGGT	Os02g0326500_14	1457
RPBM_608756	49281	GCGATTTGATTGATGCTGACCATCTCACCTCAACCGTCGG	Os06g0715100_28	1458
RPBM_795118	49280	TAATAATTAGTATAATGAAAATAAATAAATTACCGGGAGT	Os09g0359700_43	1459
RPBM_31488	49275	TACTTAATTTCTTTTAAATTGGTTCATATGTGTTTAGTTG	Os01g0235500_29	1460
RPBM_801554	49241	ACTAATTAATTACTTGTAAGTTTTGTAACTCAACTTAAAT	Os10g0103700_11	1462
RPBM_618442	49241	TCCAAATCTAGATTGATGGATGGTCTACTTCGCCAAGTAT	Os06g0498150_12	1461
RPBM_57578	49238	TGATTAGTGATTAGTGCTAATCATAATTAGTGCCTACAAG	Os01g0510600_2	1463
RPBM_721040	49226	CCCAAATTAATCATCATGTAATAGAATGATATATTCATTG	Os08g0430000_4	1464
RPBM_254237	49217	TCATAATTGGATGGCATTGTACTGTGATTTGTTTGTGTTG	Os02g0717800_24	1465
RPBM_937679	49199	CGATGATTGGGCAAAGTCTTGGCTCAGTTTATCTTGCATG	Os12g0583000_14	1466
RPBM_923329	49196	CATGTGATTGAAAATACTCTAGATAATAATTGCTAGTGGG	Os12g0290100_21	1467
RPBM_475947	49196	TTTTGATATGATTGATGCCATGCTCTGAACAACAATCACC	Os04g0509100_9	1468
RPBM_197822	49157	TCCGATGATTAATAATCAGCTGTAATCAAAGCTGTTAGCA	Os02g0141000_8	1472
RPBM_874971	49154	ACAAACTAATTATAATCAATATGAAGCAACCAATAATGGA	Os11g0487100_26	1473
RPBM_297089	49152	GAAAATTGATTTATTTTGATCACAGAGAGAGAGAGAGGGT	Os03g0131100_1	1474
RPBM_825240	49129	TGACTAATTGGCTTGGTGATACCGAGTACTGCTCCCTTCG	Os10g0491000_30	1475
RPBM_292428	49076	CTTAATTAATTATAATCTCTAGTTAGTACAATTAATTAGC	Os03g0107900_44	1480
RPBM_257107	49075	CACTTAATTTGCATTCATGCTAATAAATTACATCTATGGT	Os02g0734300_3	1481
RPBM_236351	49073	AAGTTGATTGGCACCAATTTTCGGAGATACGGAAGACATT	Os02g0593400_23	1482
RPBM_746850	49032	TCTGATTAATTGTGCTTCACGGAAGGAAGGAAGGAGACTG	Os08g0401800_40	1487
RPBM_721995	49032	ATTAATTGAGAAGCACTAACCAAATAAATCTTCATGAAGC	Os08g0438600_28	1486
RPBM_275325	49018	TAATTAATTAATTAACTAATGAGAAATTAATGGAGGACAA	Os02g0131600_42	1489
RPBM_526252	49017	CGTTGACTGCTAATCCAACTTTGCTCTCTTTTCGTTTAGG	Os05g0516550_40	1491
RPBM_111898	48996	TGTGATTGTCTTAATCTTATTACAGAGCCCAGTCTCACGT	Os01g0785400_30	1492
RPBM_828369	48991	ATTTGATTGACAGTAGATCGACAAACATAGTTTCAATATG	Os10g0510000_23	1493
RPBM_694742	48972	ACCACTTGATTGGCATGCGACAAACGGGTAGACATCCATC	Os08g0115800_19	1494
RPBM_440160	48945	CCTGTGATTAACTAATCTCCCTTCTGCATATACAGCACCC	Os04g0541100_41	1496
RPBM_7924	48939	TGTGATTGGTGCGTTTACCGGTTGCAAGTTGCCTCGCCGC	Os01g0130900_34	1497
RPBM_650674	48902	CTGATGACGACGGTTAATTGTATAATTTCACCGCGCCTAA	Os07g0499800_2	1499
RPBM_22909	48899	GATATGTAGGACCCACATGATTCAATGACATGTGGGTCAG	Os01g0196500_25	1502
RPBM_4698	48899	TTTAAAATAATTAATATCTAATTAATTATGCGTTAATGGC	Os01g0116200_42	1501
RPBM_343713	48894	CGCGCGTGTGATTGGCTGGCTTGGTCAGGGTCAACGTTGG	Os03g0564600_26	1503
RPBM_806618	48874	GACGATGATTGATCCAATGAAAACCCTTCAAACAAAGGTT	Os10g0165300_28	1504
RPBM_675937	48850	AATTAATCAATGCGCTAATTACTTATCTTGTTATAGCTGA	Os07g0679300_30	1507
RPBM_743358	48836	TTGTGATTGGTTAAGATAAATAAATTGTTGTAGATATTCT	Os08g0222800_27	1509
RPBM_334632	48832	CTCCCTCCGTTTCATAATGTAAGACTTTCTAGCATTGTCT	Os03g0365200_10	1511
RPBM_19284	48825	GCTAATTGGGCGATGACGGTGTCCTTGCTGGGCTGGGCCC	Os01g0180300_26	1512
RPBM_24290	48822	GTTAATTAGTCGTACATTAACGATTTTCTCGTTTTATGTG	Os01g0203400_34	1513
RPBM_721043	48819	ATCTTGATTGATGTTATTTAAATTATCTTGGTGTTGGTGC	Os08g0430000_7	1514
RPBM_853495	48817	AAATGATTGACTGCCTCAAGAGAATTTTACTCCTGTAGTG	Os11g0124500_12	1516
RPBM_771339	48817	TTGATTGAAATTGAAACGATATGATGGAAAAGTTAGAAGT	Os09g0443700_29	1515
RPBM_609636	48812	ATTAATTGATTTTCTATTTCATATAGCTAATGTAACAGCT	Os06g0721800_26	1517
RPBM_215972	48812	GTAATTAATTAATTAAGAAATGTGTTCACTAACGAATTGC	Os02g0275300_28	1518
RPBM_512782	48799	ATTAACCATAATTAACGATGTAATTAACGGTCGAGTTGCA	Os05g0410500_45	1520
RPBM_217356	48799	TAAGATTGATGGTCAAACACGGATTCCCACGGTTGTACTT	Os02g0291600_40	1521
RPBM_784561	48799	CTATGATTTGATGATGGTGGGACACGCACCAACCAATCAA	Os09g0528300_21	1522
RPBM_278678	48797	ATGATTGACATGTTCGATGACATAATCCAAAGTAATAACG	Os02g0231700_14	1523
RPBM_199937	48772	CCTGATTGACAGAAGGAGATACCCCAACAACAAAAGAATG	Os02g0154100_16	1525
RPBM_781411	48767	TCTGCCAATTAAGCCAGTTGATTAGCTCACAAGGCAATCA	Os09g0509100_7	1526
RPBM_557259	48764	CAAAATAATTAATTGCATGATCCCGGTTTGTTAGGGGTCG	Os06g0134300_30	1527
RPBM_153667	48762	CTCTTATTAATTAATTGCCGCCTGTTTTAGCTAGCCTTTG	Os01g0956200_2	1528
RPBM_935818	48727	CACACGTAATTGATACACATTACCATCACTATCAACCACT	Os12g0570000_15	1532
RPBM_152645	48696	AATTTGATTGTATAAACTGACGATTTTAGTTAATTACTAT	Os01g0952000_9	1534
RPBM_84351	48689	TGCTTAATTGAGGAGTAGTTTTGTCCGGCTAATTTGCTAG	Os01g0670100_21	1535
RPBM_26122	48683	GTGATTGGAACAAATAGATGTACTTTTGATAGCAAGGAAC	Os01g0212100_4	1536
RPBM_605880	48677	TAATTGATTTGGGATTCAGTTTATCCACCGATTCCTCCGC	Os06g0701200_43	1537
RPBM_943457	48649	TGGTCAATTACACTGGCTAATTAGCACGCTAGCTTAACAC	Os12g0632800_10	1539
RPBM_621493	48634	TATGATCAATGATTGAATCGATCGAGAAGGTTAGTCGTCG	Os06g0641900_25	1541
RPBM_831027	48615	CCTGATGACTGATGAGGACTGTGCAGCGATCGATATGTGC	Os10g0529300_35	1543
RPBM_553140	48593	CTGATTATATAATTAGGGTAGTCTAATCACGCTCCCACAT	Os06g0107800_27	1545
RPBM_325453	48564	ATCTGATTATCCCCAAAATTGAAAGCACGCTCCATCTGCT	Os03g0300100_43	1550
RPBM_270729	48562	CATGATGCAAATTAATTAGTACTTGTCAACTCCATTGGAT	Os02g0817600_3	1551
RPBM_743867	48561	TTTAATTGGAATATAATCATGTGATATCTTGTTATAACGA	Os08g0236200_46	1552
RPBM_832443	48561	GCAGTGATTAATGGAACAGAAGTCATCCATCCATCCACTG	Os10g0539400_30	1553
RPBM_463259	48521	CCTGATTGCCCACCGCCCCATCGCCGTTCGCTGGTATATG	Os04g0677500_12	1558
RPBM_791888	48520	ACGTTGATCAATTAATTAATTTAAGTAAGATCGATCAAGC	Os09g0572500_47	1559
RPBM_149333	48513	CCTTAATTAATACTTCCTTCGGAACATTGTTTTGAGATGG	Os01g0937600_29	1561
RPBM_605302	48497	TAATAATTGATTAAACAGAGCAAATTTTAGCTTGCAGATA	Os06g0698748_4	1562
RPBM_329727	48490	GAATGATTGGGGTTACGTGATGACAGTATGTGGTACTCGA	Os03g0327700_5	1565
RPBM_945942	48454	CATGATTGTCACTTACCTTGCCTTCCTCAATCTTGGGATT	Os12g0125800_45	1569
RPBM_492780	48444	TTAACTAATTATATGTCAATGAGTCGTTTCATTCTACGTG	Os05g0179100_35	1570
RPBM_692204	48419	TCCTGATTATATATATTGATGGATGGCAAGAGAAGAGACG	Os08g0101800_29	1571
RPBM_849867	48405	CCTGACTGGGAAATCATGTGCATAACATTGGTTTGGGCCT	Os10g0570000_10	1574
RPBM_171827	48400	TCTGATTGACTTCTTCCAATTACTCACTCCTGCACGTCGG	Os01g0353400_32	1578
RPBM_416552	48394	CTTAATTAATCCGTCATTAGTAAATATTTACGGTAGCACC	Os04g0381000_2	1579
RPBM_594455	48383	AATAAATAGTTTGATTGAATTATAGATAGGTGCCAAGAGG	Os06g0618650_35	1580
RPBM_697664	48383	ACTAATTTAATTTGAACCGACGCTTGAACAGGCTACTAGT	Os08g0137900_1	1582
RPBM_383283	48369	AGTCTAATTAGTCTATGATTAGCCATAAGTACTATAGTAA	Os03g0850400_4	1584
RPBM_396988	48356	CCCATAACTGAATTGTTAATTTTGTCACGCGAGCAACGCA	Os03g0693800_38	1586
RPBM_929249	48348	ACATGATGATTGATGAATGATCTAATCAACCCAGTCACAT	Os12g0502200_12	1587
RPBM_943601	48331	AAAGTGATTGATACGATGTAGAAGCATAGCAATAGCTGTC	Os12g0633301_7	1590
RPBM_54227	48327	ATATTGATAGACGGACAAATCAATAGACATGTTGGCTGAA	Os01g0382200_32	1593
RPBM_849931	48324	TCAGTTAATTAGTAGTTGCTTGACTGCTGCTAAGCATCCC	Os10g0570700_25	1594
RPBM_729820	48291	ATTGATGATTTAATGAAACTAATTTGATATTGTAGATGTT	Os08g0500600_13	1600
RPBM_752848	48291	AATAATTGACTGGTAGTGCATGTACTCCTCTTCCTATACT	Os09g0119100_11	1598
RPBM_751969	48283	GGAAATGATTGGTACATTGAAGATAGGAGTACCCTTGAAG	Os09g0104300_14	1602
RPBM_86001	48278	ATGACGTGATTGACGGCAGGGTTGTTGGACGGCAGCCTTT	Os01g0678400_5	1603
RPBM_216308	48277	GCAAGTGTGATTGATCATTACTTGCTTGGTCTGATGGTTG	Os02g0280500_21	1604
RPBM_723894	48251	TAATAATTAGTGATTAATTATCCTGACCATTGATTCAACA	Os08g0455800_16	1606
RPBM_480842	48250	AGTAATTGATTTATTTTGTAAAACGTGCGCGACCCATGTT	Os05g0102900_4	1607
RPBM_303928	48246	TGTTGATTATAATTAAACACAACAAACAGACTCGAAGCAA	Os03g0170300_29	1608
RPBM_280823	48229	CTAATTAATTAATTACATAAGCTAAGCGCCGGGAGTTTGC	Os02g0307300_3	1610
RPBM_653691	48225	GCCTAATTAATCCATCATTAGCAAATGTTTACTGTAGCAC	Os07g0524900_30	1613
RPBM_884146	48214	TTGATTTTAATTAAAGTCAAAACATCTTATAACCTGAGGG	Os11g0607100_38	1617
RPBM_264621	48205	TTATAAATAATTTATAGTCAATTAATCATGCGCTGATGAC	Os02g0780550_20	1618
RPBM_485544	48188	TACTTGATTGGGTTTATTAGCGGATCGAGACTGTGGTACG	Os05g0132500_2	1619
RPBM_487226	48062	TCTTGATAGAGATTTTGACTGATGATTAGGTAGTAGTGAG	Os05g0144100_18	1623
RPBM_83185	48056	GATTAATTGACTGATTAATTAATTAATTAAATCTCCTCCT	Os01g0664200_31	1624
RPBM_803361	48052	GAGTAATTGCTTATTATACTATTAATATATGGTCACACCT	Os10g0126600_5	1625
RPBM_458991	48051	CATGATTTGATAATATGGTGCTACAGTAAATTTTGCTAGT	Os04g0656500_7	1626
RPBM_652455	48044	TATGCTGATTGAAATCATTCCCATGCAAAAGGGTGCAGTG	Os07g0516500_19	1627
RPBM_96105	48012	TTAGATTGGTTATAGATAATTTGGAATGAGTAGTTGGCTA	Os01g0720700_15	1632
RPBM_469481	48009	ACTTAATTAACTATACGTTACTAGTTTCTCGTTTTACATG	Os04g0249500_11	1633
RPBM_159219	47990	TGCTAATTATAATCCATACTAATAATCAAACGACCTCCCC	Os01g0976700_17	1634
RPBM_50671	47983	TGTGATTTTCTTGTGATTGGGATGTATGGTAATGCTAGGG	Os01g0357000_4	1635
RPBM_828700	47971	TTTGCTTGATTGATCAATCAAACAGTAAATTAATCATCAA	Os10g0513200_11	1637
RPBM_687199	47967	TTCTCTAATTGGTAATTCATGATTAATCACTCCTACTTTA	Os07g0525900_22	1638
RPBM_932241	47953	ATTTGATTGTTTAGCTATAGTCTACTATTTTAGGGTTTGG	Os12g0538300_15	1639
RPBM_374961	47912	ATTATTTGATTGTGGTTTAATTGTTGGTGCAACAGGGTTA	Os03g0803600_12	1644
RPBM_855872	47900	AAATCCCCAATTAATTGATGATTAATTGTGAGCTTAATAT	Os11g0142400_37	1646
RPBM_227299	47890	TTCTAATTGAAACAGTTTGTATTACAGATCACACATCTTC	Os02g0520500_36	1648
RPBM_813552	47885	GTGAGATTAGATTCCATGATTGGACAAAAGTGTGTTAATC	Os10g0377000_4	1649
RPBM_328868	47872	AGTTCCAATCAAAGCAATTAATTAACCATTTAATCGCCCC	Os03g0321700_28	1652
RPBM_309050	47848	TCGCCTGATTGCTCTTGACGTCTTGCAATGATGGCGCGCT	Os03g0199500_6	1655
RPBM_732100	47841	ATGCAGTAATTAATCAATTAACTAATTAACTCACCCCATG	Os08g0516600_39	1656
RPBM_741312	47833	ATGCATATTATTGTGGTTGATTGATGAATTTTAAACTCAG	Os08g0129900_39	1658
RPBM_490185	47833	CCAGGTTAATTTATGCTTAATTAATTACTACTTTTCTCTT	Os05g0160600_37	1657
RPBM_354374	47815	ACATAGATTGCGACTAATTTTCACCCTTTCACCCTAATTG	Os03g0669300_5	1659
RPBM_934831	47812	ATTAATTAATTATTAACTCACCCATTATTCCGCTCGCTAG	Os12g0564100_8	1660
RPBM_719930	47808	ATAAATTAATTTATAGGTAACATTTATATATGTATTCTTA	Os08g0418600_21	1662
RPBM_249010	47788	AATTGATTATAAATGATTTAGAGGTATTTCCTGCTATACT	Os02g0684800_40	1664
RPBM_292737	47782	ATTTCAATCAAATTTTCAATTTTAACGTAAACAAACACAC	Os03g0109400_10	1666
RPBM_467232	47776	GCAAATAATTAATTATTCCCTATGACTAATGGGTGTTCGA	Os04g0129200_16	1667
RPBM_323604	47771	AAGTGATTGACCGGATTATTACTGAGGGGAATATGCTCGG	Os03g0289100_7	1668
RPBM_746038	47766	GGTGATTAGACCGGTGATCTATACCGGTCAGACCGATAGC	Os08g0364900_12	1669
RPBM_831118	47753	TGAAATTGATGAAAATTAGTGTTTCTAAAATTAAATTTCG	Os10g0529600_28	1670
RPBM_351570	47751	TTTTAATTAGTATATGTTTAATACACTAAATTAGTGTCCA	Os03g0646400_43	1671
RPBM_36278	47747	ACTGATAGACTGACATCCTGTCATCAACGAAGACACGGGC	Os01g0261100_17	1672
RPBM_405337	47732	AGCCTAATTAGTCCATGATTAGCTATAAGTGCTACATTAA	Os04g0166400_8	1673
RPBM_40724	47717	ACTTAATTAATTATATGCTAAAGCCCAGTCAATTTGCCTT	Os01g0282800_4	1674
RPBM_455411	47709	AATATGATTGCTTTGTGGGTGTATGGTTCATTTTCAATGG	Os04g0632600_4	1675
RPBM_846785	47701	ATAATTAATTTTGAAGGGAAATGGAAGGCATCCTTCTTGG	Os10g0474000_15	1677
RPBM_330472	47698	CAGTGGATTGATGTATTATTGTCATCCAAATCATGCCATT	Os03g0333400_15	1679
RPBM_72338	47679	CAGATATGCTTAATTGATGGCCAGATGAACAGCTAATAGT	Os01g0607900_13	1681
RPBM_401655	47673	GAGATTGAATGACACTGAATGAATATTATTGTCGAATGAT	Os04g0103900_1	1682
RPBM_457475	47637	TACCAACAGCGCCCTACTCGTCGTCGCTCCCGGTCGCTGC	Os04g0645700_10	1685
[truncated: 32,781 more rows]

## Sheet: Table S2
Table S2. List of spots with intensity higher than 3,137 for putative target genes of OsSMF1
Probe Name a)	F532 Median b)	SEQ c)	Promoter ID d)	rank e)
RPBM_741216	65535	ATGGCGCGCCGCCACGTCACCCCGACTCGCCACGTCAGCA	Os08g0119700_41	13
RPBM_210119	65535	GCTCGAATTGccacgtAAGCGCCACGTCAATGCCACGTCA	Os02g0219700_6	24
RPBM_954000	63072	TTTGCATACGTGCATGCTTGATGACGTCATGCTGACGTGG	Os12g0612500_18	169
RPBM_36351	62039	CTCGCTGCTTCGCCCGCCACGTCACCCTCCTCCTCCTCCC	Os01g0261200_41	176
RPBM_775505	61819	ACTAAGCTGccacgtggATGCCACGTCAGCGAAAACCACC	Os09g0471300_30	181
RPBM_651567	61456	CTACTGacacgtAGGTGCCACCATGGCATGCCACGTCAGC	Os07g0509200_13	190
RPBM_927289	61174	TTTTGCACACATGTATCATGCTGACGTCAGCATGACGTGG	Os12g0468600_12	194
RPBM_608718	60809	ACGCATGGATccacgtgACGTCACGCCACGTCATCCACCA	Os06g0715000_39	200
RPBM_830185	58341	CTCTCCCAGCGGTAATGGAGGGCGGTTTTGCTGACGTGGC	Os10g0523000_26	246
RPBM_80901	58104	TACTGccacgtAGGCGCCACGTCAGCGAAACCGCCCTCCA	Os01g0653200_1	251
RPBM_691311	55978	ATTTTATTGCCACATAAGCGCCACGTCAATGccacgtggG	Os07g0667100_18	299
RPBM_702988	55863	acacgtggGTccacgtAGGCGacacgtCAATGCCACGTCA	Os08g0188000_33	304
RPBM_945880	55740	AAGTCAGGGTGTCCACGTCATCACCCTCCCTCTTTCTCCT	Os12g0120900_32	309
RPBM_486693	55539	CCATGTAAGTGCCACGTCAACGccacgtggATCGAAGACT	Os05g0140800_24	316
RPBM_133888	54971	AGTAGTATTGGCTTGGGGTGTTGCCACGTCATCACCTGGT	Os01g0877500_19	327
RPBM_766537	53828	CGAGTGCCACGCGTGCGCCCACCGCCACGTCACCGATCCC	Os09g0402100_29	361
RPBM_360663	52396	GAATTGccacgtAAGCACCACGTCAGTGCCATGTCAGATG	Os03g0719900_22	405
RPBM_48940	52088	CCCTTGTCCATCCGCCAACGCCACGTCACCTCCTCCGCTA	Os01g0343300_37	421
RPBM_458516	52060	GATATAATTGccacgtAAGCGCCACGTCAATGccacgtgC	Os04g0652900_22	422
RPBM_631504	51986	AATCGGTGTCGTTTTGCACGGCGTGTGCCACGTCAGCGTT	Os07g0169600_40	427
RPBM_589202	51959	GCGccacgtAGACGCCACGTCAGCCAAAACCGCCCTCCAT	Os06g0567000_25	430
RPBM_435243	51748	GGTCCCTCAGCGGTTTTGGCTGACGTGGCGCATacgtggC	Os04g0509800_24	441
RPBM_598853	51542	GTTAAATTGccacgtAAGCACCACGTCATACCACGTCAGA	Os06g0656800_23	452
RPBM_333912	51373	GGATCCCATTAacacgtgtCACCGTGGCATGCCACGTCAT	Os03g0357500_25	456
RPBM_71434	51319	CAGGATGCCACGTCAGCGCCCTCTATCTCTTTCCCCTCCT	Os01g0604000_40	457
RPBM_327251	50391	TATGTATGAATGACAACACCGCCACGTCAGCGCCACGTCA	Os03g0309400_28	496
RPBM_523933	50080	GACGGCGCGGTCGACCCACCGTCTGCCACGTCAGCTTGCC	Os05g0499400_24	513
RPBM_418427	49960	GTCACATCATCATGCATTAATAAAATGCCACGTCATCATC	Os04g0398800_15	514
RPBM_567183	49783	TTTTATTTCTACTGccacgtAGGTGCCACGTCAACGCCAC	Os06g0201200_7	523
RPBM_471250	49650	CGAGATATAATTGCCATGTCATTGCCACGTCAATGTCACG	Os04g0351333_16	532
RPBM_375022	49074	GccacgtAGGTGCCATGTGGCACCACGTCAGCAAAATTGC	Os03g0803800_24	563
RPBM_222435	49031	GGCACTATAGATGTTTGGTTTCGCTGACGTGGCATTCTAG	Os02g0459800_23	570
RPBM_939211	48859	AAAATGGAGAGAAGAGGAAGGGACAGATGACGTGGCATCC	Os12g0600100_27	577
RPBM_743237	48480	GTGTGGTTTTGCTGATGTGGCGCTGACGTGGCGATATTGA	Os08g0206500_4	598
RPBM_705826	48436	GGTCGACCCACCGTCTGCCACGTCAGCTTGCTGCCCACCA	Os08g0220600_29	600
RPBM_80041	48308	TTTTCCGGATCGAATTGccacgtAAGCGCCACGTCAATGA	Os01g0648500_23	605
RPBM_397822	48101	AAATAAATAGGGAATTTAACCTTGCCACGTCACCGATCCG	Os03g0721900_39	616
RPBM_595907	48002	tgactcaGTATCGATCTGACGTGGCGCTTacgtggCAATT	Os06g0634700_17	625
RPBM_675973	47967	GATCAAATTGccacgtAAGCGCCACGTCAATGCCATGTCA	Os07g0679500_17	626
RPBM_544913	47629	AGTAAAAGGAGccacgtAGGCGCCACGTCATCCAAAACCA	Os05g0377000_32	649
RPBM_615912	47563	ACTCCCTCGACGGTTTTGGAGGGCGATTTTGCTGACGTGG	Os06g0263700_30	656
RPBM_937650	46729	AAAGCCGCacacgtgtTTCCCGCGACCGCGCCACGTCACC	Os12g0582800_34	697
RPBM_732248	46705	TCCAGATCAAATCCGACGGCCCAGGATACGCCACGTCACC	Os08g0517500_40	700
RPBM_24779	46586	AGCACCACGGTCAATGccacgtATGTGCCACGTCATCCAA	Os01g0206600_33	706
RPBM_785473	46563	TGGCTCccacgtTAACTTAGCCGCCACGTCAGCTAAAACC	Os09g0533650_2	708
RPBM_383854	46477	GCGCTGacgtgtCGCTATCCTACTGGAACACACCACGTCA	Os03g0852200_36	713
RPBM_295063	46440	GTCTTCACAAATCCGATGACGCCACGTCATCTATCCGGCC	Os03g0119900_33	718
RPBM_130956	45893	cacgtggGACGAAAACTAGGTCAACATCGCCACGTCAGCG	Os01g0866700_27	753
RPBM_234995	45671	GTTTGAATAGGTCTTTCGTCccacgtggCATTGACGTGGC	Os02g0582100_39	767
RPBM_801848	45640	TCGTGGGAATGGCTGAGGATTAGGGCGCCACGTCATCGTT	Os10g0107600_11	771
RPBM_828271	45492	GAATTGccacgtAGGCGCCACGTCATATGAAGACCGAGTC	Os10g0509700_23	781
RPBM_655069	45157	ATGTCAGGATGCCACGTCACACCCTTTCTTTCCCCTCCTC	Os07g0537701_36	807
RPBM_841255	45130	ACCGATGCCATCATCCACGTCATCGTccacgtgtCACCCA	Os10g0157000_22	810
RPBM_835774	45129	ATTCTAATGACACCTAAGTGCCACGTCAACGccacgtggA	Os10g0560200_29	811
RPBM_784717	44918	AATAAATAGGCCTGACGTGAGGCCCACTCGCCACGTCAGC	Os09g0529900_30	823
RPBM_736081	44856	TGTTCCAACCCGCTCCGTGTGCTGACGTGGCATGACATGG	Os08g0541400_2	824
RPBM_156193	44743	TCGCCACCGCCACGTCATCTCCCCACCCTCCTCCTCTTCC	Os01g0965500_29	834
RPBM_727986	44679	CGGTTTTAGCTGACGTGGCGCCTacgtggCAAAGTTGACC	Os08g0486901_41	838
RPBM_149502	44583	GTGCCTCCGTAGCAATGCCACGTCAGCATATGGAGCGGGT	Os01g0938600_2	841
RPBM_321224	44581	CTTGGTGGTTTTATAGGGTGGTTTCGCTGACGTGGCGTGG	Os03g0275700_28	842
RPBM_470120	44215	GTGGCATTGACGTGGCGCTTacgtgtCAATTCTACTCCGG	Os04g0306166_13	869
RPBM_388217	44112	ACAAGccacgtAGGCGCCACGTCAGCCAAAACCGCCTTCA	Os03g0193900_38	880
RPBM_32455	43890	TGTAGTGTTACAGTATGCCACGTCATCATGCTACGCTATT	Os01g0239700_16	897
RPBM_102142	43781	TGGCGGTTTGGAAGGCGGTTTTGGCTGACGTGGCGTCTAC	Os01g0745400_25	909
RPBM_361504	43761	GCCCACAAGCGCTCGGCTCGAAACGCCACGTCACCACGCT	Os03g0724700_30	910
RPBM_426989	43224	GccacgtggGATGAAGCCTAAGTCAACATCGCCACGTCAG	Os04g0462400_2	948
RPBM_829699	43025	GAGTTAGCAGTGTTGACCACGGTCAAGGTGCCACGTCATC	Os10g0520700_30	958
RPBM_647233	42999	CGGCCGTCGCCCGAGAGCGAACGGCCGTCTGCCACGTCAT	Os07g0465100_40	960
RPBM_301684	42947	TTTGATGGTGGTTTTGGCTGACGTGGCACCTACATGGCAT	Os03g0158000_39	965
RPBM_379050	42775	CCCATTGATGCTACAGAGAGTCCACGTCACCCTCGTCTGC	Os03g0825700_34	976
RPBM_510003	42636	TTTAATTCAAATGCCACCTAAGCACCACGTCAGCGAAACC	Os05g0389400_10	984
RPBM_936221	42632	ATATGTGGGTCTCATGCtgactcaTCCGCCACGTCAGATA	Os12g0572400_26	985
RPBM_561944	42513	ACTGGAGCTAACCGCTGACGTGGCATTccacgtAGGCAAC	Os06g0160400_11	999
RPBM_810931	42505	TGTACACGCGCAGGGCGGCCCTGGCGTTGCTGACGTGGCG	Os10g0338500_29	1001
RPBM_881800	42311	ACGTTCCACTCGCGCGCCTCCACGTCAGCACCCACTGTGG	Os11g0586300_44	1017
RPBM_673373	42238	AGTATCAGATTCCAACTCACATGCCACGTCACATGCATGC	Os07g0663600_14	1021
RPBM_686645	42182	TATATATGGCCTTTGGTCTGCATAGCTGTCCACGTCATCA	Os07g0510300_7	1029
RPBM_876359	42102	CTGGAGCGGGCGGCCACGGTCACGCCACGTCAGCTTCCAT	Os11g0521500_42	1035
RPBM_774014	42071	TATTAccacgtAGGCGccacgtggCGCCACGTCAGCAAAA	Os09g0460200_9	1041
RPBM_168614	41913	TGCCACCGTGGCGGCCGGGCCGATCCCCTAGCTGACGTGG	Os01g0265300_4	1056
RPBM_363699	41889	CGAGAGCGAACGGCCGTCTGCCACGTCACTTTCGCCACCC	Os03g0737600_20	1061
RPBM_303343	41561	CCTCTCCAGTACGCGTCGCCCCGCCACGTCAGCGACTGGC	Os03g0167700_32	1087
RPBM_668117	41375	GCTAATTTGACTCGGTTTTCATCTGACGTGGCATTGACGT	Os07g0626700_1	1103
RPBM_805287	41261	CATCTAATTGCCACATAAGCGCCACGTCAACGacacgtTG	Os10g0148000_20	1117
RPBM_369184	41189	TCACGAACTGTGTACCGGATGCCACGTCACACAGTTGTCT	Os03g0769700_17	1128
RPBM_229553	40954	CATATTCTGATATTCCCATCCACGTCAGCATTTCCCCACC	Os02g0539100_36	1156
RPBM_70796	40870	AGGGGCCACACCGACCCTCCACGTCATCGTCCACGTCACC	Os01g0600900_39	1173
RPBM_500467	40851	TATTAATTTCCAAATAAATTGCTATGTCAATGCCACGTCA	Os05g0274700_29	1178
RPBM_738212	40839	CACCTGCAGCTGCCACGTCAGAGccacgtcGGATTCCAAC	Os08g0556000_26	1180
RPBM_786390	40800	GTCAGTGTGGCCACGTCAGCATCCTCTCTTTTCCTCTCTT	Os09g0538800_37	1184
RPBM_806674	40697	TTCATATTTATTTGATGACGTGGCTAATCCTGGTCGGATC	Os10g0166600_35	1204
RPBM_844975	40693	GAGTTTGATAGCTTAGCAGAAATAGTTTTGCTGACGTGGC	Os10g0420801_18	1205
RPBM_658279	40484	ACCCAACGGTGATGATGTCAGCTGACGTGGCGCCCCGGAG	Os07g0563400_12	1225
RPBM_591241	40374	GTCAAAACCGccacgtAGACGCCACGTCATCGAAACCGCC	Os06g0592500_6	1235
RPBM_832500	40037	TCCCTCCTCCCCGTCGTCACAAGCCACGTCATCGATCCGC	Os10g0539500_38	1274
RPBM_736091	39594	CTGGCACGTAAGCGTTACCGTGGCATGCCACGTCATCTCA	Os08g0541400_12	1320
RPBM_838370	39485	TTCAAATGCCACCTAAGCGCCACGTCAACCCCATAGACTG	Os10g0573900_28	1336
RPBM_623205	39462	TTGTCGCGATGTGCCCCTTCTACGGGGTGCCACGTCACAT	Os06g0721600_22	1340
RPBM_943726	39365	AACCTCAATGTTCCACGTCATCATTAATTTACAGCCGTTG	Os12g0633700_34	1359
RPBM_430737	39345	GAGAGAAGAGGGGAAAAGAGAGAGGAGTTTGATGACGTGG	Os04g0483600_26	1365
RPBM_174625	39190	CCTTTTATCCGCTCTACGGACGCAGTCCACGTCAGCCGAC	Os01g0565800_37	1387
RPBM_35616	39152	AACCAACGGTCGCTGTTACGCCACGTCACCTCACCGACGC	Os01g0257100_41	1390
RPBM_638700	39052	AACCTCCATCTCCCGCCCAGTGCCGCCGCGCCACGTCACC	Os07g0235800_33	1403
RPBM_711061	39028	TTCACTCGAGGAGGCGGCGGAGGCAGTCCACGTCAGCAAC	Os08g0293400_21	1406
RPBM_475484	38859	CAGCTGGCCACGTCATCAAACTCCTCTCTCTTTTCCCCTC	Os04g0483700_36	1433
RPBM_56335	38827	GTTCGTTTGTCTCTTCCATTCCTGACGTGGCAAGCCTTCG	Os01g0501800_33	1436
RPBM_952752	38816	CCATGTGGGCCCCACCTGCGTCGCCACGTCAGCGTGCTCG	Os12g0568700_44	1442
RPBM_857291	38800	GAAGTGccacgtAAGCACCACATCAATGCCACGTCAGATG	Os11g0152400_35	1446
RPBM_295067	38692	ACACGGATCGAACCCCTCCTCCCCGCCACGTCACCGATCC	Os03g0119900_37	1453
RPBM_206071	38652	CCCGAGAGCGAACGGCCGTCTGCCACGTCATTTTCGCCGC	Os02g0192700_25	1454
RPBM_700969	38528	CCACATCGGATGCCACGTCAGCCCTAGCCACATCAGCGCA	Os08g0165300_23	1486
RPBM_819257	38462	CCCATGGCGTGCCACTCCGGCGGTCCGGCCGCCACGTCAG	Os10g0441800_25	1499
RPBM_934229	38333	CGGAGAGAGATCGCCCGCCACGTCACCACGCCACACCCCA	Os12g0560300_43	1513
RPBM_63142	38233	AGCGAACGGCCGTCTGCCACGTCATTTTCGCCGCCCTCTG	Os01g0550000_29	1528
RPBM_190141	38160	CATGTCAGACAGTCCACGTCATCACCTTTCTCTCCCCTCT	Os01g0974900_20	1537
RPBM_277759	38145	CGCCCGAGAGCGAACGGCCGTCTGCCACGTCATTTTCGCC	Os02g0203500_26	1539
RPBM_90574	38125	CGAACGGTCGTCTGCCACGTCATTTTCGCCGCCCTCTGAG	Os01g0694400_21	1542
RPBM_126996	38060	TTCAATAGGACACGGTGCTGATGACGTGGCGTGGCGGTGC	Os01g0851300_36	1553
RPBM_798088	37861	TCGTCgacgtggCGTTGACGTGGCGGTATTGACCTAATCT	Os09g0474400_24	1591
RPBM_520027	37778	CAAACCACAGTGTTCCACGTCATCATCAATTGACAGCCGT	Os05g0470650_38	1611
RPBM_266199	37734	GATTCATTTGCCACGTCAATGccacgtTGGACGAGGACCT	Os02g0792000_30	1617
RPBM_479881	37369	TTATTTCTACTGccacgtAGGTGCCACGTCAACGccacgt	Os04g0675700_23	1685
RPBM_638940	37348	GCCGTGGGAATGGCTGAGGATTAGTGCGCCACGTCAGCAA	Os07g0238700_28	1688
RPBM_482718	37303	GTTTTGGCTGACGTGGCGCCTacgtggTTTGTTTGACCTA	Os05g0113200_18	1696
RPBM_12145	37270	TACATCCCTCCACGTCATCGATCCGCGCCGCGTGCCTTCC	Os01g0149400_41	1699
RPBM_172714	37217	CTACATATCAGGTGTCCACGTCACCCTCTCTCTTTCCCCT	Os01g0386600_37	1704
RPBM_578715	37159	GCAGACGGCGCGGTCGACCCACCGTCTGCCACGTCAGCTT	Os06g0320700_24	1717
RPBM_794963	37129	AAATTTTAGTGGAGTTAAATTTTAACTCATGGTGACGTGG	Os09g0354300_35	1721
RPBM_820729	37100	TGTGGGGTccacgtAATGCCACGTCAGCGCAACCTAGGAA	Os10g0456400_27	1729
RPBM_728608	37083	CCGccacgtAGGTACCACGTCAACGccacgtgtAACAAAG	Os08g0492100_26	1731
RPBM_761158	36965	TGTGTCGTACGTCACGGCCCACGTCATCATCATACCGTTT	Os09g0332700_40	1749
RPBM_576618	36787	GGCCGCCTGCAAATTTCGTTCCGTCTGCCACGTCACTTTC	Os06g0296200_34	1789
RPBM_598815	36643	GACAACATAAACGCGCTGACGTGGCACTTCCCGTCGCAGT	Os06g0656500_34	1819
RPBM_196643	36587	GCCCGAGAGCGAACGGCCGTCTGCCACGTCATTTTCGCCG	Os02g0135000_5	1829
RPBM_43293	36471	CAAGGCAGTCATTTTGCCCTCGGATCGGGTGACGTGGCGC	Os01g0301000_25	1847
RPBM_665063	36413	ATGACCTTAATTTACCTATATAAACCCAGGCCACGTCAGC	Os07g0606600_34	1856
RPBM_539845	36361	GGCCCATACGTCAGTGGCTGTATGACGCCACGTCAGCTGG	Os05g0128900_11	1868
RPBM_45405	36319	CAGACGGCGGTGCGCGGTCGACCCGCCGTCTGCCACGTCA	Os01g0314300_30	1878
RPBM_384785	36257	TGGCGCTGAGGTAGCTGCCACGTCAGCTGGGGATCGGCCC	Os03g0857000_36	1888
RPBM_379732	36162	ACGCGccacgtgCGTTAGCGTCCACGTCACACGCTTGCAC	Os03g0829200_30	1906
RPBM_360926	36019	AACCGCCACGTCAGATTCGCCGCCCGCCTCTCTCGTCGCC	Os03g0721700_40	1940
RPBM_394629	36007	GACATGGCACGTTGACTTGGTCCAGCTGTGCTGACGTGGC	Os03g0588800_31	1942
RPBM_455531	35949	AACCAGccacgtAGGCGCCACGTCAGCCAAAACTGCTATC	Os04g0634500_26	1954
RPBM_878306	35873	CAGCGAGAGCGGTGTGGCCAAATAACGCTGCCACGTCAGT	Os11g0544600_29	1969
RPBM_617479	35860	GTCGACCCACCGTCTGCCACGTCAGCTTGCCGCCCACCAT	Os06g0340100_29	1977
RPBM_784583	35808	GGAAGAGCCCGTGATGGTGTTACGTCCACGTCAGCCCAGC	Os09g0528300_43	1995
RPBM_821669	35794	ACTCCTTCGCCTTTTCCCCTTTCCACGTCAGCGACGCGCA	Os10g0463800_36	1998
RPBM_709156	35762	AGACTGAAAGAGAGAGGAAGGAAGAGAGATGACGTGGCAT	Os08g0267900_27	2006
RPBM_251591	35749	GGGTCCAGCGCAGGAATCCCATTCGATTGATGACGTGGCG	Os02g0702100_24	2011
RPBM_387413	35691	ACGAAGAGAAGAAGGAAAAGAGATGGGTGATGACGTGGAC	Os03g0164700_18	2019
RPBM_325194	35646	GGCGGTTTTGGATGACGTGGTGCCTacgtggCTAATTTGA	Os03g0298900_29	2031
RPBM_324938	35617	GGACTCAGCGTCGCCGCTCCTTGGGCCACGTCAGCGCTCA	Os03g0297400_18	2040
RPBM_56940	35605	CCGTCCTCCTGCCACTGTGGTGGCTCGGTGCTGACGTGGC	Os01g0507300_1	2044
RPBM_932203	35578	AGAGAAAGGAAGGGAAGAGAGAGGGTGATGACGTGGCGAC	Os12g0538100_26	2051
RPBM_125088	35543	GCGGGTAGGGCTCCACGTCACCGATCCAGCTCCTCCTTGC	Os01g0843700_39	2063
RPBM_529326	35516	GTTGACGTCTCCCAAGTGCCACACCCGCCGCCACGTCACT	Os05g0539400_27	2071
RPBM_400157	35458	ACACTGCCACGTCAGCGccacgtTAGCAAAACCGTCCTCC	Os03g0817100_22	2081
RPBM_651619	35354	CAAATTGTCACATAAGCGCCACGTCATTGCCACAGGGCAG	Os07g0509700_16	2102
RPBM_821675	35328	TGATCAGCTCGCCACGTCACCGTCACCGCCTCGCCTCGCT	Os10g0463800_42	2112
RPBM_355816	35220	AAGTTCACAGTGCTGACCACGGTCAAGGTGCCACGTCATC	Os03g0685000_26	2136
RPBM_12912	35184	CCAACGTCGTACATCCCTCCACGTCATCGATCCGCGCCGC	Os01g0152700_24	2141
RPBM_502859	35180	TCAAATCAAATTGccacgtAAGCGCCACGTCACTGCCACA	Os05g0310600_20	2143
RPBM_479664	34973	ATATAGTAACGATAACCAGTGGCTCCACGTCAGCATGTTT	Os04g0664600_2	2183
RPBM_222584	34854	CACTTCTCCAGTAATGGAGGGATTGATCGGGGTGACGTGG	Os02g0461500_25	2219
RPBM_579515	34829	TTTCTCCAAAAGCGTTGATGTCGcacgtgAGCCACGTCAG	Os06g0331900_40	2227
RPBM_222277	34593	GTGGAGGGTGGGGTGACGTGGTTTCCGGGTTGGTGCAATG	Os02g0457600_12	2279
RPBM_529475	34571	GCGGTAGCCAAGCCTGCCACGTCAGCTCTCGCGCAACGTC	Os05g0539800_29	2286
RPBM_36965	34429	CGCTGAGGTAGCTGCCACGTCAGCTGGGGATCGGCCCGGC	Os01g0265200_18	2316
RPBM_133435	34409	CCCACCTGtgactcaGCGAGCCGACTGCCACGTCAGACAA	Os01g0876100_7	2322
RPBM_812895	34344	GGACACTGACATGTGGGGCTCACCGTATGCCACGTCAGCG	Os10g0368400_33	2337
RPBM_486358	34294	ACCGCCGCGTGCTGCTGACGTGGCAGTCATCTCAGCCGTC	Os05g0137300_32	2351
RPBM_528104	34282	CACCTACGCAGGTGAGGTGTCCCGCCACGTCACCTGCCGC	Os05g0529300_30	2354
RPBM_876883	34258	GGCTTTGGGGATTGGATATCCGAGGCCGTCGATGACGTGG	Os11g0527000_27	2359
RPBM_844822	34216	TGGAGGGCAGTTTCGCTGACGTGGCGGTGTTGACCTAGTG	Os10g0415124_12	2369
RPBM_254043	34212	CAAATGCCACCTAAGCGCCACGTCAACCCCATAGACTAGG	Os02g0717100_26	2370
RPBM_620791	34187	GATTGccacgtAAGCGCCACGTCAGTGCCACATCAGATGA	Os06g0613100_9	2378
RPBM_594326	34105	GGAGAGGAGGGGAAAAGAGAGAGGAGGCTGACGTGGCCAC	Os06g0618150_4	2394
RPBM_474069	34101	GCTGacgtgtACAGAGCATGCCAGCTCAGCATCCACGTCA	Os04g0433300_42	2397
RPBM_195064	33994	AGGACGAGACCCCATCCAACCACCCCAGCCACGTCAGCAA	Os02g0125700_43	2422
RPBM_429705	33827	AATTGccacgtAAGCGCCATGTCAGTGCCACGTCAAATTA	Os04g0479000_23	2474
RPBM_506729	33822	TATGGCTGACGTGGCTCCTacgtggCTCCTTTGACTAGGT	Os05g0358200_19	2476
RPBM_627914	33780	CGCTCCCAGTCAGCGTGCCACGTCAGACGGTCAATGTGCC	Os07g0137600_27	2487
RPBM_3022	33711	AGCAAACGGCCGTCTGCCACGTCACATTCGCCGCCCTCTG	Os01g0110400_32	2507
RPBM_409580	33699	AAACTAGccacgtTGGCGCCACGTCAGCCAAAACCGCCTT	Os04g0250700_37	2509
RPBM_938669	33644	CCACATGTCAGGATGCCACGTCATCTCTCTTTCCCCTCTT	Os12g0596000_24	2528
RPBM_800967	33644	GCCCTCTGGGAGGGCAGAGGACGGCGAAAATGACGTGGCA	Os09g0562400_12	2529
RPBM_724958	33560	CATGTCAGGACGCCACGTCATCATGCTCTCTCTTTCCCCT	Os08g0465400_2	2551
RPBM_710031	33489	AAAGCTCTCCACGTCACCACCGCCGCCACGCTCTCGCCTC	Os08g0278900_20	2568
RPBM_694558	33434	TGGCATTGACGTGGCGCTTacgtggCATTATATCTTGAAA	Os08g0114000_31	2580
RPBM_786236	33409	CCAGGTCAACATTGccacgtgtGCGGCCACGTCAGCGAAA	Os09g0538200_30	2591
RPBM_134110	33343	AATGTGACCACGTCATCCCCTTCTTTCCCTTTCCCCTCTT	Os01g0878050_45	2604
RPBM_63091	33294	CAAATTAACTACGTAGTAGTGCCACGTCAGCCTAAAATCG	Os01g0549700_27	2615
RPBM_602053	33229	GGCAAATCTCATGTGCACGGTGCACGGCATGACGTGGCAG	Os06g0678200_38	2631
RPBM_635557	33219	GACAGTAGTGTCCCTGGTTTTGGCTGACGTGGCTCCTACA	Os07g0202400_26	2636
RPBM_228566	33143	TAGAGAGCGGTTTTGCTGACGTGGCGTATACGTGACGGTA	Os02g0530100_29	2657
RPBM_629586	33113	TTTAGATGGCGGTTTTGGCTGACGTGGCACATATGTGGCT	Os07g0154900_33	2669
RPBM_397228	33063	CATCGTCGTTATGCTCCACGTCACCGACGCCGGCTCTTCG	Os03g0705566_33	2677
RPBM_123225	33054	TCGATCCGCGCTTTTGTCCACGTCACCAATCCGTGGCAAC	Os01g0835900_38	2678
RPBM_359188	32967	GCTGAGATATAGTTGccacgtAAGCGCCACGTCAATGCTA	Os03g0710100_17	2699
RPBM_211325	32912	AGCGACTCGTGTAGTTGCCACGTCAGCTTAAACTGGATGC	Os02g0228400_36	2711
RPBM_786439	32890	TCTCCGCCAACCATCCCGCCACGTCAACCACCTTTCCATC	Os09g0539100_37	2718
RPBM_612907	32802	GTTTTGGAGGGCGGTTTTGCTGACGTGGCGCTGACATGGC	Os06g0170100_14	2748
RPBM_635357	32768	AAACAAATTTGCTGACTAGGATTCCACGTCAGCGAAACCA	Os07g0200500_22	2759
RPBM_905739	32748	AAGAAAGAGATGATGACGTGGCGTCCTGACATATGGGGCC	Os12g0112250_22	2767
RPBM_689217	32723	ACCGCCATGTAGGTGCCACGTCATCGccacgtggAACGAA	Os07g0599100_31	2772
RPBM_351696	32703	GACCCTGCCGCCCTCCATTTGGGCGGCAAGCTGACGTGGC	Os03g0647500_22	2776
RPBM_129441	32664	GGTTTTAGCTGACGTGGCGCCTACGTGACAGTGTTGACCC	Os01g0860700_31	2787
RPBM_800467	32663	CGTAGCTTGACGTGGCGCTcacgtggCAACTATATCTCAG	Os09g0552200_2	2788
RPBM_563633	32598	GCGGAAGCGCCATGTGGTTTGTCGTGACGTGGCGTGACGT	Os06g0171700_34	2802
RPBM_158774	32568	GCCCGAGAGCGAACGGCCGTCTGCCACGTCACATTTGCCG	Os01g0975000_13	2814
RPBM_378323	32555	CGAGGCGAGCAAAGCGTGACGTGGCCACCTTCCCCGCCGC	Os03g0822200_42	2820
RPBM_746443	32511	TTTTGGCTGACGTGGCGCTTacgtggTTGGTTTGACTAGA	Os08g0381600_25	2833
RPBM_775778	32460	AGGCTTTCAGACCGCTCTGTACGTGACGTGGCCTACTCAT	Os09g0472900_9	2853
RPBM_937057	32456	TTCTTCCCGCTCACCACGTCAGCGccacgtgAGCAAAACC	Os12g0577900_29	2854
RPBM_358553	32357	TAGacacgtAAGCGCCACGTCAGCCAAAACCACCATCTAA	Os03g0704400_19	2884
RPBM_695390	32336	ACCACATTCCACGTCACTACCACTCCACTCCACTCCACCA	Os08g0119900_30	2887
RPBM_363372	32327	TAAAAGCCGTGGGATCGTTGGAGCGCCACGTCAGCAATTT	Os03g0735400_36	2891
RPBM_102314	32226	CTCCTCATAGATTCTGCTGACGTGGACAACCTAAGCAAGC	Os01g0747400_1	2915
RPBM_44668	32202	CTAGAGGCGCTCTCCCATGCCACGTCATACGGCTGGCCCC	Os01g0310100_28	2921
RPBM_263357	32122	GGTCTTCATATGACGTGGCACTGACGTGGCGCTTATGTGG	Os02g0771500_30	2947
RPBM_246298	32070	AGCGCTCCCGGCCATTGGGAGCCACGTCAGCGGCGGCCTC	Os02g0664700_23	2963
RPBM_706619	32050	AAACGCCAAAGGATCGGTGAAAGGTTTGCCACGTCATCGA	Os08g0232100_38	2969
RPBM_591326	32031	TCGCATCACGCCACGTCACCCCTCTGACGCGCGCGACCCC	Os06g0593100_42	2974
RPBM_609095	31916	AGCGAACGGCCGTCTGCCACGTCATTTTCGCCGCCCTCTG	Os06g0716800_24	3010
RPBM_20783	31898	ACTATAGATAATAATTTCTAGTGGGTGATGACGTGGCACA	Os01g0186600_6	3021
RPBM_349431	31829	CACGCGCCTCGCTGTCACCTATATATGTCCACGTCACCGC	Os03g0624300_11	3040
RPBM_819265	31810	ACTTTTATacacgtAAGCGCCACGTCAGCTCCACATGGAA	Os10g0441800_33	3053
RPBM_821364	31809	TGacacgtAAGCGCCACGTCAATGCTACGTCAGATGAAGA	Os10g0462100_25	3054
RPBM_572266	31791	GCATGTAGCTATGCAGCCATCCACGTCACTCCTTGCGTAC	Os06g0239700_43	3061
RPBM_886726	31784	ATCAACGGATGATCATTAGCACGAAGAAGATGACGTGGCT	Os11g0643700_21	3064
RPBM_96739	31765	TTTTATACACGAAAGCGCCACGTCAGCTCTACATGGAACG	Os01g0723000_12	3069
RPBM_821426	31689	TGTCAGGGTGTCCACGTCAGCAGTTCTCTCTTTCCCCACT	Os10g0462200_38	3100
RPBM_533549	31593	ACACGAGACCCCATCCGCACGTCACCCTCCACGTCATGGA	Os05g0563900_36	3130
RPBM_475832	31593	TCCCACAATGATTCACCCCGATCCGGTTCGCCACGTCACC	Os04g0501100_41	3131
RPBM_139593	31576	GTGCACACGCATCGTGGGAGTCGCCCCGTCCACGTCACCC	Os01g0900800_40	3136
RPBM_940382	31566	GAGAGGACGAAGGGAAAGAGAGAGATGGTGATGACGTGGC	Os12g0609800_22	3140
RPBM_65156	31514	TATTAGGATTTTGCTGAGATCTGGTGAAGCCACGTCACTC	Os01g0564400_34	3157
RPBM_82371	31403	TTGACCTGCTCCCACGTCAGCGTCGGCTCACCCCATCTGC	Os01g0660600_1	3193
RPBM_748601	31392	ATTATTCCTGGTTTTGGCTGACGTGGCTCCTTTGACTAGA	Os08g0468300_27	3199
RPBM_450793	31378	GacacgtACAAAGCCTGTAAACAAACGTGCCACGTCATAT	Os04g0608100_41	3204
RPBM_221297	31027	ATTTGATAAATGGGATGccacgtgtACACCACGTCAACAG	Os02g0439700_12	3312
RPBM_588291	31022	AGATCTGAAGGGCTCATGTTTTCCGAGCTGCCACGTCATC	Os06g0557200_45	3313
RPBM_13173	30998	AACAGCGGCGAACGACACGAATCCTTCCACGTCATCGATC	Os01g0153300_40	3318
RPBM_284084	30889	GGTTTTATCTGACGTGGCTGCtgagtcaGTGTGGGACCCA	Os02g0547300_30	3336
RPBM_788233	30829	TTTGCTGAGATATAGTTGccacgtgAGCGCCACGTCAAGC	Os09g0551900_18	3345
RPBM_684292	30771	CATGCCTTGACCACATGCATGCTGACGTGGCAATCTAATC	Os07g0293000_6	3372
RPBM_631831	30771	GACCCACATGGATCCCACATGTCAGGTATCCACGTCACCC	Os07g0172600_24	3371
RPBM_184913	30771	TACGGCAGGATGCCACGTCAACAACCAGCCTCTCCCTTCC	Os01g0823000_35	3373
RPBM_312675	30765	TGCCCGCGAAATTTGACCGTTGCTGCGCCACGTCACGCTC	Os03g0221500_5	3376
RPBM_283195	30723	TTTAGATGGCGGTTTTGGCTGACGTGGCGTCTACGTGACG	Os02g0523900_23	3385
RPBM_827183	30716	ATGGGTGGTTTCGCTGACGTGGCATCCTAATCTCCATGTG	Os10g0502000_13	3388
RPBM_92349	30709	TTGGTTGACGTGGCGCCTACGTTGCTCATTTAACTCGGTC	Os01g0703000_32	3390
RPBM_938875	30702	AATCCAACGCCCCAGGTTCCTCCACGTCACCCTCCTTCCC	Os12g0597700_34	3393
RPBM_110382	30700	CGCTAAAGCCACGTCACGTCACCCTCTCCGTCGTCCAGGC	Os01g0778800_33	3394
RPBM_218578	30669	AGAGGAGCCCTCGCGTCGGCAAAACCGACGTGACGTGGAC	Os02g0306900_37	3405
RPBM_893355	30576	CATTGAGGCCATGTCATGGATGACGTGGATGCAAATCTTC	Os11g0134600_35	3437
RPBM_9089	30559	AGCGGAGATCGATATATCGCGacgtgtACGGCCACGTCAC	Os01g0135900_23	3446
RPBM_375161	30426	GTCTATTCTACCAGACCACATCCTGTCCACGTCACTCGTT	Os03g0804500_16	3505
RPBM_281541	30379	CGCGCGCGCGTGGCAGCTGACGTGGCGAGTACTGGTGGGG	Os02g0459300_35	3528
RPBM_608127	30060	GCTCCCGGGAGCTCTGCGCATGGCGCGCCACGTCACCCAC	Os06g0712800_36	3641
RPBM_512254	30038	TCCCTTGACGGTTTTGGCTGACGTGGCGCCTAGGTGGCTA	Os05g0406600_7	3645
RPBM_250040	29964	TAGGTCTTCGTCccacgtggCATTGACGTGGCGCTTACGC	Os02g0692350_41	3675
RPBM_935435	29823	ATCGGCAAACGCGTTCCACCAAAACCCTCCACGTCAGCAT	Os12g0567200_24	3724
RPBM_454295	29727	CCCGAGAGCGAACGGCCGTCTGCCACGTCATTTTCGCCGC	Os04g0626300_15	3758
RPBM_309295	29702	GCCCTAATGGTGGGCGGCAAGCTGACGTGGCAGACGGTGG	Os03g0201200_6	3767
RPBM_769287	29684	TCCCATAACAGTATATGTGGGTGGTTTCGCTGACGTGGCA	Os09g0427300_35	3776
RPBM_753939	29679	ATAAAATTGCCACATAAGCACCACGTCAATGCTATGTGGG	Os09g0133000_24	3777
RPBM_694601	29632	CAAACAAGccacgtAGATGCCACGTCATCCAAAACCGCCT	Os08g0114100_25	3791
RPBM_224378	29521	TGTGCTGAGCTGTCATTTAGCCCGATCTCTCCACGTCAGA	Os02g0484900_6	3832
RPBM_96029	29421	CGTCGTCTGCTGATTGGCTGATCTCCACGTCAGCAGAAAG	Os01g0720500_37	3866
RPBM_533613	29419	TTTAGCGTATTTTCTGTGGGTCCCATTTACCACGTCAGCA	Os05g0564200_2	3867
RPBM_447346	29320	ACGACATTCAATTCCAGTTGACGTGGCGCTGAGGTGTCTA	Os04g0588500_24	3903
RPBM_16980	29320	ATTTCGAATTTCCCATTTCTTTTAGCGCCACGTCACGGCA	Os01g0171800_25	3901
RPBM_622187	29320	CACGTAAGGGCCACATCAGTGCCACGTCAGATCAAAACCG	Os06g0664400_33	3902
RPBM_183473	29273	TATATGGGTACCACACTtgactcaGCTACCACGTCAGCTC	Os01g0788700_16	3920
RPBM_393044	29196	CCGTCGCCCGAGAGCGAACGGCCGTCTGCCACGTCATTTT	Os03g0400200_14	3957
RPBM_906094	29110	CGCCCGAGAGCGAACGGCCGTCTGCCACGTCACTTTCGCC	Os12g0114400_34	3992
RPBM_404096	29036	GCTTCCTCCCTACGAGCACGACCCACCCACGTCATCATCC	Os04g0129500_41	4017
RPBM_700411	29014	AAAGGGAAGTTAATGGGTACGAGGAAGGATGACGTGGCGG	Os08g0162100_4	4023
RPBM_595871	28883	GCAAATTGccacgtAAGCGCCACGTCAGATCGAGACCGAG	Os06g0634600_30	4080
RPBM_13601	28855	TCGACCCACCGTCTGCCACGTCAGCTTGCCGCCCACCAAT	Os01g0155600_27	4091
RPBM_402912	28833	GAGCGAACGGCCGTCTGCCACGTCATTTTCACCGCCCTCT	Os04g0113800_33	4101
RPBM_517106	28829	TAATGCCACCTAAGCGCCACGTCAACGTCGCGTGTAAAGG	Os05g0448300_8	4103
RPBM_395709	28818	GTCCAAACCCCATTTGACTCGGTCTGCTCGCTGACGTGGC	Os03g0648200_33	4109
RPBM_435805	28744	TTGACGGCTCTGACTCGTGCTGACGTGGcacgtggCGAAC	Os04g0512500_47	4146
RPBM_377623	28696	CTAGGTCAACACCGCCATGTCAGCGCCACGTCAGCGAAAC	Os03g0818400_28	4165
RPBM_846505	28448	CGGCCGTCGCCCGAGAGCGAACGGCCGTCTGCCACGTCAT	Os10g0463100_29	4274
RPBM_279531	28446	AGTAAAACTACCGTCCACGTCACCACCCAACCCCAACGTA	Os02g0261000_34	4276
RPBM_610462	28427	ATCGCGACGCACCTCGCGGATCGGTGACGTGGCCTCGCCC	Os06g0728000_19	4286
RPBM_766414	28418	ACGGGCTCGTCGAGCTGCTCTGGTGCAATGGCCACGTCAT	Os09g0401200_4	4290
RPBM_12243	28415	CGCACATCCATCCACGTCATCGATCCGCGCCGCGTGCCTT	Os01g0149600_41	4294
RPBM_398467	28338	GACGCGCACTTGCGCCACGAGAACGTGCCACGTCAcgtgt	Os03g0747400_47	4324
RPBM_941768	28191	CCCGAGAGCGAACGGTCGTCTGCCACGTCATTTTCGCCGC	Os12g0617100_36	4381
RPBM_388214	28135	CCAATATATAATTGCCACGTCATCGCCGCGTCAATGCCAC	Os03g0193900_35	4401
RPBM_864456	28082	CCCATTTCTTGATGCGTGACGTGGCCTCCTATCTCACTGC	Os11g0216300_46	4421
RPBM_43093	28058	AAAGAGTGATGACGTGGTATATGacacgtggATCTCACGC	Os01g0299700_21	4436
RPBM_683225	27950	TCGTCATCCCAGAGGGCGGCGAAAGTGACGTGGCAGACGG	Os07g0238100_17	4471
RPBM_911766	27904	TTTCTTAGATCGAATTGCCACGTCAATGacacgtTAGATG	Os12g0153600_22	4492
RPBM_910842	27897	TCCTCCACGTCAGAAGCGGTGATGGCTGGCGTTCTGCCGA	Os12g0145566_29	4498
RPBM_147108	27895	GTGCATCCAACGGTCATTATTAAATTGATGACGTGGCGCA	Os01g0929600_9	4499
RPBM_520515	27866	CCCCACCATAGTCCACGTCACCTGCTCAGCGCTCTCCCAT	Os05g0474800_36	4510
RPBM_607787	27757	TTTAGGTTCCATAGATATCTGGTTTCGTTGACGTGGCATC	Os06g0711000_39	4552
RPBM_361841	27744	GGACGAAGAACGGGTCAACACCGCCACGTCAGCAAAACCG	Os03g0726300_24	4558
RPBM_276529	27711	GAGGGCGGTTTTGCTGATGTGGCGTTGACGTGGCGATGTT	Os02g0173400_21	4570
RPBM_172893	27690	GACCCTGTCGCCCACCTCTGGGGCGGCAAGCTGACGTGGC	Os01g0503700_20	4577
RPBM_426626	27563	AAGGGAGAGGATGGGATGACGTGGCATCCTAACATGTGGG	Os04g0459800_31	4631
RPBM_725817	27529	GGCCCACCCTACCGACATTCAATGGCGCCACGTCAGACAA	Os08g0474000_28	4644
RPBM_817793	27498	AGTGCCTATGTGGCGTTGACGTGGCGCTTacgtggCAATT	Os10g0422700_31	4656
RPBM_227687	27480	ATCCAAGCCACGTCACCCTGATCTATCTAAACCCACCTTT	Os02g0523500_32	4668
RPBM_54446	27451	AGTTTTCCCAACGTCAGAGGATCGTGACGTGGACGTGAGG	Os01g0382900_6	4679
RPBM_25086	27428	TGATCCTGCTGTCGAACGTGACGTGGCTGCTCTGGTCCAT	Os01g0208000_46	4687
RPBM_157442	27420	GACGGCGCGGTCGACCCGCCGTCTGCCACGTCAGCTTGCC	Os01g0970700_4	4691
RPBM_365161	27420	GGATCAAATTGccacgtATGCGCCACGTCAATGCCACATC	Os03g0747100_12	4690
RPBM_645175	27382	TTCCAGGTGGGACCGACGCGCGCCACGTCAGCGTAGCGGG	Os07g0434500_40	4709
RPBM_651688	27372	AACGGCCGTCTGCCACGTCATTTTCGCCGCCCTCTGGGAT	Os07g0510100_36	4715
RPBM_346618	27367	ATGGAGCCTGACGTGGCAGCATGTAGCTGGTCCACGTCAC	Os03g0595300_40	4717
RPBM_224211	27339	CTAATATTTATTGGATGACGTGGCTCATTTACGTTTCGTT	Os02g0481000_35	4730
RPBM_543810	27239	ACGAGCAAACTTCCTCGACGCTGCCACGTCACTGGCAACG	Os05g0336200_7	4775
RPBM_635308	27208	AAACAAATTTGCTGACTAGGATTCCACGTCAGCGAAACCA	Os07g0199250_22	4786
RPBM_4489	27182	GAGAGAGGAGAAAGGGAGAGGAGAGGGTGATGACGTGGCC	Os01g0114800_29	4798
RPBM_748116	27156	TCAAATTGTCACATAAGCGTCATGTCAATGCCACGTCAGA	Os08g0449400_32	4809
RPBM_47760	27063	AGCCGTCCGATCGTCCGCCACGTCATCGATCCGCGTGACT	Os01g0332900_33	4847
RPBM_575568	27050	TGTacacgtCATCTAAATATGACGTGGAAAGATTATGCAT	Os06g0283400_13	4852
RPBM_444898	27042	AAATTGATATTGCATGCCTTTTATATGAGGTGCCACGTCA	Os04g0573200_26	4859
RPBM_616682	27018	GAACGGCCGTCTGCCACGTCATTTTCGCCGCCCTCTGGGA	Os06g0296500_16	4873
RPBM_892355	26991	TAGGATGCCACGTCATCTCTCCCTTCCCCTCTCTCTCTCC	Os11g0105600_15	4881
RPBM_336849	26920	GTACTACAGTACGATATTGCACGAGAGAATTCCACGTCAG	Os03g0386000_22	4902
RPBM_785204	26914	CCCAACCACTGACGCCGCGCACGCCACGTCAacgtggGGC	Os09g0532400_27	4907
RPBM_556722	26831	ACAGGCCCACCAGCCCATATAACATATGCCACGTCACCGA	Os06g0130900_32	4938
RPBM_885156	26741	CCAATCACGTCCCACCGAATCGCCACGTCAGCTCTGGTCC	Os11g0620100_19	4980
RPBM_820011	26705	GGTTTTATCTGACGTGGCGGCtgagtcaGCGTGGGCCCCA	Os10g0447400_44	5005
RPBM_634097	26694	TGTGTTGGCGTGGGCCCCACCTGCCACGTCAGGTCCAGCT	Os07g0188800_36	5008
RPBM_125690	26686	AAACTCCAGAAGCTTTTCCACTTCCTAGTGACGTGGCAAT	Os01g0846800_4	5010
RPBM_124837	26634	CGAACACAGCCTAGGATGCCACGTCAGTGAAACCACCCAT	Os01g0841800_33	5038
RPBM_294865	26628	CCATGTGATTATATGGGCCAACCCTGAGCCGCTGACGTGG	Os03g0119100_31	5042
RPBM_725372	26566	GGTGTCACGTAAGCGCCACGTCAGCGAACCGCCCTCCAAA	Os08g0469500_24	5065
RPBM_290514	26541	TTTCGACATCGTCTGCCACGTCAGCTTGCCCCTCCATTAG	Os02g0824000_41	5074
RPBM_642415	26462	GATCTCCTTTacacgtgATGTTGACGTGGCGTTTAGGTGG	Os07g0290800_24	5105
RPBM_284087	26398	ATGCCACGTCATCAAGCCAGCCTCTCCTGTCCTCTCCTTT	Os02g0547300_33	5126
RPBM_16444	26337	CCGAGTCAATACTGccacgtAGCGCGCCACGTCAGCGAAA	Os01g0169900_28	5151
RPBM_789847	26300	GAGAAATGAACGTCCGAGATTCGTCCACGTCACTATGAGT	Os09g0562700_15	5169
RPBM_225878	26209	AACTTGCTCTAATCCTATTCTGACGTGGCCACCCGCTCCG	Os02g0506500_36	5202
RPBM_782068	26136	ATCGAATTGTCACGTAAGCGCCACGTCAATGCTACGTCAG	Os09g0513400_27	5229
RPBM_857962	26127	GAAAGGACCGGTTCAACGATCCACGTCAGCGGCGCAAGCC	Os11g0156200_20	5233
RPBM_908592	26120	TtgagtcaGTAGTGTTGACAACGGTCAAGGTGCCACGTCA	Os12g0129650_33	5237
RPBM_537699	26097	ACATATAATTGCCACGTCAGCGCCACATCAATGccacgtg	Os05g0588800_21	5249
RPBM_858736	26054	GCGTCATCATGACATGCCACGTCAGCACATGGAGCGGGTT	Os11g0162000_10	5264
RPBM_115687	25993	CTTCGTCTCCTCCTCCTCCACGTCATCCGCCTCCGCCTCC	Os01g0805000_46	5303
RPBM_574007	25990	TAAATGGATCCCATTTGTCAGTCAAAATGATGCCACGTCA	Os06g0264500_20	5304
RPBM_36048	25973	GGAGGATTTCCGGTCCAGACCACCACGTCAGCGGCGTGCC	Os01g0259600_32	5312
RPBM_503575	25967	CGTGGGCCCTACACtgactcaGCCGCCACGTCAACAAAAC	Os05g0318300_1	5318
RPBM_837183	25947	AGAGGAGGGGAAAGAGATAGGGTGATGACGTGGAATCCTG	Os10g0566300_17	5325
RPBM_773206	25940	CAAAACGATCGGAGTTATCCGGAGACGCCACGTCAGCTAG	Os09g0456100_34	5328
RPBM_54082	25863	ACCCACCGTCTGCCACGTCAGCTTGCCGCCCACCATTTGG	Os01g0379400_34	5359
RPBM_94312	25855	CCCGTTGCAAATAACTGTGTCAGCGCCCACGTCATCACCG	Os01g0711400_35	5364
RPBM_950477	25810	CGTGTTCGCTTCCCGTGATATCCACGTCACCCTGCGCTGG	Os12g0441200_23	5390
RPBM_901197	25617	GTCGTCCGAATCCAAAACCGTCGCGGCCACGTCACCGAGT	Os11g0609900_37	5484
RPBM_928244	25599	CGCGGTCGACCCACCGTCTGCCACGTCAGCTTGCTGCCCA	Os12g0485800_36	5495
RPBM_329746	25556	ATGACGTGACATTGACGTGGCGCTTacgtggCAATTCGAC	Os03g0327700_24	5520
RPBM_199396	25555	TCGACTATGCCACGTCAGCGATTCGGTACAGTACTACAGT	Os02g0151900_14	5522
RPBM_195540	25500	CCTTGCAATCGATGTAATGCGGTGACGTGGCACACAGTAG	Os02g0127900_29	5550
RPBM_810497	25455	GGCGGCAGACGGCGCGGTCGACCCGCCGTCTGCCACGTCA	Os10g0328700_36	5563
RPBM_501757	25432	AGGAGTGATCGGCTGTTCTCCTGCCACGTCACCGGAATCG	Os05g0296700_45	5568
RPBM_145819	25399	GGAGTGGCGGGGTTGCGGCATTGGGAGCTGACGTGGCCGC	Os01g0925300_43	5583
RPBM_911752	25386	TGCACGACAGTTTTGGTTGACGTGGCGTCTATGTGGCTAA	Os12g0153600_8	5588
RPBM_41640	25366	CAAACCGTGATGGCACGCCACGTCAACGCTTTGACCGCCA	Os01g0287600_38	5598
RPBM_941623	25328	CCTCCTCGGGTGCTGACGTGGCACCCCGGCCGACGCGGCC	Os12g0616500_38	5623
RPBM_882586	25297	CGGTCCATTCATCAACCCACGTCATCGCCCAATCCGCAGC	Os11g0592900_46	5636
RPBM_131662	25254	CGCCGTCGCCGTCGCGCTCATCCACGTCACCATGGACGAA	Os01g0869400_47	5656
RPBM_638050	25213	TCTCCCACGTCATCGTCGTCGTCGCCGCTGCCCTCCTCCT	Os07g0227800_20	5676
RPBM_26756	25127	TCTGGATCGAATTGccacgtAAACGCCACGTCAATGCCAC	Os01g0215500_1	5711
RPBM_230472	25121	CCAAACCCATCCGCTGTTGAGCCCTCCACGTCAGCGCCTC	Os02g0550600_24	5716
RPBM_73623	25038	CCACCTTTTATTTTGCTTCCAAGTACCACGTCACCGCCAT	Os01g0613900_24	5746
RPBM_249424	24976	AGTTAAATTTTAACTCATGGTGACGTGGACGAAACTCTGA	Os02g0688900_13	5770
RPBM_708474	24943	AGTTGACGTGGCATACTGacacgtggGCCCCATGTGGGTT	Os08g0254500_31	5788
RPBM_568193	24913	CACTCTCCTCCTACACTGCATGCTGCTGCTGACGTGGCTC	Os06g0210000_37	5805
RPBM_733672	24821	AAAAGCCCACCACCACCCAACCCGCCCAACGCCACGTCAC	Os08g0527100_43	5851
RPBM_346729	24782	CCAACGGTTGAAACTATTTTGATGACGTGGCTAAATGTGG	Os03g0596600_4	5869
RPBM_868940	24756	GTCCCACATAAAAGtgactcaGCTGATTAGGCCACGTCAC	Os11g0276000_22	5887
RPBM_728426	24693	GGACGCTCCCGATGTGTTCCACGTCATCGATCCGCGGCAC	Os08g0490900_40	5929
RPBM_676431	24673	TGATcacgtgACAGCTGGACCCCACGTCACGCCCACACAC	Os07g0681700_34	5939
RPBM_374188	24651	gacgtggTAAGTTAACTTGGTTAAAATGTGCTGACGTGGT	Os03g0800100_23	5953
RPBM_777809	24650	cacgtggGTCCCACGCTGATTGGGCTGCCACGTCAGACAA	Os09g0483600_31	5956
RPBM_157612	24617	AAGAAGAAGAGTATGAAGCTGTGACGTGGAGGGCTGACCG	Os01g0971200_27	5968
RPBM_164752	24549	CGGCGAAAATGACGTGGCAGACGGCCGTTCGCTCTCGGGC	Os01g0190900_13	6007
RPBM_885776	24539	AACCCTTCACGTAAAATTGTTACGCCACGTCATCTACATA	Os11g0631900_2	6013
RPBM_249469	24502	TCACTGGGAGTTAAAATTTAACTCATGGTGACGTGGACGA	Os02g0689000_9	6034
RPBM_787122	24474	ACGATAAGGTCGTCCACGTCAACTCTCACGccacgtggCC	Os09g0542800_34	6047
RPBM_833614	24442	GAGAAAGGGTGAGGAGGAGAGAGGGTGATGACGTGGCCAG	Os10g0546600_25	6059
RPBM_504918	24405	ACGTGAGCGCTCCCGGTCATTAGGAGCCACGTCAGCTGGC	Os05g0335100_21	6071
RPBM_643458	24289	CGTGTGCGTGTTGACTTCCACGTCAGCCTTGCCCTTCATC	Os07g0406800_38	6132
RPBM_249034	24278	GTGTTGCCATACATGTTGACGTGGCATCACGATAAGGTGG	Os02g0685200_15	6137
RPBM_512367	24227	TCAACACCGCCACGTCAACACCATGTCAGTGAAACCACCC	Os05g0407100_22	6168
RPBM_903869	24217	GTCGCCACATGACACCATGCGAGACTGTCCACGTCATCAT	Os11g0706000_14	6171
RPBM_120433	24195	AGGTCGTGACACGCCACGTCACGCTTGGGACCACCCGTCG	Os01g0825700_39	6178
RPBM_141776	24185	AACTGccacgtAAGTGCCACGTCAAAGccacgtACAACGA	Os01g0911100_18	6184
RPBM_135763	24174	CCTCCTCCCCTCTCCACGTCACTGCGCGGTGGGCCCGCGC	Os01g0884300_32	6198
RPBM_63496	24103	CGAGTGACTAGCAGCACACGACAGTGACGTGGCGTCGTAG	Os01g0552300_40	6221
RPBM_737148	24042	ATTTTCCACGTCATCATGGTGCGGGAGacacgtgtCCACA	Os08g0547100_40	6244
RPBM_47509	24018	AGAGGATGAAATGATGACGTGGTCACCCTGAGTGTGGGGC	Os01g0331900_27	6251
RPBM_689220	23977	GTAGGCGccacgtggCGCCACGTCAGCAAAACCGCCTCCT	Os07g0599100_34	6275
RPBM_550898	23829	TTTGAACAGCTCGAAATGCCACGTCAGGCATAGGCAAGTT	Os05g0568300_39	6337
RPBM_254023	23789	AGCGGTTTCGCTGACGTGGCGGTTAGGTGGCATTTGAATT	Os02g0717100_6	6356
RPBM_612292	23779	TTCGTTTGGCTCAAACACGACCGAGATGACGTGGcacgtg	Os06g0145300_36	6364
RPBM_791690	23776	AGGAGATGGAGGCCTGACGTGGCCTGGCTCCCCAAGGCCC	Os09g0571500_45	6367
RPBM_144357	23752	CCAGCCCAGCTGTCCACGTCAGCCATGGCCCTTCTGGTGG	Os01g0920400_2	6381
RPBM_661739	23746	CACCACGCGTTCACACGGCCACGTCAGCCTACTACGCCTG	Os07g0584100_42	6384
RPBM_175478	23710	TGGTTTTGAAGGCGGTTTTGGTTGACGTGGCGCCTACATG	Os01g0593100_8	6400
RPBM_829969	23707	GAGTTAACTATAGTGAACTTGCCACGTCAACAAAACCAGT	Os10g0522000_6	6401
RPBM_741646	23691	TGTTAGCTGATTAGGATGCCACGTCAGCTAAACCAGCTAT	Os08g0141000_30	6409
RPBM_821807	23555	ATAGACCCGCCCAAGTGAAGAGCAACAAGGTGACGTGGCA	Os10g0464400_27	6474
RPBM_834646	23532	TTTTAATTCAAATGCCACCTAAGCGCCACGTCAACCCTAT	Os10g0552900_28	6483
RPBM_378371	23526	GGGGAAGGTGGCCACGTCACGCTTTGCTCGCCTCGTCCGG	Os03g0822300_41	6486
RPBM_503304	23508	GGAAAAGAGAGTAGGGTGCTGACGTGGACACCCTGACGTG	Os05g0316200_24	6499
RPBM_302488	23508	TCCGGAGGGGTGACGTGGCGCGAGGAGATCGGCGTGGCAT	Os03g0162300_10	6498
RPBM_388800	23399	GGAAGGGAGAGAAGAGGGGTGCTGACGTGGACACCCTGAC	Os03g0222500_33	6538
RPBM_495708	23369	CCGCCGTCCGGTGACGTGGCCTTCCTCCTCTTCCCACCGC	Os05g0208000_23	6554
RPBM_359267	23363	CTCGCAGCAGCAGCTCCAGCCTCTCGAGCCTCCACGTCAC	Os03g0710600_47	6557
RPBM_915353	23306	AGGAAACACGGGAAAGAAAGAGGTGATGACGTGGATAGTC	Os12g0181900_32	6591
RPBM_150892	23212	GAAAGAGATGATGACGTGGCACCCTGATATGTGGGTCCTA	Os01g0945300_20	6634
RPBM_439643	23147	CCCAACTCTGTAGACTGTAGTCTGGACTTCCACGTCACGT	Os04g0537900_14	6665
RPBM_936866	23095	CCCACACCAACGGTCGCGATGTGTCTCTGGTGACGTGGCA	Os12g0576900_34	6693
RPBM_422066	23018	TGCTGACTATGATGCCACGTCAGCGAAACCACCCATATAT	Os04g0430100_28	6739
RPBM_886893	23011	TTTACCGGTACGACACCTGTGCAAGAACACGCCACGTCAC	Os11g0644700_41	6742
RPBM_269886	22938	CCGCTACCATCCACGTCAGCACGACGCCATCCATAATCGG	Os02g0814400_42	6782
RPBM_846401	22884	TTTGCTAACTAGGATGCCACGTCAGTGAAACCAGAGATCC	Os10g0458900_23	6803
RPBM_45700	22870	GAAAACCAAGTCAACGCTGCCACGTCAGTGAAACCGTCAT	Os01g0316800_31	6810
RPBM_44924	22855	GGTTTTGGAGAGCGGTTTCACTGACGTGGCAGTGTTGACC	Os01g0311300_39	6817
RPBM_167744	22836	GTCTCACCGTCGGACTTGTGGCCGAGCTCCCACGTCAGCT	Os01g0246300_16	6831
RPBM_633799	22782	CGGTCGACCCACCGTCTGCCACGTCAGCTTGCCGCCCACC	Os07g0186500_32	6857
RPBM_928728	22772	CCAAAGCTGTGCTACCACGAGAGCCCACGTCATCCCATCC	Os12g0495525_30	6861
RPBM_934	22764	TATGGCCGTGCATGCTTCGCCTTGCTTGCCCACGTCACCC	Os01g0102950_2	6869
RPBM_565539	22753	ACCATGCCACGTCAGCGAAACCGGCCTTATATGCTACTGG	Os06g0186900_29	6875
RPBM_335214	22738	GACACGGACAAGTGACGTGGCGATCCCTTGTCCCCACCGA	Os03g0370000_4	6886
RPBM_909845	22702	TCAAAATATGAATTATGACGTGGATTGTATTGTTTTCCTT	Os12g0138900_12	6904
RPBM_302437	22699	AGTATGTATGTTTATTTTAGCTGACGTGGCAATATAGTCA	Os03g0162200_8	6907
RPBM_572986	22643	CTGACTATAATGCCACGTCAGCCAACACAACTATTCCTAT	Os06g0251000_28	6939
RPBM_219777	22589	GGCTATTGGGAGCCACGTCAGCCGGTGGCCTCCGCCATCG	Os02g0321500_11	6985
RPBM_660903	22583	CCACCAGCCCGGTGGGATCCCGCCACGTCAGCGTGACCCG	Os07g0577600_39	6992
RPBM_505060	22533	GAGCCTTACCGGCTCAGACTTGGCATGACGTGGACGTACA	Os05g0337200_16	7013
RPBM_261991	22470	CAGCGCTCATCTACCCGAGCTCCACGTCACGCATCTCCCT	Os02g0762600_36	7042
RPBM_877231	22468	CGGTCGACCCGCCGTCTGCCACGTCAGCTTGCCGCCCCAG	Os11g0531900_32	7043
RPBM_788399	22393	TCCCGCTCACCACCACGCCACGTCACCGATCCGCGCAACC	Os09g0553100_37	7078
RPBM_122660	22359	GTATGTGCCACGTCAGCGAAACCGTTCTCTAAAACCACCT	Os01g0834200_12	7098
RPBM_876649	22328	TCAATAACCGCGATAAAAGCTAGGTAGCTGACGTGGCACA	Os11g0525600_38	7113
RPBM_539044	22295	TAATTGCAATTAACCCCACGTCAGCGATCCGCCTCTAAAC	Os05g0597150_43	7132
RPBM_248959	22292	GTTGCGAGTGGAGCGGATCGGTGACGTGGCAATGGTTCTG	Os02g0684600_38	7134
RPBM_90304	22257	AAGCCTAAAACCTCCCCATCCACGTCACCCATCCTCCTCC	Os01g0693800_45	7148
RPBM_856044	22224	AATTTCTGTTGCACCATGACGTGGAAAGTAAGTGTATGTG	Os11g0144900_13	7167
RPBM_522903	22213	CAAATCAAATTACCACATAAGCACCACGTCAATGccacgt	Os05g0492100_23	7175
RPBM_405017	22121	TCACCAACCCgacgtggCCGCTCTTCCACGTCAACATCCT	Os04g0164701_31	7222
RPBM_360666	22099	ACTTAGGCGCCACGTCAGCCAATACCGCTATCAAAACCCC	Os03g0719900_25	7232
RPBM_827198	22071	ACCGAGGATGAGAAGAGGGGAGAGAGAAGGATGACGTGGC	Os10g0502000_28	7246
RPBM_537095	22069	AACGTTTGTTAGTACGGTGGTGACGTGGCGTGGGTCCAAC	Os05g0585500_5	7247
RPBM_638840	22024	ATGCGCCATGTCAAAGCCACGTCAGATAAAGACCGAGTCA	Os07g0236800_26	7272
RPBM_690064	21908	CTTGAGAGTGTTTCAACTGCCACTGCGCCACGTCAGTTTA	Os07g0635800_45	7341
RPBM_324905	21901	TTAGCCGATTGATCAGGTCAATGAGCCACGTCAGCGAAAA	Os03g0297100_34	7349
RPBM_81967	21852	TCACGAGCCGacacgtgtCTCCTGACGTGGTACCCTTTCC	Os01g0658900_38	7369
RPBM_718214	21779	TGCCATGTAAGCGCCACGTCAATGccacgtggGACAAAGA	Os08g0398800_20	7397
RPBM_309545	21772	ATCTCAATCTCAGGTTTGATGAAAACGACCACGTCATCGG	Os03g0202001_11	7401
RPBM_203186	21768	GCCACAGAAGATCACGGGCAGCTGACGTGGTGCGCCGTCA	Os02g0175100_31	7402
RPBM_447926	21760	GAGAAGAGGGGAAAGAGAGGGGTGACGTGGACACCCTGAC	Os04g0592500_16	7407
RPBM_713031	21731	AACATTGAGCCACGTCATCAACAAAATATGGACCGTCCGA	Os08g0326900_31	7429
RPBM_506396	21671	GAAGAGGGGAAAGAGAGAGGGTGACGTGGACACCTGACAT	Os05g0355500_29	7462
RPBM_182985	21658	TTGGGAGCTCGCCGGTGACGTGGTATGTGTGTTGGTGGTG	Os01g0776300_18	7468
RPBM_355424	21583	CCACGCtgagtcaGCTGCCACGTCAAACAAAACTGGAGTC	Os03g0681900_26	7503
RPBM_654769	21488	AGAGCGAACGGCCGTCTGCCACGTCATTTTCGCCGCCCTC	Os07g0535100_30	7543
RPBM_644821	21483	TGCTGGCGCCCTCCTATGCCACGTCAGCTATGCGATGCCA	Os07g0421000_29	7549
RPBM_455528	21422	TTGAGATATAATTGCTACGTAAGTGCCACGTCAATGCCAC	Os04g0634500_23	7583
RPBM_642422	21417	GTGTAAAGAAGACCCGGTCAATATCGCCACGTCAGCGAAA	Os07g0290800_31	7586
RPBM_138396	21414	GAGGCGGTGGAGTGGTGAacacgtCAGTCCGGTGACGTGG	Os01g0895600_19	7587
RPBM_222975	21412	CCCTGGGTGGTTTTGGAGGTGGTTTTGGTTGACGTGGCGC	Os02g0464700_24	7588
RPBM_409577	21336	TTGGATTCAAATTGCCACATAAGCTCCACGTCAAATGCCA	Os04g0250700_34	7624
RPBM_621395	21233	GTGTGGCAAGAGTTTCGCCACGTCAGACATGATGGTGTGG	Os06g0641100_25	7667
RPBM_240517	21226	GGAGGCTGACGTGGATTACGCTGACATGTGGGGCCTATGT	Os02g0620100_24	7670
RPBM_481446	21155	GCGGAGGCCGCCGGCTGACGTGGCTCCCAACGGCCGGGAG	Os05g0105401_20	7703
RPBM_500718	21129	TCTGCCACTTTCCGCATGCTGTATCCACGTCACCTCCAAT	Os05g0277300_35	7715
RPBM_73903	21069	GGAAAGAGAAGAGAGGAAAGAGAGATGACGTGGACACCTG	Os01g0615300_10	7742
RPBM_315639	21067	CCGTCGCCCGAGAGCGAACGGCCGGCTGCCACGTCATTTT	Os03g0240900_29	7743
RPBM_629728	21057	TTGATCAAATTGCCACGCAGACACCACGTCAGCCAAAACC	Os07g0157700_28	7747
RPBM_631695	20976	CGGCAGGATGACGTGGAGTGTGACACGCGCGccacgtAGG	Os07g0171100_35	7789
RPBM_557090	20912	CAGTGACTCCTCTCCTACGTAGGCGCCACGTCAGCAAAAC	Os06g0133500_8	7817
RPBM_105929	20899	CGAGCCCCGCGAGAAACAGCTATCCACGTCATCCGCGGCG	Os01g0760600_39	7820
RPBM_508011	20898	TTCTGTGGTGACGTGGACATATCTGGAACCTACGTTTTGC	Os05g0370000_27	7821
RPBM_741181	20887	GGATGGCCCACCACGTCAGCATCTGCACGTTTTGCTTCAT	Os08g0119700_6	7830
RPBM_334095	20885	GCAGCGCCCGAATGAAGGGCCACGTCAGCTCCTTTGTCCG	Os03g0359100_12	7831
RPBM_95635	20873	GCGGCCCACTAGGCGACGTCCACGTCACCCGAATCCTCTG	Os01g0719100_35	7835
RPBM_895744	20866	TGGGGCCCACGCtgactcaCCCGCCACGTCAGACAAAACC	Os11g0222225_23	7841
RPBM_805975	20862	ATTTTATTGGGATCAAATTAccacgtAGGCGCCACGTCAA	Os10g0157400_22	7845
RPBM_529388	20857	TGGGTGGGTGCGGCGTGGAGTGACGTGGCGGCGGGTGTGG	Os05g0539500_40	7847
RPBM_717973	20817	GCCATTATCACTGGCGGATTGGTGACGTGGGCCGTCAGTG	Os08g0397800_24	7866
RPBM_824391	20784	TGGTATATGTACATGCTTAAATAATGTGAAAATGACGTGG	Os10g0485000_14	7880
RPBM_258998	20764	ACAAACAGTACGACGTGACGTGGCAAAGTATCGTCCATCA	Os02g0744900_32	7897
RPBM_138738	20738	GTCCTCATCCTAGGTAAAATAACCACGTCATCTCACAGGT	Os01g0897100_18	7911
RPBM_610952	20732	ATCGAGCTATCATGTAAGTGTCACGTCAATGTGACGTGGG	Os06g0730500_19	7913
RPBM_379820	20719	CTGGATCGAATTGccacgtAAGCGCCACGTCAGTGCCACA	Os03g0830600_20	7922
RPBM_705081	20708	ATGGGTGATTTCACTGACGTGGCATCCTAGTCAGCCAAAA	Os08g0205300_19	7927
RPBM_361544	20635	TTTTCCCTGTTTCATTGACGTGGCATACGGTGGGTTCCAC	Os03g0725000_21	7980
RPBM_687945	20634	CTCTCTTCTCTTCTCCACGTCATCATTTAGCCGATTTATA	Os07g0554200_33	7981
RPBM_27648	20626	TTTTCTTCCCTTCTCACTCCTCCACGTCAGATTTGGCTGA	Os01g0219900_11	7987
RPBM_172063	20612	AAACCTCTATCCACGTCATATTTTATTTCTTGCAAGTATT	Os01g0356800_23	7992
RPBM_862518	20431	CTGCCGCCCTAGTGGAGAGCGGCAAGCTGACGTGGCAAAC	Os11g0200600_19	8068
RPBM_732711	20423	AAGGAAGGAAGGAGGAGGATGCTGACGTGGCGAAGCGCAA	Os08g0520100_13	8075
RPBM_489939	20359	AAATAAAAGTTCCTCACACGCACGCCCACGTCAGCGCATC	Os05g0159000_36	8100
RPBM_769609	20317	AGACTGTAGGACCTGCTGACGTGGTGTAAACCGCTCAGGG	Os09g0431500_14	8116
RPBM_198387	20195	GGTTGGGCGGGCGAGGAGGTGTGCCACGTCAGAATTTTGC	Os02g0145500_34	8184
RPBM_11953	20190	TCGTAGTATCACACACTTCACACCACGTCACCACGCCCTC	Os01g0148400_45	8188
RPBM_318976	20070	CACAATTGACGTGGCACCTTCTTCCTGCCGATGCTCTTTC	Os03g0263700_34	8246
RPBM_258666	20057	CCGGCCCACGTCAGCCTGCCGCGCCTACCGTTGACTCTCC	Os02g0743200_43	8255
RPBM_803414	20055	CGCTACCGTGGCATGCCACGTCACCGGATGGAGCGGGTCG	Os10g0126800_9	8257
RPBM_615727	20006	CCCAGTTTGGAGTAACGCCCACGTCACGCTCGCGGCTCAC	Os06g0249500_41	8286
RPBM_262162	19981	ACCGGGTTAGCACCGCCACGTCAGCACCACATCAGCAAAA	Os02g0764200_11	8297
RPBM_550975	19960	TACACCAGACAGCATGCATCGATCGGCAGCCACGTCACAG	Os05g0570900_18	8309
RPBM_471253	19892	ACCAGccacgtAGGCGCCACGTCAGCTAAAACCGCCTTCA	Os04g0351333_19	8341
RPBM_415938	19875	AGGAAGGGAGAGGCCGGCCTGCTGACGTGGCATCATGACA	Os04g0375900_25	8347
RPBM_447055	19863	GTGAAGCCATCCAGCTGTGTGCCACGTCAAGATGAGTCCA	Os04g0586200_27	8351
RPBM_446332	19771	CTTCTTTCACTTGCAGGGTAACTATACCTCCACGTCAGGG	Os04g0583101_39	8401
RPBM_720865	19745	AGAGAGGGAGTGATGACGTGGCATGTTGACATGTGGGGCC	Os08g0427900_25	8411
RPBM_509825	19742	CCAAATCAAATTGCCACGTCAATGCCACATCGATGCCACA	Os05g0387900_28	8413
RPBM_246720	19697	TGTCATATAAATGCCACGTCAAACAccacgtTGGACGATG	Os02g0666600_4	8434
RPBM_535674	19685	AGACCCACGTCAGCGCCATTCAAGTCCATTCCTCCGTCAC	Os05g0576600_5	8443
RPBM_266639	19630	AACCAGCCATGTAGACACCACGTCAGCTGAAACCGCCATT	Os02g0794400_29	8477
RPBM_452800	19617	ATAGTGGTTTTGGCTGACGTGGCGCCTacgtggCTAATTT	Os04g0617200_39	8484
RPBM_97789	19593	TTCAATCCTAGCGCCACGTCAACATCACATATTAGGTCAC	Os01g0727900_33	8501
RPBM_820039	19567	TGACATGTGGGGCCCACGCtgactcaGCCGCCACGTCAGA	Os10g0447600_23	8516
RPBM_380741	19462	TTGCAACCCACAAATATATGTGAGGCCACGTCATCGAGAA	Os03g0835150_10	8589
RPBM_631745	19374	CTACTAGAGCTGTAGCTGACGTGGGTCCACCGGGCAGCGA	Os07g0171300_36	8634
RPBM_884815	19304	AGCGAGAGAAGATGCTGACGTGGCATCATGACATGTGGGG	Os11g0616900_21	8672
RPBM_685331	19279	TTCCAACCCGCCCCGTGTGCTGACGTGGCAGCCATGTTGG	Os07g0460100_16	8687
RPBM_494298	19276	TACTTTATTTTGATTTTCGTGGGAGGTGACGTGGGCGCTT	Os05g0194500_34	8688
RPBM_786567	19275	GGAAGGGAGAGAAGAGGGGAAAGAGAGAGGGTGACGTGGA	Os09g0540000_18	8692
RPBM_66515	19249	AGTGGGCccacgtgCCACGTCACCCGCGGTGTGAATGTGT	Os01g0575000_21	8705
RPBM_885655	19219	CAGACTGTTGGGAGCCACGTCAGCCGGCGGCCTCCGCCGT	Os11g0629500_28	8721
RPBM_556957	19215	GGGAGAGGAGGGGAGAGGAGGCTGACGTGGCCAGCTGATA	Os06g0132600_22	8723
RPBM_338238	19150	AAACAAATCGAGCTCCTTTGGTTAATTTGTACCACGTCAG	Os03g0396200_39	8751
RPBM_621705	19129	ATCAGATTTACCGGCGTATCTTGACGGCCACGTCAGTCCC	Os06g0652100_41	8758
RPBM_129297	19097	CAGAAAGCACCACGTCACCGTCGTCTACAGAGCTGCATCG	Os01g0860450_34	8780
RPBM_166886	19095	TTCACACGCACCGTCTCACCTGACGTGGCGAGACAACACT	Os01g0232600_40	8782
RPBM_762088	19080	CCCACCGTCCCCGCGCGCCACGTCAGATCACCGCGGAGGT	Os09g0346400_39	8790
RPBM_308495	19032	ATCCAGTATATAAACATCCGATGTGACGTGGACTAAAGTT	Os03g0196800_39	8825
RPBM_304613	19007	GTGATGACGTGGCACGCTGACATGTGGGGTCccacgtgCC	Os03g0175600_28	8836
RPBM_888245	18861	CGCTCTTGGCCGTTGGGAGCCACGTCAGCCGGCGGCCTCC	Os11g0661000_21	8909
RPBM_721367	18811	CCGTTTGCCACGTCAGCTTGCCGCTCCAAAGGTGGGCGGC	Os08g0431500_37	8923
RPBM_662513	18771	ACCCTGCCACGTCATATCAAACGGCACATATCTCACAATC	Os07g0588700_32	8939
RPBM_320530	18766	GGGAGAGAAGAGGGGAGAGAGAGGAGTTGACGTGGCCATG	Os03g0271100_20	8942
RPBM_449699	18720	CTGGCGCTGAACTTAGACATCTCAGCGCCACGTCAACTGA	Os04g0603000_25	8966
RPBM_544417	18714	TTAATTGAAATGCCACCTAAGCACCACGTCAGCACACAGA	Os05g0362600_26	8970
RPBM_859140	18712	GGAAAGAGAGAGAGGGTGACGTGGACAACTGATTTGTGGG	Os11g0167500_22	8971
RPBM_229559	18701	AGCCTCCCCACCAACCGCCACGTCAGCGTGCTTCACGCGT	Os02g0539100_42	8978
RPBM_402012	18672	GGGAGTGTACATCTCAGTTGACGTGGACTGCCTCGATCCC	Os04g0106400_15	8992
RPBM_417570	18667	ATGGCCACGTCAGCTCCATTCCCGTCGCGTCACTGCCTCT	Os04g0389800_40	8995
RPBM_302120	18604	CCCATACCCAAAGGcacgTGACGTGGACCGGACGCGTCCG	Os03g0160200_34	9019
RPBM_150879	18546	GCCGCCGCCCTCCCCTTCTCCCACGTCACCGGCGACCTCC	Os01g0945300_7	9046
RPBM_246143	18514	GAATAAATAGGGGTTGATGACGTGGGTCCGGTCGCGGTTT	Os02g0663900_15	9071
RPBM_454251	18444	ACGGCCGTCGCCCGAGAGCGAACGGCCGTCTGCCACGTCA	Os04g0626100_20	9094
RPBM_216752	18436	CCGTGCCATCTAAGCGCCACGTCAACCTCACAGACTAGGT	Os02g0284800_24	9098
RPBM_21356	18424	CACTCCGACCCGACGGCCTCGTCCACGTCAcgtgtGCCGC	Os01g0188400_40	9105
RPBM_182691	18365	CTGAATTTAGACACCTCAGCGCCACGTCAACTGGCGCTGA	Os01g0772150_18	9135
RPBM_909169	18329	CGTCCCCTGCTTTTGACGTGGCATCCACCTTTGAGCTCTC	Os12g0133900_22	9154
RPBM_695085	18141	AATTCTACTGCCACATAAGCGCCACGTCAAAACGccacgt	Os08g0117400_19	9261
RPBM_10163	18138	AAACGGCAGGCTGCCACGTCAGAGGCGTacgtgtGACGCT	Os01g0139600_19	9264
RPBM_526372	18116	GATACGCTTAACAACATATGACGTGGCACCCACCGCTACC	Os05g0517200_13	9275
RPBM_554625	18106	AAACATGGGCTCGGCCCAAGCCACGTCATACGAGCACGGA	Os06g0116400_42	9281
RPBM_252558	18092	GTTAGCGTGGCATGCCACGTCATCTCACGAAGCGGGTTAG	Os02g0707900_11	9287
RPBM_195105	18083	GAACGGCCGTCTGCCACGTCATTTTCGCCGCCCTCTGAGA	Os02g0125800_35	9291
RPBM_175938	18080	CccacgtgATATTGACGTGGCACTTACCATGATAATTTGA	Os01g0599900_27	9293
RPBM_910492	18073	ATTTGGGCGGCAAGCTGACGTGGCACACGGCGTCATGACT	Os12g0143300_22	9296
RPBM_669736	18055	AAACCATGACATGGCACCCGCAATGACGTGGTAGGCTACT	Os07g0637200_3	9306
RPBM_381208	18050	GCCCAACTTATATGCCACGTCACTAGGACAGCTGGCCCCA	Os03g0837000_36	9309
RPBM_157372	18037	GCCCGAGAGCGAACGGCCGTCTGCCACGTCATTTTCGCCG	Os01g0970400_32	9321
RPBM_647148	18015	CACTTGCTTATCTCAATCAACCACGTCATCTCTAATTTTA	Os07g0464200_4	9331
RPBM_878995	18006	GCACGAGTGGATCAGGTCAAATATCCACGTCAGCCAAACC	Os11g0549685_32	9337
RPBM_358371	18005	ACGCATCCACGTCACTGATGTCCGGGCCCCGCTTAGATGT	Os03g0703400_33	9338
RPBM_496266	17989	AGCCAACGCCGCGGGATACACGCCACGTCAGAGCATCCGC	Os05g0212200_42	9349
RPBM_854790	17965	ATCCACGTCATCCATGACATGGCCTCAATGTTTTCACACA	Os11g0134500_33	9366
RPBM_587726	17924	CCACCATGGCATGCCACGTCAACACACAGAGTGGGTTGGA	Os06g0552400_19	9394
RPBM_67295	17921	TTGCTGATTATTCCACGTCATACAACAACCCATTTTCCAA	Os01g0580800_17	9395
RPBM_141914	17917	AATGGTAAAATCCCACGTCATCGTAACCAAGGTGCGACCC	Os01g0911700_9	9398
RPBM_583375	17916	GCATCCAGAAAGAGCCACGTCATCCAAATAATCCTAACCG	Os06g0490000_29	9401
RPBM_558145	17903	CGAACGGCCGTCTGCCACGTCATTTTCGCCGGCCCTCTGG	Os06g0139700_34	9410
RPBM_422415	17855	CGCACGCAACGCCACGTCAGCAATAATCCGCGGTGTCGCT	Os04g0432400_34	9439
RPBM_102300	17844	TGCGCAAAGAATCCGGCTGGGTGCCTGACGTGGATCCTTG	Os01g0747300_36	9447
RPBM_485093	17841	AACGGGGAGAGCCCAGCTGACGTGGCGTCATACAGCCACT	Os05g0129000_41	9449
RPBM_106101	17830	CCGATCTCCGGCCCACCCACGTCACCCCACCCACTGGCTG	Os01g0761100_15	9463
RPBM_492044	17748	ACTGCCATGGTTGCGGAGCAGGATGGTGACGTGGATCCCA	Os05g0171900_34	9495
RPBM_319118	17726	ATTTATCCACGTCATCACGATTTACTCATGAGTACTTATG	Os03g0264400_29	9507
RPBM_876212	17713	AAATACCCACGTCAccacgtgAAGTGACGTCAGGTGGCCG	Os11g0518300_42	9516
RPBM_747461	17685	AAACAAGCACAACGTTTAGCCACGTCATCAAAATAGTTTC	Os08g0423500_14	9535
RPBM_747868	17608	CACTGCCACGTCACAGGTCAGTAGAGTCGCCGTGGCCGTG	Os08g0437200_29	9575
RPBM_201062	17476	CACCCCACGTCAGCAAATACGGAGGCGCGGGGTTGACGGC	Os02g0161900_14	9645
RPBM_463524	17475	TCACACAACGCCACGTCACCATATGTTACGGGCAGCCATG	Os04g0678700_32	9646
RPBM_35021	17423	GCGTACGGCTGCCTAATGCAGAGCCTGACGTGGCGAGCTG	Os01g0254000_34	9678
RPBM_551812	17331	GGAAATAGAGAAGAGGCTGACGTGGCATGCTGACATGTGG	Os06g0101300_22	9727
RPBM_918755	17266	GACTGCAGTAGTGGCGATTACGTCCACGTCACTGCACGCT	Os12g0230600_4	9770
RPBM_298649	17250	GCGATGCCGGCGGCCGCCACGTCACGCGCCTCGCCATCCA	Os03g0139300_42	9781
RPBM_488900	17209	AAATTTTAACTTATAGTGACGTGGACGAATCTCGAATGTC	Os05g0153200_26	9803
RPBM_690025	17054	GTCCACGCGTGACGTGGATACAAGCGATTCGTCACCCCTC	Os07g0635800_6	9889
RPBM_917460	17036	AGCCACGTCACGAAAATCGCCCTCTCAGAGGGCGGCGGGC	Os12g0211000_32	9902
RPBM_333058	17028	AGAACGTTGccacgtgCCCACGTCAGCCAGAGTGCGTGTG	Os03g0352200_4	9909
RPBM_234289	17022	CTTTAAACTTGCCAACATGCCACGTCAGCAGAAACCACTA	Os02g0578201_19	9917
RPBM_153233	17008	TTGATTTCTGTTATGTATGACGTGGCAGATGACTTAGTGT	Os01g0954000_9	9934
RPBM_424425	17003	TGACCCCACCGGTCAGTCAGTGCCACGTCAGGACTCCTAT	Os04g0445800_35	9936
RPBM_660762	16992	CCAGGAGCTCCTTCCTGCCACGTCATCAATGGCGATGATG	Os07g0576000_45	9940
RPBM_108176	16987	GAGAGCGAACGGCCGTCTGCCACGTCATTTTCGCCGCCCT	Os01g0769900_32	9941
RPBM_754476	16984	GAGCCTCCTCCACGCCACGTCAGCCTCTTCGGTGACGACC	Os09g0241100_22	9942
RPBM_333079	16922	ATGACACCACTCTTGCTGACGTGGTCGAAAGATTCAGTTT	Os03g0352200_25	9971
RPBM_487496	16897	TCATCTCATCTCTCCACGTCACCCGACTCCGACTCCGTGG	Os05g0145100_43	9987
RPBM_91833	16835	CTGTGTGAACAACAAATCAATGGCCACGTCATATATGTAC	Os01g0700200_6	10017
RPBM_529808	16834	ACAACGTTATTGACATCACTCTACAAGCCACGTCATTTTA	Os05g0541200_19	10019
RPBM_53669	16813	GGGCTAccacgtggACACCACGTCAGCAAATACTGCCAAT	Os01g0375100_13	10025
RPBM_165395	16807	GATAGCGGTTTTGGCTGACGTGGCGCCTACATGGCTATTT	Os01g0207300_19	10027
RPBM_183412	16781	GCAACGATAATCTCTTCTGGTGACGTGGTCATCAATACCT	Os01g0784900_4	10043
RPBM_364778	16751	GCAGCCATTTACGCTTTCCACGTCAGTGCATGATGGAGTA	Os03g0744600_21	10069
RPBM_757646	16698	AATTTTATCTCTGGTCTTCTATGGACCAAAAGTGACGTGG	Os09g0283600_7	10101
RPBM_857767	16681	CTCATCACCGCCGCCCACGTCACCCTCTACGACTTCAACA	Os11g0155000_21	10109
RPBM_492362	16647	CTATTTTCTCTTGTCCACGTCAGCAAAATAAGTGTTATAT	Os05g0176100_9	10131
RPBM_484965	16635	TTCTCTTCCTCCCCTCTATCTTCCACGTCACCAAATTTAC	Os05g0128200_11	10137
RPBM_13170	16624	GCCCAGATATTTCACCACGTCAGCAATCCGCGCCGAAACG	Os01g0153300_37	10144
RPBM_74220	16495	TGGGACCCACGCTGAGCCAGCTGCCACGTCAGATAAAACC	Os01g0616800_33	10214
RPBM_416725	16384	CCACCGAAGCCGCCGCCACGTCATGCCCCGGCTGCGGTTT	Os04g0382300_28	10280
RPBM_147182	16380	GGGTCCATATCACCGACAAACGCCAGTTGACGTGGCACTG	Os01g0930000_34	10283
RPBM_177115	16379	AGCGAACGGCCGTCTGCCACGTCATTTTCGCCGCCCTCTG	Os01g0630700_28	10285
RPBM_223595	16363	CCACTATAATGCCACGTCACTAAATCCCATCCAACATCAA	Os02g0469900_7	10297
RPBM_555119	16349	TAGATGGATCATGGAGTGACGTGGATTATTTCATCCAGCT	Os06g0121300_46	10303
RPBM_232547	16310	AGTTTGGGTTTTCCGCTGACGTGGACTCccacgtATTCTC	Os02g0565200_41	10318
RPBM_36391	16302	GGCCGTCTGCCACGTCATTTTCGCCGCCCTCTCCCAGAGG	Os01g0261500_32	10321
RPBM_548235	16254	CTGGTGCTGACGTGGAAGGGGCACGCCGCCGTGTTCACCG	Os05g0500700_22	10346
RPBM_818848	16185	GCTCCGTGAGATGACGTGGAGTTTACTTCCTCCGTTCCAT	Os10g0437500_8	10383
RPBM_66385	16166	CCCTGCGCCGCGTGACCGTCAACTGACGTGGCCCATCCCT	Os01g0574500_38	10392
RPBM_908028	16139	GCTGAGTTAGCTGCCACGTCAGCTAGGGGATCGGCCCGGC	Os12g0125000_8	10403
RPBM_828758	16119	TGGTTGTATTAGGTTAATAAGCCACGTCAGTGAAAAGCAC	Os10g0513300_20	10412
RPBM_527477	16080	GACAGATGTGCTGAGTGCTGACGTGGTTAAACTAACCTCG	Os05g0524500_40	10430
RPBM_381980	16045	TTTTCGGATCAAATTGccacgtAAGCGCCACGTCAGATGA	Os03g0842501_24	10451
RPBM_679132	16018	ACTTCCATTTGTTCCACGTCACCGCCCTCCCCAATATCTA	Os07g0695100_40	10473
RPBM_519438	16004	TCCCGCCAAATCACCGATCCGCGCCTCACGCCACGTCAAC	Os05g0466600_37	10484
RPBM_722148	15988	CGCtgactcaAACCGCCACGTCAGACAAATCGGGGTCAAA	Os08g0439900_34	10492
RPBM_53336	15988	AAGAAGAGGGGAAAGAGATGGTGACGTGGTCACCCTGATG	Os01g0372700_23	10494
RPBM_576921	15960	TACACATATATCGCCCATATACGTCCACGTCAACACATTT	Os06g0299100_43	10509
RPBM_505896	15956	GAAAGGAAAGAGAGAGGAAGCTGACGTGGCCACGCTGACA	Os05g0349500_19	10513
RPBM_326019	15946	GCGCCCACCCAATAGGACCACGCCACGTCACCGCCTACGG	Os03g0302900_21	10517
RPBM_775005	15944	CGGACGCTAAGTCAATTTGGCACGTCGATGCCACGTCAGT	Os09g0467400_20	10519
RPBM_165877	15938	AAGTTATAACCCACTACATACAAAGATACCACGTCATCAT	Os01g0216400_11	10526
RPBM_168280	15735	GGGAGAGGAGGGGAGAGGGTGGTGACGTGGCCAGCTGACA	Os01g0259900_13	10645
RPBM_408647	15714	TATAATTGCTACGTAAGCGCCACGTCAATGCCATGTCAGA	Os04g0224200_35	10658
RPBM_311234	15712	CTGTTAGACACCCGCCTCCACGTCACGGGAGCGCATCTCC	Os03g0213100_34	10660
RPBM_57106	15693	GGAGAGGAGGGGAGAGGGTATGACGTGGCCAGCTGACATG	Os01g0507900_20	10675
RPBM_128199	15686	CGGATCAAACTGATCAACGACAGATAGTTATGCCACGTCA	Os01g0856600_14	10679
RPBM_109974	15665	ACGTGCTGTTGATGGTAACCGCACACGAGTGACGTGGAGA	Os01g0776800_17	10690
RPBM_320083	15647	GGAGAAAAGCGGAGAAGCCACGTCAAGTCGTCTCCCGCCC	Os03g0268400_14	10697
RPBM_925582	15618	CGAACGGCCGGCTGCCACGTCATTTTCGCCGCCCTCTGGG	Os12g0433500_20	10714
RPBM_507760	15552	TTCAAATGCCACCTAAACGCCACGTCAACCCCATAGACTA	Os05g0368300_21	10740
RPBM_688960	15520	AACCGTTAAGCGAAAGTGACGTGGGAATGACGTCGCAGGC	Os07g0588300_19	10763
RPBM_54800	15509	AGAGAGAGGGTGACGTGGACACCTGATATGTAGGTCTCAC	Os01g0386500_17	10771
RPBM_832483	15469	TCTTCCCGCTCGCCACGTCAGCGCCATGTGAGCAAAACTA	Os10g0539500_21	10796
RPBM_475663	15417	CGCGCGGATCTGTCCTCTTTGACCTGGATGACGTGGGATC	Os04g0491200_19	10830
RPBM_569399	15412	CTCGCCGGCCACGTCACCTGCCCTGTCTGTCGGTGCAACC	Os06g0218300_18	10835
RPBM_780334	15394	GAGACGCGACGCGAGTGGATGACGTGGCTATGGGTGGGCG	Os09g0502600_8	10846
RPBM_99644	15334	TATAGTGTAGGGATGAGATGACGTGGCTTCACCACAACAC	Os01g0735900_26	10880
RPBM_327635	15333	AGGGGAAAGGGGAATTGACGTGGCAAGCCCACATGTGGGT	Os03g0312600_20	10881
RPBM_539792	15293	GTCACTGTGGCATTGCCACGTCAGCGAATCGAGTGGGTTA	Os05g0128600_7	10907
RPBM_32492	15282	AGATGCTAACCAATGACGTGGTGATTAACCCGTACGTGAT	Os01g0241000_4	10917
RPBM_912514	15229	CTGGTTCTGCTGAGGCTGACGTGGCGGCGGGTGGGGCCCA	Os12g0160400_35	10945
RPBM_143310	15214	ATTATCGTCCAGATACGAAGCCCCACGTCATCCTGCCCAT	Os01g0916400_33	10954
RPBM_816510	15127	CGCTGACTTAGTTGCCACGTCAGACAAAACTGAGGTCAAA	Os10g0413700_22	11013
RPBM_878872	15091	CCTCACCATTCGAGCTGgacgtggTGAGTGACGTGGTTGA	Os11g0549665_7	11030
RPBM_560343	15089	AGGAGGccacgtAGGACGCATGACGTGGTTCGCGGCCAAC	Os06g0150600_27	11032
RPBM_442483	15071	GAGAAAGGGTGTTGACGTGGCATCCTGACATGTGGGGTCC	Os04g0556300_12	11038
RPBM_798341	15066	CTAGCTGCCAGGCTTTGGATTCTGAGCGCCACGTCAGGAA	Os09g0483200_32	11042
RPBM_593856	15066	GTTGAAACTCTACCCACAAGGGCTATATCCACGTCAGTCA	Os06g0612200_24	11043
RPBM_57690	15065	TTCTTTGCAGAATCtgagtcaTCGCCACGTCAAACAACCT	Os01g0511000_16	11044
RPBM_249465	15020	ATCGAGAAACGACGTCAGAGTTTCGTCCACGTCACCATGA	Os02g0689000_5	11066
RPBM_450452	14970	CCCCTGATCGGACGGTCCGGGTTCTTCCAGTGACGTGGAT	Os04g0606800_43	11098
RPBM_238868	14900	CACTTGATCCGATGGTTGCAAGATGTTGATGACGTGGCTT	Os02g0609500_41	11135
RPBM_709937	14886	GGGTCAAATTTCCACGTCAGCAAAACCAGGTGCCTATATT	Os08g0278100_24	11141
RPBM_518997	14884	ATCCGCGCCTCACGCCACGTCAGCGATTCGCGTCTCCTCT	Os05g0462700_37	11143
RPBM_317735	14869	CAGGTGGGCCCTGCTCTCCCACGTCAGCATCACTCCAAGT	Os03g0255400_18	11150
RPBM_612482	14836	CGTCTGCCACGTCACTTTCGCCGCCCTCTGGGATGGCGAT	Os06g0154600_30	11170
RPBM_521473	14831	CCCCATCCTAGATGGAACAACCACGTCATCTCATGGGTGA	Os05g0481700_14	11176
RPBM_569557	14815	CGTGGGAAGAAGACAGTCAAAGAAGCCACGTCAGGCAAAA	Os06g0219600_29	11183
RPBM_33700	14654	ATAGTGGTCCAAAGCTGACGTGGCCAAGACTGGCCCACAT	Os01g0248400_36	11289
RPBM_575579	14624	AGTTATCTACATACCATCTAAATATGACGTGGAAAGATTA	Os06g0283400_24	11309
RPBM_549231	14621	AATCTGGATAGATGCGCTGACGTAGTGACGTGGTTAAATT	Os05g0524600_38	11312
RPBM_632951	14617	CTTGACGGGCTAGGGCCATAACTGAGCATTGCCACGTCAG	Os07g0180900_17	11315
RPBM_755360	14609	AATAGAGAAGAGGCTGACGTGGCTTCCTGACATGTGGGAT	Os09g0251500_24	11320
RPBM_136486	14594	AGGACCAGCGTCGGGGATGGCGTCCACGTCACCGCATCCG	Os01g0886600_20	11327
RPBM_536084	14515	ACAAATGGATCCACCCATTAGATGACGTGGTTCTTTCCCT	Os05g0578500_23	11378
RPBM_82535	14457	TTAGTTTTacacgtAAATCGGACGTATGACGTGGGATTTC	Os01g0661000_18	11419
RPBM_190138	14455	TTTCAGCCCGGTTTTATCTGACGTGGTGGCTGAATCAGCA	Os01g0974900_17	11420
RPBM_458519	14429	AAccacgtATGCGCCACGTCATCCAAAACCGCCTTCAAAA	Os04g0652900_25	11430
RPBM_179391	14392	GTGGTTAACGAAGACGATGACGTGGAGTTGCAGGCGTTCA	Os01g0697700_1	11462
RPBM_855817	14343	GAGAGGAGGCTGACGTGGATATACTGACATGTGGGGTTCG	Os11g0141500_31	11499
RPBM_19081	14332	ACGGTGTTGTGACGTGGAGTTGTGCGTGTACAACTTTACT	Os01g0179600_19	11505
RPBM_463824	14317	CACCCGACTCAGATACCCGAATCCACGTCAGCCCAGAGCC	Os04g0680400_38	11516
RPBM_705096	14304	TTTCTCCACGTCAGCGAAACCACCTATATATATACTGCCA	Os08g0205300_34	11523
RPBM_5989	14300	GCCAATCTGTGGGTGCCACGTCACTTTTCACACAGAGGCA	Os01g0121800_10	11525
RPBM_549985	14218	CTCGGCCCACGTCATACGGCCCATGGTCCACGGCCCACAT	Os05g0541700_8	11579
RPBM_415252	14200	GCATCATCGTGGTGTCGTCTCTTCCACGTCAACCGTATTA	Os04g0356600_25	11590
RPBM_239445	14153	ATTATACTCCGGTTTTGGCTGACGTGGCAACTATGTGGCT	Os02g0612600_30	11606
RPBM_199387	14111	CTCGACTATGCCACGTCAGCGATTCGGTACAGTACTACAG	Os02g0151900_5	11628
RPBM_75954	14090	AGTGTCTAGTACTAGTTTCTTGATGACGTGGAGTTTATAA	Os01g0624000_3	11637
RPBM_430302	14068	TTTTAGCCAGCGAAATGCCACGTCATCATTTATGAGGGCA	Os04g0481300_32	11659
RPBM_651085	14058	ACAAGGGTAGTCAGCATCCATTGTGACGTGGTCCATTGAC	Os07g0503900_21	11674
RPBM_628009	13999	GACCACGACCCACGTCACCTACCCCGGCAAGACCAGAGCG	Os07g0138400_24	11705
RPBM_203583	13995	TGGGGTTGGTAAACGACGTTGACGTGGCACCCCTGCCCCA	Os02g0177600_36	11707
RPBM_399213	13986	GCGCGCGTGCTGGCCTGCTGACGTGGTAACGGCACAAACG	Os03g0787500_9	11714
RPBM_133068	13981	GTCATTAAACGGAAACTAATCCGTTACATGACGTGGGCCC	Os01g0874700_32	11720
RPBM_954414	13960	TGGAAGGAAGAGCAAACAAAGTTGGCTGCCACGTCAGAAA	Os12g0634500_40	11731
RPBM_710034	13924	CCCGTGACGTGGCCGCGACAACCGCCGACCCGCCTCTCCC	Os08g0278900_23	11757
RPBM_602187	13915	CGTCGTAGGTGAAACAGCCACGTCATCTCGCAGGTGAATC	Os06g0679100_25	11761
RPBM_676670	13864	ACAAACATTTGCCACTCCGCGCCACGTCACGCTAACTGAC	Os07g0683200_28	11796
RPBM_323345	13854	GTTCCGGGCCAGCCCAACCAACGCGGGCCCCACGTCATTC	Os03g0287900_42	11806
RPBM_411438	13849	TAGTTCTAGCTTCCTAATGACGTGGAGCTTATGAAACTAT	Os04g0284900_33	11809
RPBM_620909	13795	TGTCACCATATTGCGCCACGTCATCAAAGTAATAAGGGCC	Os06g0615800_29	11855
RPBM_236774	13769	TTTGATGACCGGGCTACCACGTCAGCATACCTAAACCAAA	Os02g0596100_5	11867
RPBM_373702	13721	TACGCATGCACACCGGAGCGCGTGACGTGGCCCCATGCAA	Os03g0797800_27	11897
RPBM_335304	13703	CCAAGATTTGTGCTATGTGACGTGGAGGGTGGAGATCATC	Os03g0370250_45	11911
RPBM_2630	13677	CTGGAGTAGCTCCCTGGGACGTGACGTGGCTTGGGTTGAT	Os01g0108800_32	11930
RPBM_839462	13674	TAACTGGGCCCACGTCACTAGGCCGGATATCAATTGGGCT	Os10g0579500_42	11933
RPBM_695808	13665	AAAACAGCTTCATCTTTGCCACCGAGCCCCACCACGTCAT	Os08g0124100_7	11941
RPBM_99158	13621	GGCACCACCGTCACCACGTCACGGGGCAAATCGGATGCCT	Os01g0733200_30	11973
RPBM_847913	13618	GTGTAGGGCAGCAAGGTGACGTGGCACATGGCGCCGTGTG	Os10g0507500_16	11978
RPBM_61490	13548	CTCACGAGCCAAACGAGCCAATGATAGCCCACGTCACAAG	Os01g0537501_43	12013
RPBM_505698	13535	ATTTCCACCTCACCCAACCCTGCCACGTCAATCTATCATA	Os05g0347400_17	12028
RPBM_8633	13534	GCTACTCCGCGTCGCCACGTCACTGAACGGGTTGCTCCGC	Os01g0134200_8	12030
RPBM_473702	13504	AAATTCACGAAATCAACATACCACGTCATAGGGTTAACAA	Os04g0429500_18	12048
RPBM_318957	13458	AATTAATAAGTAGATGACGTGGATAAAATTAGAATTGATG	Os03g0263700_15	12078
RPBM_207914	13209	CGTGTCCATCCTCCACCACGTCACGCTGGGCGGGACCGGC	Os02g0202600_6	12238
RPBM_777473	13136	GCACCCCTCTGACGTGGTCACTGACAGGTGGGCCCGAGAG	Os09g0482740_38	12278
RPBM_546074	13106	AGAGGAGGATGACGTGGATACGCTGACATGTGGGGTCCAC	Os05g0422600_17	12303
RPBM_212337	13106	CCGGCCGTTGGGAGCCACGTCAGCCGGCGGCCTCCGCCTT	Os02g0238500_19	12306
RPBM_737681	13095	CAGGCCGACATGTGGGCTCCACGTCACGGGCGTCCGGGCC	Os08g0549900_34	12315
RPBM_283552	13083	CCTCGTTCCCTTTCGGCCACGTCACCATCTCCCCTTCCGA	Os02g0533200_37	12322
RPBM_533927	13072	GGCTGACGGCTGGTGAGAAGCCACGTCAGCATTTAATTCC	Os05g0566200_22	12329
RPBM_175136	13033	CCCGAGAGCGAACGGCCGTCTGCCACGTCATTTTCGCCGC	Os01g0584700_9	12355
RPBM_340585	12978	ACGGTGAACCAAAGCCCACGTCATCGAACGGATACTGTTT	Os03g0421400_34	12385
RPBM_223418	12973	ACATtgactcaGCCACCACGTCACCTAAAATCGGGAACAG	Os02g0468200_26	12390
RPBM_630093	12950	GAGAGAGATGATGATGACGTGGTCACCCTGacgtgtGGGG	Os07g0160300_1	12408
RPBM_93567	12938	CCGTCTGCCACGTCATTTTCGCCGCCCTCTGGGAGGGCGA	Os01g0708300_25	12415
RPBM_188244	12929	CTCCTCTAACTAACATAACTTCCCACTGACGTGGTCATTT	Os01g0931000_34	12421
RPBM_685342	12846	GTATCACCGTGGTATACCACGTCATCTCACGGAGCGGGTT	Os07g0460100_27	12480
RPBM_504927	12835	TGGGCCCTGCACtgactcaGCCACCACGTCAACAAAACCG	Os05g0335100_30	12485
RPBM_92302	12692	GACAGTGGTTTTGGCTGACGTGGCGCATacgtggCTAATT	Os01g0702900_34	12569
RPBM_248954	12686	TGTTTCCGTGGATTGATGACGTGGTGGGAGGCGCGGGGAT	Os02g0684600_33	12576
RPBM_226222	12671	GTGTGGGGCCACGTCACAGTGGGCCCCATATGTCGGTGGG	Os02g0510100_37	12588
RPBM_430426	12639	CAATGAATGGATTCACCTGTGAGATGACGTGGTTGTTCCA	Os04g0482000_9	12609
RPBM_655103	12621	GGGGAAAGAAAGGGTGTGACGTGGCATCCTGACATGTGGG	Os07g0537900_21	12622
RPBM_692400	12617	CTGCATTGTGGTTGATCCACGTCATCAAAATGAATGCCAG	Os08g0103100_29	12626
RPBM_766435	12523	TAAATTAAATTGCTACGTAAGTGCCACGTCATATTAAGAT	Os09g0401200_25	12700
RPBM_429897	12506	CATCAACCCCTCAACCTTGCCACGTCAGTGCCAAATCAAC	Os04g0479900_19	12714
RPBM_834669	12383	TCAAACTAACCACGTCAGCGACACATCAGTTAAAACCGCA	Os10g0553600_2	12805
RPBM_638609	12161	CCCTGTCTTccacgtgATTCAGTGCCCCACGTCACTGATA	Os07g0233300_40	12969
RPBM_89904	12116	TCTAAACTTGTACTCTAATAGTATTCAACAATCCACGTCA	Os01g0692200_37	13005
RPBM_10067	12058	CGGACAAAGGCCACGTCAGATGGCCCTGTAGGTCACAGGC	Os01g0138900_21	13044
RPBM_802754	12046	CGATCATATAGGGACGCCACGTCAATAAGAAACTATACCC	Os10g0116900_35	13059
RPBM_234814	11982	TCGGTTTCGCACAACCGTTGCGTGAAAATGACGTGGAATG	Os02g0581400_5	13104
RPBM_822372	11939	AGGGGTTGGTCTTGCCTACTACAAATCCTCCTCCACGTCA	Os10g0468950_4	13145
RPBM_125820	11909	GCTAGCTGCCGGTATATGATACATCCACGTCAGAGTAAAG	Os01g0847100_36	13166
RPBM_13026	11886	GACGTCACACATTCATCCACGTCATCGATCCGCGGGACAA	Os01g0152900_40	13186
RPBM_36154	11820	CCCCGGCCCCACCCGTCAGTGACGTGGAGGAATCCCCAAA	Os01g0260700_40	13247
RPBM_260526	11819	CACGTTCGCCGTAACCACGTCAGGCCGCCTCTCCTCAGCG	Os02g0754600_41	13250
RPBM_876872	11791	TGTTCGAACTGACGTGGTAGTACTACGTCGTCGCGGCCTT	Os11g0527000_16	13270
RPBM_55673	11788	CTGGAATCTGAGGGGAACCACGTCACGTACACAAGTATAT	Os01g0393100_8	13272
RPBM_224806	11765	GAATTGAGCTGAGTGCCACGTCAGTTGAAACCGCCGTCCA	Os02g0492500_42	13294
RPBM_753268	11756	GCGAAGGAAGGAAAAGAAAGCACCGTATGACGTGGAAGGA	Os09g0124800_39	13302
RPBM_861388	11752	TATGCCTTCCACTTCCACGTCAGCTTTCCCACACTGGTCT	Os11g0186900_16	13305
RPBM_618709	11732	GATTCTTCCGGAGTTCGTGACCACGTCAGAGTTTTCCGCC	Os06g0521200_34	13328
RPBM_794911	11727	TTTAATCTAATGGACCTGATCTAATTATACTTCCACGTCA	Os09g0354501_32	13331
RPBM_817744	11708	GGACGTTCGAGATTCGTCCACGTCATCATGAGTTAAAATT	Os10g0422600_31	13344
RPBM_643395	11656	GGCGAGGAGGTGTGCCACGTCAGGATTTTGCTACAGTATG	Os07g0406600_24	13387
RPBM_809193	11655	TTGATCTCTTGTCTTCTATGGACCAAAAGTGACGTGGTGA	Os10g0206800_6	13388
RPBM_240905	11606	ATGGAACGACCACGTCATCTCAAAAGGTGAATCCATACAT	Os02g0622200_20	13432
RPBM_551047	11587	AGGAACGCGCGGATCGATGACGTGGCGCTGATCCTGCCTA	Os05g0571600_41	13449
RPBM_871671	11574	CAAATGACATGGTAAGACAATACTACCACGTCAGCCAAAA	Os11g0433100_9	13455
RPBM_547400	11547	AGAAAAGGGGAAAGAAGGATAGGAGGCTGACGTGGATAAC	Os05g0468600_20	13482
RPBM_932975	11519	TCCTCCAAAGTAAATTCAGAGTGACGTGGTCACTAATATG	Os12g0547100_14	13502
RPBM_219477	11512	GGGacacgtACGAAGCTGACGTGGCGATCGATCTGACGAA	Os02g0318100_5	13512
RPBM_392375	11483	ATTCGCCTCCGCCGCCCTTCTGGCCACGTCATCTTATTAA	Os03g0375100_31	13534
RPBM_703233	11471	ATCGTCAAAATGTGTGAAAACACAATCGACCACGTCAGGT	Os08g0189900_33	13546
RPBM_415654	11460	GAACACTGGCATACATCGCCGATCAGGATGACGTGGGCAA	Os04g0370100_35	13553
RPBM_330197	11442	GCTGCATGTTGGAAGAGTTTGTTGACGTGGATATATATCT	Os03g0331700_34	13572
RPBM_25565	11404	TATTGGGCCCTACTCTTCAGCGTGACGTGGATGGGGCGCG	Os01g0209500_35	13606
RPBM_183801	11300	TTCTATTTTCAATTCCTTTGATGACTAGGCTACCACGTCA	Os01g0796900_1	13669
RPBM_726107	11233	GAACAATCTGCCACGTCACACAAAACACCCTCTGGGAGGA	Os08g0476400_24	13726
RPBM_772106	11178	ACAGGATGCGTCTTCACATATGACGTGGTTGAGGCTTATG	Os09g0449650_12	13769
RPBM_249420	10990	TGGATGTTCGAGATTCGTCCACGTCACCATGAGTTAAATT	Os02g0688900_9	13937
RPBM_782572	10976	TGACCGTCCGATCCCACGTCAGAGCAAGATGGACCGTCCG	Os09g0515400_41	13951
RPBM_184910	10935	CGGTTTTGACCCCGATTTATCTGACGTGGCGGCTGAGTCG	Os01g0823000_32	13986
RPBM_177022	10893	CTGACCTTAGACACCTCAGCGCCACGTCAATTGGCGCTGA	Os01g0627933_33	14020
RPBM_878112	10884	ACATCAATCTTGAAAATCACGATGAACATGACGTGGATTT	Os11g0543800_31	14029
RPBM_615872	10882	TCTAAAATTTTCATTGGAGAAATTCCATGACGTGGAGTTG	Os06g0263400_39	14031
RPBM_7797	10875	CCCTCTCTCCTCCACGTCAACTCTTCGCCAacgtggCTGA	Os01g0130400_5	14038
RPBM_726788	10848	ACATATAAGCGCCACGTCAATACCACACCAGATGAAAACC	Os08g0480800_19	14057
RPBM_791489	10825	GTGCAGAAGTTACCACGTCATTCCTGGGCGGCTGCCGCGT	Os09g0570850_40	14084
RPBM_380870	10801	CAAGGCCGATGCAACACTGACGTGGCCATCAATTTGATCC	Os03g0835400_41	14106
RPBM_244147	10700	GCATGGCCCAGTTGACGTGGACGCTGCCCACCTATACTAC	Os02g0649300_28	14185
RPBM_260789	10666	GCAGCCGGCCATCGTCGTTGTCGTCGCGGGCTTGACGTGG	Os02g0756300_10	14215
RPBM_1479	10623	GGAATGTGAGGGGATCCACGTCACACAAGTATATATATTA	Os01g0104500_8	14248
RPBM_916637	10589	GTCCGCTGGAGAGGCATCGACCACGTCATTTGACTGGTCG	Os12g0198500_42	14285
RPBM_174620	10586	CGGCGTGGCACTGTGACGTGGCAACGGTTATGCGGTTATG	Os01g0565800_32	14292
RPBM_699282	10558	GAGCTGGGGCGAGGCGTGACGTGGCGCTTTAATGGGCGTG	Os08g0155000_2	14331
RPBM_108243	10507	CAAATGGCTTCTACTTTTGAGCCACGTCAAAACCTCGGTT	Os01g0770200_1	14384
RPBM_578570	10495	TATAGATGGACTAAATCAACGTGCCACGTCAATGAAACTA	Os06g0320000_26	14401
RPBM_669917	10441	TCACGTTATTCGTTTGACGTGGCAAAACAATACTGTCGGT	Os07g0638100_37	14448
RPBM_537367	10438	CCACTCAACCTGTCCCCACCACGTCAGtgactcaCTACCC	Os05g0587100_32	14453
RPBM_192237	10389	TGCAGAGCTCCTCTGCAAACTCATCGGCCACGTCAAGCCC	Os02g0110400_9	14502
RPBM_679683	10381	GGCCACGTCAATATGTCTTcacgtgtGTTTTCTCCTTTAA	Os07g0112000_3	14510
RPBM_448604	10376	TTATCCACTGTCTTATTCTGTCCACGTCATTAAACAAAGC	Os04g0597800_8	14513
RPBM_769061	10356	GGATCGAATTGCCACATAAACGCCACGTCAATGCCACATC	Os09g0425700_5	14540
RPBM_274808	10354	CACGGTGAAATGCCGTGACGTGGAACCAACCAACCAACAG	Os02g0122500_15	14544
RPBM_43870	10311	TGCCATGTAAGCGCCACGTCAATGCCACATGGGACGGAGA	Os01g0303300_14	14590
RPBM_406105	10286	TCCACGTCACCCCATTCTGTCTCCATCATTCGATCTCAAT	Os04g0175750_41	14609
RPBM_642610	10282	GAGTGCCCTGGGGTGGTGACGTGGAATACAATGCTATCTA	Os07g0294600_23	14618
RPBM_148772	10271	CAGGAATTTCCACGTCAATGCCGGAATAAATCGGCAGGGT	Os01g0935900_7	14631
RPBM_242098	10246	ACCACTGCACGGCCGCTCACCCACGTCAACGTTTAACCTG	Os02g0633400_37	14662
RPBM_194815	10207	TTTTCCTGTGCGGGTGACGTGGAGCAGCATCGAAATCGAA	Os02g0123600_39	14705
RPBM_797042	10179	TTTTAACGGAGGGAAGAGAGTacgtgTGACGTGGGTGCAC	Os09g0438400_7	14730
RPBM_599531	10084	CGACTCCACCAACCCCAGCCCACCCCACGTCACGCCGCAC	Os06g0661766_15	14835
RPBM_300072	10057	GAGGGCTCTGTTTCTGGAAGATATGACGTGGGAGTGGGAG	Os03g0147700_44	14860
RPBM_25561	10043	ATCAGAAGTACGGCCACGTCAGAACAAGCAGAGAAAGGCC	Os01g0209500_31	14870
RPBM_252289	9862	CCCACGGCGGGCTCTGACGTGGATGTAGTCGGTCTTCTGG	Os02g0705550_36	15077
RPBM_898240	9788	GGCACACGCGAGGGCACCACTCCACGTCAAGGTATGGTCA	Os11g0485000_20	15176
RPBM_304182	9775	CTACCGGAATCTGGAACCCTCCACGTCATCGCCACCGCGG	Os03g0171900_38	15193
RPBM_477639	9762	GATTGGCTTGGGTTTGACAGGTTAATAAGCCACGTCAGTT	Os04g0590100_35	15205
RPBM_560049	9747	ACTTCCAGGAAAGTACCTCTCCCTGACGTGGGCTTAGATT	Os06g0149300_27	15232
RPBM_742085	9729	TATGATTCGTGTCGGGacacgtCTCCACGTCAAGAGCGGG	Os08g0159800_28	15245
RPBM_41873	9660	ccacgtgtAATTACCGATCTGCCCCTCCCAGCCCACGTCA	Os01g0289666_26	15305
RPBM_113782	9643	GGTGGTGAGACGTTGACGTGGTGGCTACGTATCAAAGGTG	Os01g0796400_3	15321
RPBM_932870	9635	ACCCAAGGATCCCCACGTCATTACCGTAGCAGCACTTTAG	Os12g0545600_7	15330
RPBM_623186	9584	ATAAAACCACGTCACTAATCAGTTTGACATATTCACATAT	Os06g0721600_3	15393
RPBM_364844	9525	GGCCACGTCACGCAAAACCCGCAGAATTACGCGATTCGCT	Os03g0744800_38	15460
RPBM_13121	9353	TTCCCGCCTACATTTTCGCCACGTCAGCGATCCGCACCGA	Os01g0153100_37	15655
RPBM_763289	9317	CGGGAGAGAAGCCCACGTCACTCCCATAAATGGATGTGGA	Os09g0363500_15	15690
RPBM_744535	9269	TGACTGACGTGGGATGCTTTTGACCAACCTTTGACTGAGG	Os08g0263000_28	15753
RPBM_615347	9264	AAGTCTTCTTTCATCTCACCACGTCACTTTTGGTCCATAG	Os06g0240700_4	15763
RPBM_953142	9254	TCTATACTGTTCCACGTCAAATTACCATTCTACCCTCCAT	Os12g0586300_42	15778
RPBM_875681	9218	GTTTTAGTGGGTTGTTTCGTTGACGTGGTGCTATGACCCG	Os11g0506800_1	15811
RPBM_331517	9186	TAGAGAGAGAGGAGCTGACGTGGCCAAGCTGACATGTGGG	Os03g0338600_31	15847
RPBM_190036	9035	AATATATGATGAAAAGGTAAATGATGACGTGGAATAATAA	Os01g0970500_13	16024
RPBM_941841	8912	AATAATGCTGCCACGTCAATCTTATTGGCATGAAAATAAG	Os12g0617900_11	16185
RPBM_688442	8903	CCACCTATCCACGTCAACTCCCTCCGTCCCTCGCCCGCGC	Os07g0573200_40	16198
RPBM_377973	8831	TTCCTGCTGCCACGTCAAGACACCATCTGGAAGACTGGAA	Os03g0820500_35	16303
RPBM_131346	8830	AACGGCCGTTGAACTGACGTGGACTGGGCCCCACATTCCG	Os01g0867900_25	16305
RPBM_786425	8824	CATGGCGTTGTGTGCCACGTCACCTTGCCGCCATCTACTT	Os09g0539100_23	16320
RPBM_250260	8792	GAAGTCCAAACCAGAAACCGAACCAAAACCCACGTCAGAA	Os02g0694100_16	16373
RPBM_133650	8789	GAGTTGTAGTTGGATGGTTCCACGTCAATTCCGGAGTTGA	Os01g0876500_26	16376
RPBM_107709	8736	GTCCTCGGCCAGGGTGACGTGGGCCAGGGTCCACAGCTCC	Os01g0767100_6	16445
RPBM_176257	8680	ACTGATTGGGATGCCACGTCAACGAAACTAGATATCCATA	Os01g0605500_3	16534
RPBM_161092	8648	CCGCGGTGACACAGCATTTAGCGTCAGTTGACGTGGTGCG	Os01g0117700_28	16584
RPBM_298983	8595	TGACCGGCGCAGCTCGCGCCACGTCACCCGCACGCGCCGC	Os03g0141200_33	16666
RPBM_39551	8564	TGGGTTACCGGCGAATGACGTGGCGTTGAAGTAGGCGAAC	Os01g0277500_7	16703
RPBM_174613	8533	TTCAAGATCCGATATCAAGTGACGTGGTCGGCGCGATCTG	Os01g0565800_25	16752
RPBM_118167	8227	CGCGCCGACGACGGCCTCCACGTCACGCGCGACGTCCGGC	Os01g0815900_27	17262
RPBM_320441	8206	TCGCTGTCTGACGTGGAGGTCAGGAGGCTCCGCGCGGACG	Os03g0270500_29	17297
RPBM_51664	8204	CGAATAGCCGCGACCTACGAGGACACCACGTCACGACTTA	Os01g0362533_17	17302
RPBM_364054	8198	TAGTTCTGTCAGTACCAGTTCCACGTCAAAGAAACCACGG	Os03g0739700_32	17315
RPBM_578922	8096	AGCAACTCTTTTGACGTGGACAAATACAAACACGCGTCCA	Os06g0324400_35	17499
RPBM_679169	8055	GATGGGAAGGCCGCGCCGCGTTGACGTGGGCTGCGGACTG	Os07g0695400_28	17580
RPBM_382307	8047	AGATGAGCGAAGTGTACCCAACCACGTCAGGTGAATCCAT	Os03g0843900_8	17593
RPBM_907279	8010	CAGGTGAGGCCGGCAATGACGTGGTCAGCACTGACGAGTC	Os12g0120500_43	17647
RPBM_248115	7998	TGCGACGTAAGCGCCACGTCAATCCCACATAAGACGAAGA	Os02g0677700_27	17668
RPBM_289524	7956	TGCCACGTCAGCGAAAACCACCATCTAAACCACCGCCATG	Os02g0788300_31	17752
RPBM_764193	7869	CGGTGGTTTTGGCTGACGTGGCACCTATGTGGCAAATTTG	Os09g0373050_37	17936
RPBM_475524	7801	TCCTAGGTGAAACAACCACGTCATTTCACGGGTGAATCCA	Os04g0488200_27	18083
RPBM_430431	7759	GTTCTTGTCCTAAGTGGAACAACCACGTCATATCACGGGT	Os04g0482000_14	18180
RPBM_727485	7758	AGAAAGCGAAAGCAATCCACGTCACCGGCGGCGAGCCGTC	Os08g0484600_30	18183
RPBM_767907	7735	TCGCCACAGATGCTTGGCTCTGACGTGGTGGGTTAAGAGG	Os09g0416700_27	18237
RPBM_160549	7713	GGACATCGTCGTTGTCGTTGCGGGCTTGACGTGGACGGCG	Os01g0115750_24	18291
RPBM_345445	7711	GTAGGTTCCAGATATGTCCACGTCACCACAGAATGAAATG	Os03g0581100_43	18304
RPBM_6893	7559	GTGGCGCGCTACAACGTGCCGCTCTACGTGACGTGGGAGA	Os01g0127000_32	18644
RPBM_523887	7553	TTTTCTGCACATTTCCACCACGTCACAAAGAGCTAAGAGT	Os05g0499100_27	18664
RPBM_17373	7436	GGAGGAAGAGAGACCTTGCTGACGTGGCACCTGACATGTG	Os01g0173100_26	18882
RPBM_919494	7434	ACGCAGTTGTTTGTGTCAGCGGCCACGTCACAAACCATTG	Os12g0237900_8	18885
RPBM_784731	7293	acacgtgAAGCAGCAACGCCACGTCACTGCCTCACGCTGT	Os09g0529900_44	19210
RPBM_737803	7225	TGATCAAAACAGGATAGCTGCATCACCACGTCAACAACCA	Os08g0550500_9	19371
RPBM_407106	7211	CTTGTGGGCCCACATGTTAGTGACCACGTCAcgtggCAGT	Os04g0194000_13	19408
RPBM_8313	7099	TGAAAAGACTTTAAGTACCACGTCAATGTCACATAGGCTC	Os01g0132700_31	19689
RPBM_124023	7091	TTAAGGTGTGTTTAGTTCCACGTCAAAATTAGAAGTTTGA	Os01g0838900_3	19713
RPBM_779498	6848	AGTGTTATCGTCAGTTCCAAAAGGTGCTTGACGTGGAAAG	Os09g0497100_5	20360
RPBM_662348	6808	TATGCAAAATGATATATCGGACCCACGTCACGATGGAGGA	Os07g0587400_14	20473
RPBM_208219	6804	AGTTAAACTTTCAATTTTGACGTGGAACTAAACACAGCCA	Os02g0205200_17	20484
RPBM_208198	6804	GAAATTGTGCATTCGGTTAAGCCCTGACGTGGATTTTAGC	Os02g0205101_45	20485
RPBM_944357	6802	AGTCCTGGATCCATCTCAGCGCCACGTCAACTGGTGCTGA	Os12g0637800_28	20490
RPBM_549048	6795	AAGTTGTGCAAGTACATTGACGTGGGCACAGTGGCGTCCA	Os05g0520700_2	20515
RPBM_101998	6773	AATTTTGACGTGGAACTAAACCTAAATCGTATCTCGTTAT	Os01g0744300_28	20567
RPBM_570611	6706	CTAACTCTTTGGGCTGGGCCACGTCAAGATCTGAGCAATT	Os06g0226000_5	20785
RPBM_357249	6705	CAGTGGCTGACACGCGGGGTCGTGGGCCACGTCAATTCGA	Os03g0698900_38	20792
RPBM_867749	6589	GAGGAGCCCTGACCTGCATGGTGAAGTTGACGTGGTCCTG	Os11g0256300_7	21161
RPBM_329030	6548	GACCCAAAATTGTAAGGGCAGAATAGTAAATTGACGTGGA	Os03g0322500_43	21300
RPBM_110357	6475	GAATTTCCCCGAAGGCCACGTCAAAACGCACGCAGCTACA	Os01g0778800_8	21525
RPBM_342470	6372	GCACCATCCCAGGTCGCCATGACGTGGTCGCAGCTAGTTT	Os03g0439900_8	21895
RPBM_95904	6368	AGGATTCCGGGTCGTGTTTGACGTGGAGAAGGAACGGATC	Os01g0719800_10	21915
RPBM_825731	6353	TGCGTGACGTGGGGATGAGATTGCGTTGTTGCTGCGCCCG	Os10g0494000_31	21959
RPBM_506776	6349	CTACCCCTCCTTATCCAGTCCTCCACGTCAACAAAAGAAA	Os05g0358500_17	21976
RPBM_296810	6311	CACCGCTACCTACGTTGTCGCCACCCACGTCAATAATCCT	Os03g0129900_16	22089
RPBM_814494	6299	AGGCATTTCTGCATCACCACGTCAATTATAAAGCTTGTAG	Os10g0390900_15	22135
RPBM_512460	6102	CGCATTGGACAACCTTGACGTGGTGGCCGTCCTCCCGGAG	Os05g0407550_17	22869
RPBM_142342	6090	TTCCTCTCCCGACCCTGACGTGGTTCACTTTGAGTATCGC	Os01g0913400_45	22913
RPBM_25246	6089	GTATCTATCTGTCATCAGATTGACGTGGTACACAATTCTT	Os01g0208700_10	22920
RPBM_654877	5876	CATGCAATGGTCGTCACGGCAGCTTGACGTGGGCCCACCA	Os07g0537000_40	23851
RPBM_536714	5789	CTGCACTACGCCGCAGACGAACTGACGTGGTCGTATAAAA	Os05g0584300_16	24238
RPBM_476779	5771	ACGCGCGGGCGTGGCTGACGTGGCCCGGAGAAGGCGGAGG	Os04g0559550_8	24330
RPBM_858270	5771	CGATTTGATTCGCTGCTGACGTGGCACCCACCGCGTAAAA	Os11g0157600_34	24332
RPBM_459864	5667	CTCTCAATTCAAATCACCCACGTCAACAGAAGTAATCAGC	Os04g0660900_47	24807
RPBM_776837	5648	CGGCCCAGCAGGCGAGCGTGACGTGGACCGGTCGTTTCGC	Os09g0479800_39	24912
RPBM_435959	5597	AATCAACTTGACGTGGAGATGAAATCTCCTTTCCTGTCTT	Os04g0514101_5	25191
RPBM_809507	5458	ATATAGGGGTTGGTCTTCCACGTCAAATTTGGGGTAGATA	Os10g0213700_26	25962
RPBM_455648	5402	ACGTCTCCTCCTCCTCCACGTCAAACCACAATCCAACCAA	Os04g0634800_45	26289
RPBM_766586	5360	TACCTCCGCGCGCGCCTTGTGTTCGACCCACGTCAACCCA	Os09g0403000_29	26511
RPBM_62761	5285	GGAGGATAAGGTAATGACGTGGTTATCCGGTCGAGCAAAC	Os01g0548000_40	27006
RPBM_32025	5235	ACGAACCACGTCAGCCGAAAACGGGATCAATACTAGCTTT	Os01g0238400_27	27325
RPBM_204860	5180	GTCGTTGCTGTATATCCACGACCACGTCAAAACTGATCCC	Os02g0185300_39	27702
RPBM_387596	5179	GGTGTGGATCAGCGGAGAAAAGCTACCACGTCAACTGAAT	Os03g0167400_5	27707
RPBM_840195	5159	TGACTGGTGAGACCTATACTGACGTGGTGTCCAAAACCAG	Os10g0124300_40	27854
RPBM_324439	5052	GCTGGACGCGTGCCTGCGCCCCGTCGACCACGTCAAGGCG	Os03g0294700_9	28634
RPBM_777987	5037	GGCGTGGGCGGCCGTGTGCCCACGTCAAGACGTGCGTGGA	Os09g0484900_13	28752
RPBM_196877	5027	AGCTGCGCTCGAGCCACGTCAAAGGATCTAGCTAGTACTA	Os02g0135800_43	28815
RPBM_725908	4952	GCATATAACTATGATAAACCACGTCAAATTAGGCCCGTTT	Os08g0474700_21	29390
RPBM_454773	4842	AGTATATTAGGGTGTGTTTGGTTCCACGTCAAAATTAGAA	Os04g0629300_3	30327
RPBM_626743	4739	CTCCAAGTCCAACCTGACGTGGGACCCACCTGTCATCGAC	Os07g0124600_32	31201
RPBM_582911	4714	TTCCTCCATCTTGACGTGGGACCCACCTGGAGATTCATCT	Os06g0485100_6	31429
RPBM_116204	4673	TGTACCACGTCAATGATAAGAACAGCACACTGTAGAAAGT	Os01g0806300_24	31834
RPBM_12898	4670	GTCTCACTGGGATGTTGACGTGGGCAGATTACCGAATACG	Os01g0152700_10	31866
RPBM_827122	4623	ATATATGAGAATTTCCACGTCAAAATGGTGGAAACCTACG	Os10g0501900_1	32350
RPBM_817865	4408	GTGTACACCTCCCTCAATATAAACTTAGATACCCACGTCA	Os10g0425400_5	34733
RPBM_269024	4274	AGGCTGTGTTTAGTTCCACGTCAAAATTAGAAGTTTGAAG	Os02g0808500_13	36526
RPBM_29251	4252	AGCTGCCTCTGCAACCCACGTCAAGAGCTCCCCACATCAC	Os01g0226600_46	36857
RPBM_756626	3980	ATGTTTAGTTCCACGTCAAAATTGGAAGTTTGAAGAAATT	Os09g0269400_16	41418
RPBM_505989	3725	ATCATGTCAAAGCACCACGTCAGTGAAACCACTATTAAAA	Os05g0350500_14	47296
RPBM_103073	3478	CTCATCCGAGCCGTTCATGACGTGGGCCCCGCAAAAGAAG	Os01g0749400_25	55068
RPBM_510946	3279	TTCTGATCCGGATCTCCCACGTCAAGATCAGACTATACCT	Os05g0397300_22	63757
RPBM_657448	3244	ATTGCTGTTGCGTCCACGTCAAAAGCAGGCAGCAAATACA	Os07g0556300_14	65619
RPBM_490939	3190	AGGCTATCCTTAGGCTGTATTTAGTTCCACGTCAAAATTG	Os05g0165500_7	68614
RPBM_890854	65535	AAATCAGGAGCCTCTGCCATTGGTTTGTGAAGCTACATCG	Os11g0701200_33	17
RPBM_837425	65535	AAATGGATGATAAGTATAATTACTTAGAGCAAGTTTAATA	Os10g0567500_14	52
RPBM_253796	65535	ACCGACGTTTAATCCCTGAGAGCCAGCCGTTGGCTGTGTA	Os02g0714600_24	26
RPBM_612250	65535	AGAAGCGCGCCGAGGAGGCCCGCTCGTTCAACCGCGCCGC	Os06g0145100_43	40
RPBM_416067	65535	AGATCTGCACAACCATAACGGCTAAAGAGGAGATACCAAA	Os04g0376500_7	32
RPBM_452033	65535	AGGGCTATCTGCTATCTCATCTTGTATGACAAAGATTGAT	Os04g0613800_7	43
RPBM_316431	65535	ATGATAACTTTTATGGTTTTGGCCGTCTGGGGATCGGAAT	Os03g0245700_37	46
RPBM_353432	65535	CACACGCAAAGCTGCAAAAGTTGAATTCCATTATTCCACA	Os03g0663400_43	18
RPBM_953682	65535	CCAAACTAATTAAGACAGCCAACTCACCTCCATCATATAA	Os12g0603700_43	6
RPBM_242369	65535	CCACCGCCGCCACACAGTCCGCTTCGGTTCCCCGTTTCCG	Os02g0636300_14	30
RPBM_168116	65535	CGACTACGAGACGCGAGGTTGAAGACAAGTAAGTACTCCT	Os01g0252700_45	56
RPBM_81595	65535	CGCGCGCGCCGCCGCCGGTCGGTAACGACGGCGACGATGA	Os01g0656900_9	8
RPBM_941318	65535	GAATTAGCTTGATTGACAGAAACAAATGGCTACAACTACA	Os12g0615200_27	5
RPBM_725864	65535	GACTTAACTTTAGTCCCTGTATTTAGACACTAATTTAGAG	Os08g0474500_26	54
RPBM_563847	65535	GCAACATAACCCATCCTAGATTGCTATATATTGGGACGAA	Os06g0172800_3	34
RPBM_414360	65535	GCGTGGGGCGCCGGTGGCGGAGGGTGGGGACGACAACCAG	Os04g0345400_15	1
RPBM_382108	65535	GTTGCCTTCGTGTCCAGTGGATAGATAAGGATAGGATTTT	Os03g0843300_5	51
RPBM_309391	65535	TCACGGCCGCCTCCGCCATCTGCACAACCTCGCCGCCGCC	Os03g0201600_4	3
RPBM_529266	65535	TCAGCAGTAAAGGACAGAAGGCGAAAAGATTTGAGATCTT	Os05g0537300_16	19
RPBM_263811	65535	TCCCCACCCTCCTCCGCAAGCCACGCCTCTCCCCAAAGTT	Os02g0774300_43	35
RPBM_256137	65535	TCCTGTCCTTCTTTCTCTTCAAGTCCTTCCTCTTCACTCC	Os02g0728600_13	29
RPBM_349659	65535	TGACAGCCACAAGTATGATGTGATAAAGTGTGGCTATAAA	Os03g0626050_43	21
RPBM_333181	65535	TGTGAATTGCATCAACCGAAAAGTAGATATTGGAGTATTT	Os03g0352500_29	9
RPBM_928068	65535	TTTCTCGGAATTTCTGGAAATTTTCTTGGAATTAGTAGAA	Os12g0485000_7	28
RPBM_657058	65535	TTTCTCTGAACGACCGGccacgtTAAACTAAGGCCAAGTC	Os07g0553633_16	15
RPBM_436549	65535	TTTTCCAACTTACCTCCTTCATTTTCCACGCGCACATTTT	Os04g0518200_7	33
RPBM_458560	65373	AAAATATATTACTACCTCCGTTTCATATTATAAGACTTTC	Os04g0653100_17	60
RPBM_307206	65336	AGTTTGCTGCCCACTTCAGTAGGTTACAATACAATTATAC	Os03g0189300_24	64
RPBM_22949	65282	GGGAGGACGAAGGAACGCCAATACCGACATTGCTCAAGCT	Os01g0196600_16	67
RPBM_906573	65225	CTCTTTTCCCCATCTCACATACTGTGCCTTGCCTCCATAA	Os12g0117300_23	70
RPBM_655189	65145	GTACAGCAGGAATCGCTGCTGGCGTCGCTTCGTCGGTTGT	Os07g0538300_9	73
RPBM_538373	65119	TGGAGTAAACGATGAATACATGTTATAATAGTGTAGATTG	Os05g0593100_9	76
RPBM_86804	65116	GGCCTGTCGTACAAGCCGCTTTGCTTGGGCATACAAGCAA	Os01g0680500_24	78
RPBM_38722	65112	CCGTTGAATGTGCCAGACAAACTGAGTGTAATTTAATATT	Os01g0273500_11	79
RPBM_609766	65092	TGAAATGCTATGTTGGTCCAGACTTCCGCTACGAAGGAGA	Os06g0724300_9	83
RPBM_792960	65089	CATTTTGTACTTTGACAAGTATTTAATATTTGCCAGTAGT	Os09g0278300_41	84
RPBM_896827	65083	TATATTCAATGCTATGTTTAATGAAACTAATTTGGATATT	Os11g0265200_28	85
RPBM_663335	65072	TCTTCCTCAAAGTAAAATAGAAGCTAGGGCTAAGAGCCCA	Os07g0596300_21	86
RPBM_162165	65067	GCCTAACCCTAACCCTAGCCGCCACCGCTCAACCGCCTCC	Os01g0143500_23	87
RPBM_43428	65062	GAAGTGGCGGCCCTTGGCGGAGAGAATGGCATGGCGAGAG	Os01g0301700_13	88
RPBM_640358	65038	TTCTTTCGTTAGTTCACCAAAGATGGGCATTTTACTAAGA	Os07g0255900_25	91
RPBM_143928	65024	TCTTTGGTGATGGATAATAACCCGATATAAACAATATAGA	Os01g0919500_14	92
RPBM_155436	65012	ATCTTATGGAATCCTATGAAATTCATATGGAATGCCTAAT	Os01g0962100_7	93
RPBM_210220	65003	ATGCTAGAAAGTCTTATAACCTGAAACGGAGGTAGTAGGA	Os02g0220600_9	94
RPBM_837149	64915	TTTCGCCATTTCCGACAATGTACTTCACCACTGATCTGAA	Os10g0566050_32	98
RPBM_301112	64911	TGATCAAAGGGTTTTACTAAAGGAGTTATGGTCTAATTTT	Os03g0153900_6	99
RPBM_735181	64904	CTCTTCATTTGTTAATTTAATTTGATTAATTCAGTGCTTC	Os08g0535900_33	100
RPBM_448158	64904	TTCTCTCCGTCTTCCTCCAGCACTGAATTTGTCGCTGGCG	Os04g0594000_3	101
RPBM_166906	64875	AAAACACAGGAATGGTCGTTTGATTGGAGCGCAGGAGAAA	Os01g0233100_11	104
RPBM_269278	64850	AGAAATTGAATTGCTTGCTACAGAGAAGCTAGAAGAGTTT	Os02g0809900_22	106
RPBM_131879	64783	GGGCAGCGCTAACCCAAAGCTCCTGCGATTCCAAACCGAC	Os01g0870100_19	112
RPBM_746246	64715	GACTAACAAAATCGTTGAAACTTGCGAAGTTTCTTTTGAT	Os08g0371652_24	117
RPBM_445004	64687	CACACATTCGCACCGCCGACGCCGAACAGAACAACAACAA	Os04g0574100_34	119
RPBM_8417	64608	TATGGTGATCCTAGCGATGAAACCGCCTAGCCCCGTTAGG	Os01g0132800_37	122
RPBM_298571	64545	GATTCGAGATTCAGGTAGGTTGTATAGTTCACGGGAGCAA	Os03g0139000_13	125
RPBM_346875	64522	CCGCCGTGAAGCACACCACCACCAACCCCATCGCTCCCTC	Os03g0597400_3	129
RPBM_51133	64498	GATCGAGCGGCAGGCCAGCAGTAACCTGGCCGAGAAGTTG	Os01g0358700_25	130
RPBM_60070	64468	CATTTCATATCAGAAGTGTGATCACTGTAACCCGCGGCGC	Os01g0528000_44	132
RPBM_258797	64431	CCATCCCATGGTGGGCCGGTTAGTTCTGTTCCTGGGCCAT	Os02g0743800_27	133
RPBM_545071	64373	CGAAATAAGTAATTTACAGGGCTTTCTCTCTCTCGCTCAC	Os05g0384700_43	137
RPBM_783979	64336	CTCCTCTCCGATGAAGACCTGCCACCGGTCTGAACCATCT	Os09g0525400_27	138
RPBM_276852	64288	GCCATTGATGACAAAGACAACCTGGAAGATTACTGTTGCA	Os02g0184600_1	141
RPBM_282120	64253	CTTCTTCGGGCCTTCTTTCAGAACTTTGGGTGGGCCTCAC	Os02g0478525_26	142
RPBM_35437	64218	AACACACTAGTAATACGAATCTGAATATGGTACTAGGATA	Os01g0256500_9	143
RPBM_406832	64098	AGAGGTTCAAACTGTATATGTTCTAGACCATTCACAAGCT	Os04g0185600_33	146
RPBM_280124	64055	TATGGAGTGAAATGTCAGACTCCAAATGACTTATATGATG	Os02g0281150_39	149
RPBM_33365	63941	TCCCAAACCCCGCGCCGCCTCTTACCGCTTCGCGTCAGCT	Os01g0246500_44	153
RPBM_513991	63784	ACCCATAGAGATCGACACTATAGGTACCGGAATAACTAAA	Os05g0420000_29	155
RPBM_586594	63587	TGCGCGTCCTGCTCGCCGCTGCCCTCGCTGAGGAGCTCTC	Os06g0538900_14	159
RPBM_444351	63583	CAAACTTCTAACCTTTTCATCACATCAAAACTTTTCTATA	Os04g0569100_18	160
RPBM_592109	63573	AAGCTAACTTGTGTTGCCTACACAAGTACTAAAATGGCAT	Os06g0601600_41	161
RPBM_877829	63266	TTAGCTTCACAGTTCACTGTAGCGTCTAGAAGAGGAACAG	Os11g0539200_42	163
RPBM_866597	63254	AACTTCTCAATGTGTGGCCCCGAGCTGTGGCTTCACAGCT	Os11g0242700_31	164
RPBM_735560	63254	TCGCACCAAGAATTGTTCACCTACCTTCAAAGTTCCAACA	Os08g0538100_20	165
RPBM_73300	63134	TTTCAGAGTTTGAAGTTGGAAATCAACCTTGTTGTTCTCT	Os01g0612600_44	167
RPBM_601861	63105	AGAGCAAGGCGCCGGTGGTGCTCATCAAGCCGTCGGCGAC	Os06g0676900_42	168
RPBM_561854	63009	TTAATACGTATGAATATATAAAGTTTATATATGCATGTAC	Os06g0159900_19	170
RPBM_70532	62054	AGGAGGGTGGAGCTGTGCCAAACAGACCCTAAGTGTTTTC	Os01g0600000_20	175
RPBM_731381	61726	CTTCGGCCTTAGCTCCAAATCCGATGTAAATTTACCAAAT	Os08g0510700_6	184
RPBM_391459	61612	AAATGTCTCCCAAAACCTCAAAATTGAGTTCCATTATGAA	Os03g0348200_46	185
RPBM_655850	61564	TTGTAGAAGTTGAATTTGGTTTTACATATTTGTGGAGTGA	Os07g0541900_33	186
RPBM_152028	61302	AATCAATACAAAGTCTGAAAGCCATTATGGTGGCAGTAAT	Os01g0949900_29	192
RPBM_513447	61122	GAGAGTCGCCTTGTCAACATATGGCAGATGCAGCTGGTGC	Os05g0415400_24	195
RPBM_866603	60878	CGGGCACTCTCGTCTCCGACGTGAAGGCCCGAGATCACTG	Os11g0242700_37	198
RPBM_662912	60864	CAGGTGTGTCCATTGAATTGAATTGAATTGAAACTATTGA	Os07g0592000_39	199
RPBM_620964	60761	GCACCAGCCAGTCAGCCCACCATTTCAAACGCCACACTCA	Os06g0622500_35	201
RPBM_553691	60758	AAGAATTAAAGAAGCCTTTATAAGAAGAGAAGGCCAAGCT	Os06g0111700_39	202
RPBM_706037	60484	ATCGAAGGCGAGAGCTCTTCTTCTTCCCCTCCTCCAAGCA	Os08g0224700_44	206
RPBM_120262	60447	GGAAGGCGACGCGTTACTGTGCACGATGCGGACCTCGAAA	Os01g0824900_15	208
RPBM_617027	60249	CCACGCTAAAATTGGAAGTTTGACTAAAATTAGAAGTTTA	Os06g0313440_18	211
RPBM_458379	60105	CCAAGGTAAGATGAAGCAGCAGCATTTGCATTAAACTATC	Os04g0651700_32	213
RPBM_948398	59972	ATGCTAACCAACTAAAATACTTTTCCATGTACCTTACAAG	Os12g0210500_2	215
RPBM_395481	59866	ACGCCGCTAGTTCTTTTCTCCAGAGCAATCTGGTCAGTTC	Os03g0640000_1	216
RPBM_711308	59754	ACAATGTTCCGGGTCTTATATTGCCAAATCAGTGACGTAC	Os08g0298600_23	219
RPBM_438463	59705	AATATGAACTGATAGGATTTGTTTTCACACCATACCAAAC	Os04g0530700_10	222
RPBM_755373	59242	CGCCGCTGCCGCCAAACCGTCGGTGGAGAAGGCCTACCGG	Os09g0251500_37	229
RPBM_319299	59066	AAGAGGATCGCAATCGTGAAAACTTCGCAAGTGTTCAGAA	Os03g0265400_14	231
RPBM_500384	58981	CCATTCATGCCCGTGATATCCTGGCTCCACGAGCTCTGCT	Os05g0273800_44	233
RPBM_615593	58921	AAGGAAGTCGTTTTGGACAGCGACACAGTCTCTAAAACAC	Os06g0247200_5	234
RPBM_311021	58632	GGCTTCGCCGACGGTGGCTCGGGCGACGGCGATGCTGGGG	Os03g0212200_17	240
RPBM_525871	58438	AAAACGACCGGTTTTGACGTAAATCCACAAGGCGTTATGA	Os05g0514400_2	244
RPBM_552118	58081	GATTGAAACATCAAGGACTAAACTGAGTCTCAGATGAAAC	Os06g0103200_34	253
RPBM_178083	58029	TTTGGTGCGAGCGAAATACCAGGATCTTTATACACATAGC	Os01g0650900_16	255
RPBM_576363	57612	CCCTCAAGGGCTCAAAACACTCAAACAGTTCTACATATAT	Os06g0294200_24	261
RPBM_296011	57595	CGACATTAAAGATTATGAATATTATGGGCAAATATAGGTC	Os03g0125600_1	262
RPBM_912763	57553	CGCCTCCGTGGACCCGGTCCACGGGGAGATTACACCTTCA	Os12g0162500_39	263
RPBM_662177	57417	CCAAAGCTGCGCAGCACCCTGAACGGCACCACACCACGGA	Os07g0586500_39	264
RPBM_548649	57350	CCGGAAAATCTATCTGTGCTTATAAATAGCCATTATCCAA	Os05g0510600_44	265
RPBM_738104	57085	TGAGATATATATTTCGTATGTATATAGAGAAATAAAGAAA	Os08g0555200_16	269
RPBM_947289	56827	AAGTAAATGTAGATAAGGCCGTGTAATAAAGGTTGCTAGT	Os12g0161100_20	274
RPBM_887388	56601	AGAGGGGCAGAGAGAGAGAGTGAGTGAGAAAGAGATCAAG	Os11g0653300_46	278
RPBM_893468	56598	AATTACATAATTTTAATACGAAGATGAATGATCAAATATA	Os11g0138500_1	279
RPBM_1506	56336	TCGATTCCAGCTGTGGCACCCATAGAGAAATGAGCCCGTC	Os01g0104500_35	286
RPBM_154745	56198	TATAAAATTTCGCAATAACGACGAAAGTATTAAACGGACA	Os01g0959750_2	288
RPBM_244982	56180	AGTTAATGGAGGAGCCACCGccacgtAAGTGccacgtAGG	Os02g0655100_30	289
RPBM_410945	56055	GGCGCTGATGTCATGCTGACGTCAGTGCCTGATTTTGCTC	Os04g0278000_30	294
RPBM_938201	55975	TTCTCCGGCCGCCGCCGCCATCGCCGCCGGCCGTAGCATG	Os12g0588800_46	300
RPBM_40313	55956	ACCATGGTCTAACCTacgtggCATGccacgtgtGCGTGTG	Os01g0280200_34	301
RPBM_148290	55927	CATTGCTTTGTTTGATCTTGTGTGCCAATAATTGATGAAA	Os01g0934700_15	303
RPBM_77795	55773	TTAATGATTTTATTTGAATGGATCAGGGTCCAATTTGCTG	Os01g0633900_31	306
RPBM_127635	55766	CAGGCCAGAACAACTGCTCGGCCCGATAGGAGGGCCTACT	Os01g0853800_38	307
RPBM_831435	55673	AAAGGATGATATTTATTCGATCCTTGTTCGAATGTAGACT	Os10g0531900_2	310
RPBM_568951	55629	AATTATGTTTTATAAGACGTTAGCATTTAAACTACAATCC	Os06g0215500_11	311
RPBM_415773	55562	GCAGAGTTCAGAATTTGTTCAGTTTAGGTGCTTCTGTAAT	Os04g0371600_7	314
RPBM_785381	55503	CAGAAGCGTCTACATACAATAGGATTGGGGCCTGCAAATC	Os09g0533300_8	317
RPBM_579363	55452	CTCGGCTGTTGCGCCTTCGTTTTGCACCGAGGCTGTGCTA	Os06g0329200_35	318
RPBM_376866	55414	TACTTCTACCTACCTTACCAAGTCCTGACAGTTACAACGT	Os03g0815400_6	320
RPBM_382353	55118	GAGGAAGAACCTTACGCTCAAACGAAACGGAACCAGTAGG	Os03g0844000_5	324
RPBM_212567	54974	ACGGCGGGAACAATTGTGGGCGGTGGCCTTGGCCGAATCG	Os02g0244300_4	326
RPBM_90900	54953	TAGTTCTGAAGTCTGAAATCCTTGCGGTCCTTCACCGCCT	Os01g0695300_4	329
RPBM_442064	54938	CAGTGCCGACTGCCGAGGCAGAGAGGCAGACAAAGTGACA	Os04g0553500_34	330
RPBM_148018	54878	CATTCAACGCTCGCGTGCGTGCAGTGCCGTGTGTGGACCG	Os01g0933900_37	332
RPBM_157004	54846	TCTACTGCAATTAGTTGATTCAGCTAGTAGCAAACATAAT	Os01g0968300_7	334
RPBM_125137	54813	CCCTACGTGCACACATCCAGCTCCATTATATAGCCATTTT	Os01g0844200_39	335
RPBM_486994	54775	ATAAATACCGCGATAACCTCCTTAAATTCAAATAAATTTA	Os05g0143200_31	338
RPBM_505284	54436	AAGAAAATCTCCTGTCTCAGTCTCCTCCGCTCCTTGCGCC	Os05g0341300_44	344
RPBM_813943	54326	TCATACTGCCATCATACCATCCTACAATAGACAAATTTAA	Os10g0382300_3	346
RPBM_274149	54294	GATTGATGAGGCCGCAAAGCCTGGCTGCCTGCCTGCTTCT	Os02g0834300_42	348
RPBM_813493	54172	GGGCCCCGCAGGCGCAGGCGCAGCGGTACGCCGTCGTCGG	Os10g0375700_43	350
RPBM_900507	54143	TGTAAACATCCCATACTGGCTCTTACGCAAAACTTTCACC	Os11g0589901_33	351
RPBM_144288	54071	CTATTGCAAATTGCAATGCTGTATATGCACTTCATTAGAA	Os01g0920200_31	354
RPBM_224045	54052	TATAGAATTTTCTCTTAAAATACTTATCCGATTTATGATC	Os02g0478050_16	355
RPBM_263066	53972	TGCGGACTACGTCAAGCTGACGTCATCTCCGACCCGACCT	Os02g0770000_33	357
RPBM_136529	53806	GTGTCATTTCATTCACTGGTCGGCTATATCTGGGCATATG	Os01g0886900_14	362
RPBM_83636	53690	GGCTGCTCATTGTCGTCTCATCTGGGCTTTTCAATGGGCT	Os01g0666800_41	363
RPBM_714794	53688	AGTAGCAAAACCTGTTTGTAGAGGAAATTATTATAGTGTT	Os08g0357300_30	364
RPBM_591309	53668	TGCTACATAAGTGacacgtCAACAccacgtTGTATAAAGA	Os06g0593100_25	365
RPBM_273830	53627	CGGTGGCAGCCCGGCGGCGTGGAGCGCGCTGCTTAGCGCG	Os02g0833100_17	366
RPBM_234625	53509	TTATCTCCAATTTAAGCAACCAGAGGAATATATATGCTTG	Os02g0580600_12	370
RPBM_431167	53449	AGTTCTACTTGAGTTATGTAATGAATCACAATGCCTTCAT	Os04g0486900_15	373
RPBM_17655	53305	CAACAGCAGCAGCTACAACGCGGCATCCATGGCCGCCGCG	Os01g0174500_14	377
RPBM_7093	53223	AGAAGGTTGGAATTTAGTAAGTTGCAGTTACAAATTCAAG	Os01g0127500_36	378
RPBM_242188	53124	CAGAAAACAATAGTTATATTTAAGATGGGACGAATGGAGT	Os02g0634700_29	380
RPBM_388463	53094	GATCCCGGGCCCGGCCCACTGGCCCAGTCAACTAATCCTC	Os03g0205500_39	382
RPBM_677856	53039	GTTGGTGGTGGAGCGGGAGGAGGTGCCGGTGGAGGCGGTG	Os07g0688700_38	385
RPBM_714023	53036	GGGCCCCACAACCACCCCATAAATAAAGCAACACAACAAC	Os08g0339200_43	386
RPBM_576936	53027	TTGGGGAAAAGTTTTGAGTTTGATTGTCACATCGGATATA	Os06g0300000_9	388
RPBM_694992	52994	AGGTAATGTATCATAAAACTATAGATTTAACACTAAATTT	Os08g0117100_24	390
RPBM_199309	52927	TGTTCTAACAATAGCATTTCTTGCATTTAACTATGTTCCT	Os02g0151100_25	391
RPBM_202099	52802	AAGAGAAAATTCAAGAAATATCATTACCAAAGTCCAAGAA	Os02g0168700_22	395
RPBM_311913	52783	TAATTCAGCTTAATAAATTCGTCCAGCTGTTTACTGACTG	Os03g0216400_27	396
RPBM_719571	52575	TTTCACCCGGGACTAAAGATCGCTATCTTTAGTCCCGGAT	Os08g0414200_5	401
RPBM_769859	52570	GCAGAGGAACCTTGGTAGTAGTATTTGGTTTCTCAGAAGT	Os09g0433600_19	402
RPBM_114012	52374	AATTACCACCCTAACTCAATTAGAAGCGGTTTTCAGCCTA	Os01g0797800_37	408
RPBM_418294	52367	GAATTTACTTTAGCGGAGATTGAGCACTTTGTGGACCCAG	Os04g0398300_29	409
RPBM_325415	52295	TTGCATCAGGCCCTCTTCAATGATTTAAACAAACAATGGA	Os03g0300100_5	410
RPBM_87773	52284	GAATAGTAACAATTAGTTTTGTGAATTTTGTGAAATACGC	Os01g0684200_13	411
RPBM_682607	52257	GCGGCTGAATTAATCTCCATCTGGCGAGCATCCACATCCT	Os07g0196700_36	415
RPBM_41519	52219	GTCTAGCTAGTGCAATTAGAGTAACCTATATATCACACAA	Os01g0286900_15	416
RPBM_43944	52169	TGGGGCCCACATCCCGCACCACTCGGATTCGGATTTCCTC	Os01g0303600_39	418
RPBM_142311	52167	GGCAACAACGGCCTCCACCGCCATCACTCCGGCACCCTCA	Os01g0913400_14	419
RPBM_143028	52045	CTCCGCAGTCGTAGGCCCACGCGAACCATTCCGTGTGCAA	Os01g0915800_45	423
RPBM_838270	51959	GTTCAATTCCTGCTGGATGcacgtgAACCGGAACGTTCCA	Os10g0573450_26	429
RPBM_809911	51928	TGATTGCAACAGGTGGGCTGGTTTTGCGTCATTTGACCAG	Os10g0320100_38	432
RPBM_858223	51885	TCTTACAGCGCGCGTGTTCGTTCGAACGATTCTCTTCTTC	Os11g0157400_36	434
RPBM_415826	51835	AGCTAAAATAAACTTTACCAAATTTTGGCAATGCCAAAAT	Os04g0372700_11	437
RPBM_501094	51690	TTGGTAGGTTCGACCTACTAGATTGTTGTTGATAATATAA	Os05g0285900_19	442
RPBM_554600	51644	AATTAATCCATTATTAACAAATGTTTACTGTAGCATCACA	Os06g0116400_17	446
RPBM_29536	51635	ATAACCTAATATAAAGTTCGCTCATATGAAAATTTAAACT	Os01g0227500_37	447
RPBM_345617	51616	TCAGCTCAGCAAATTAGGATGTTTCATTAGTTAGAACAAA	Os03g0582900_19	449
RPBM_862719	51497	GCGCATTGGCGAGGACTGCGACTATCTGGGAAGCGTGAAG	Os11g0202300_24	453
RPBM_895511	51250	TACTTAGTAGCTAGGAGCTATATTGGTTGGAAAGGAGCGC	Os11g0214100_35	462
RPBM_11738	51199	TCCAATCAGACGACTATTCCTATGTTTTACAATTCTCTAT	Os01g0147700_26	464
RPBM_339499	51198	GGTTGGTATTAACCGCTGATGGTGAATGCCAACCTCAGAA	Os03g0410000_26	465
RPBM_823450	51183	ATAATATAAAACGGATGGATCACATGCTATGAACCTATGA	Os10g0477800_4	466
RPBM_333624	51097	AATTTCAGTACTCAGTTCATTAAATTAATTAAAGAAAGGC	Os03g0356414_31	469
RPBM_364417	51014	CTCTGCACAATTGCACCAACCCCAAAGCTTGGCTAAGCTC	Os03g0742300_3	471
RPBM_821280	51000	TAGAAAGTGCCCAATTAGTATAGGTATAGATAGATAGACT	Os10g0460900_39	472
RPBM_500608	50951	GCTTTGCATAGGCACTTTCAAAACTAGATATTAGTAACGC	Os05g0276100_23	474
RPBM_292136	50937	CTTGCCTCCGCCCATAAATACCACCCGCATTGGCGTTCAG	Os03g0106500_46	475
RPBM_932300	50929	AGAAGGGGAGAAAAGGAAACCGATCTCGGTCATGGCCACG	Os12g0540000_25	476
RPBM_727926	50821	CCAGTAATCCTCCTCCTGCTGCCTCAGCTCCTCTTCTGTA	Os08g0486700_30	478
RPBM_605508	50818	GTAAGAATTGGCTGTTAGATTGGCTATAAATGAATTGGAG	Os06g0699400_14	479
RPBM_359150	50775	ACAGGAATATCTCTTCGAGGGATTAAAATTCACTCCCACT	Os03g0709300_28	482
RPBM_629942	50639	AGCCCGGCCCACCACGGGGTTTCCCTCTTCTCTAGGCCCG	Os07g0159200_46	485
RPBM_890961	50621	CATCACACCCACTTGTCCGCACACAAGAAGAGACCAGCTA	Os11g0701600_42	486
RPBM_638807	50549	CAAACCCTAGCTCATATGGTTGTAGTCTTAGCTACTATCA	Os07g0236700_42	490
RPBM_692707	50491	AACCAGTCGCCGCTCGccacgtggCACCCTCCACCTCCCT	Os08g0104600_42	492
RPBM_240053	50449	TTCGAGCAACTCTACCTGGATCCAGACCAACCCCAGTAGA	Os02g0616800_1	493
RPBM_768159	50374	ATGATCAGATACACACTCTGGCTTGGCTTGTAGCTGCAAC	Os09g0419600_34	498
RPBM_783175	50241	TGTGCCCTCTCCGTTCGATCCAGGAAAATGATAGTGTGAT	Os09g0518700_7	503
RPBM_660661	50235	CAGTCAGTCAGTAGGTTCCCAGAATTTTCTCCCTGCAAAC	Os07g0575700_42	504
RPBM_718663	50214	CATCGCCGCGCGTGCACCAGAGGACCAGACCGACCGGCGT	Os08g0405700_28	506
RPBM_236339	50214	TAGTCCTCCTTGGCTACGGTGTCATAGATCGAGGCCTCCG	Os02g0593400_11	505
RPBM_763240	50210	GCATGTTTTGAGTTTGAAAGTTTTAAATTTTGAGTTGAAA	Os09g0363200_15	507
RPBM_315332	50175	GTACTCCGTACTAGTAGTGGCACTCAATGTTCGGTATCTG	Os03g0239000_16	508
RPBM_376596	50159	CAAATGTCGATTTGGTTGTGGACATGTCAATGCCGATCAA	Os03g0811800_30	509
RPBM_636547	49946	TAAATAATTGCCATTGCCATGCTGccacgtgtCATGGGAC	Os07g0209100_36	515
RPBM_627631	49901	GCTGGCCCATCTCCTTGCCCACCCATGGGCCTGAAAGCCG	Os07g0134400_38	516
RPBM_69540	49882	AAAGAGATTATGCGGATATGCCCTTGCAAACCGGGGCAGT	Os01g0593200_8	517
RPBM_121794	49881	ATGACGATGGTTAATCCAAATAACATATTGGCCCGGGTTC	Os01g0831000_28	519
RPBM_91046	49873	TGGTTCAAAATGTAAACATTAGTTAAATGGTGATCCAAAG	Os01g0695900_3	520
RPBM_34017	49851	GGCCAGCCGTGTAGGCGGAGGCACCACTCGGCGGCGACGG	Os01g0249900_10	521
RPBM_871771	49738	TGGAGGTTATGAATCATACTCGGACGATAGTTAAGGGAGT	Os11g0433600_11	527
RPBM_360063	49732	GTGGCCACTTGCATCAGCCGGCCATGAGTGGAGGGGTAAG	Os03g0715500_10	528
RPBM_809093	49676	CCTTTCCGATTacgtgtTGGACCTTGACCCTAGGCCATAT	Os10g0205300_4	530
RPBM_845474	49674	TTGTAAGCTCAGCCTAGATAGAGTGAAGATATTTTATTGG	Os10g0429300_27	531
RPBM_44312	49621	TCCTTGTCGCGCTGCCATCGCCACCCAATGCCATCGAGCT	Os01g0306900_15	533
RPBM_644561	49593	GTGTGAAACTCATACAAATATAAAATTACTGAACTACCGT	Os07g0418700_14	534
RPBM_578240	49557	GATAATTAAGCTGATAGCGAGACATAACAAGCTCTGTTCT	Os06g0317600_39	536
RPBM_396553	49555	TTCGCTAACGCCGCGCGTCACGTAGacacgtACTACTAGC	Os03g0684500_44	538
RPBM_292487	49503	CCTAACCGCCCAGCAGAGGCAAAGTGTGGTCGAAACCTAG	Os03g0108300_5	542
RPBM_203010	49475	ATAATTTGGTGTTACAGTAAACATTTGCTAATAATGGATT	Os02g0174200_2	543
RPBM_223630	49463	GGGCTCCCAGTATAGCTTAGGTTGATTTAATTATGGTTAA	Os02g0469900_42	544
RPBM_851242	49426	AGCTGGACAAGATCGGAATAGTAGGCCAGGCCCAAAGCAA	Os11g0107700_13	546
RPBM_43839	49271	CGGCACCACCAGTTGTCCGGCATGCGATGTGGTACCGAGA	Os01g0303200_32	552
RPBM_323919	49249	TAGCGCGGCTGCACAGTACAGTCCGACGTCACAGCTCACT	Os03g0291700_28	553
RPBM_214165	49206	ATTTGGGATGTCTTTATCTCATCCAATTAATCCACGGATA	Os02g0257100_34	554
RPBM_155404	49150	TGCTTCCCCTGTTCTGATCACCTGCGCACACGGGTGCTCA	Os01g0962000_24	556
RPBM_491504	49145	CGTCGAACCGGCGGCGGCCCGCGCCACCCACCCTACCCGC	Os05g0169400_33	557
RPBM_670051	49113	GGCCATGTTGAATGACGCGTTGCTCTCCCTACTCTACGGA	Os07g0639400_24	562
RPBM_893228	49037	TGTCACGAAAATCTTAATATTCATTTGGAGAAAAGAACGG	Os11g0133800_6	569
RPBM_273550	49021	TACAGTATGTTGTGGAAGGCCTTTGAATTATATTGCATTA	Os02g0832000_31	571
RPBM_226852	49020	TATGCGTGGGTCACTGGGCCCacacgtCATCCTcacgtgg	Os02g0516600_30	572
RPBM_608864	48940	TTTGCCATTAGCGTACTCACCTAATCTAATCATCGGATTA	Os06g0715400_38	574
RPBM_99194	48807	ATTTAATAACTTCTATGGACAATATGTGCCCTGAAACTAC	Os01g0733500_17	581
RPBM_539162	48731	GTTGGAACAATTAATGTGCTGCAGGCAATAACAATCCAGT	Os05g0104200_14	582
RPBM_952876	48690	GTGTGAAAAGATGCTGGCCCAATTAATTTGCGCGCGTCAT	Os12g0571800_21	584
RPBM_71048	48672	GTTTTCGCTTGTACTTCACAGGCTGATCACGGTCAGTACT	Os01g0602500_46	585
RPBM_331955	48670	TTCAGGATGAATGGTACGTAACATGATAGGACACTATTCA	Os03g0341600_28	586
RPBM_651721	48649	TAAAGTAGTTTTacacgtAAATCAGATGCTGACGTCAGCG	Os07g0510400_20	587
RPBM_164667	48580	AAACACGCGGCATGGCGTGCCGCGATGCAGTCGGAGATGG	Os01g0189160_26	591
RPBM_446596	48493	TTTTATTTCATTATATGATCCCATCAAATATAAATTAGCA	Os04g0584500_9	596
RPBM_251298	48487	CGCACACATGAGCTCATGATGTGAACGTGATGATGGTGCG	Os02g0700300_25	597
RPBM_898992	48413	TTATATCGTTTTAATTTCAATTAAACTTTCAATTTTAGTG	Os11g0520500_37	602
RPBM_853119	48396	AGAGCTGAGCCTTATGTGTGGTCTGTCTGTGCCTAGTCGA	Os11g0120000_28	603
RPBM_231950	48391	ATAATAAACTGAGAGGAGGATAGTAATATGTACTTAGTAA	Os02g0559400_32	604
RPBM_244803	48294	TCCAGATCTTGGCGCCGCCGGATCCCGTCAGTCTCCACAA	Os02g0654000_47	606
RPBM_631982	48259	TGACATAGAGAGTGATCACAAGCGAAATATTTATTCGGAA	Os07g0173300_28	608
RPBM_282021	48234	CCTCGTCCGCCTTGGTCTTCTTCCAGCCGAGGAGCAACCG	Os02g0470700_25	609
RPBM_247047	48133	CCAGGTCACATTCACATCTCTCTTTACCAAAGCTAAGCCA	Os02g0669000_37	613
RPBM_128855	48114	GCCCTGTTCCCTGCAGAGAATCATTATATACTCCCTCCAA	Os01g0858900_33	614
RPBM_269192	48106	TCCAGCTCTGAATTTCACTCTGCATGCATAAGTTGCAGGA	Os02g0809500_34	615
RPBM_409137	48097	GAGCCGAGACTGAGAGAGAGATCGGCGCCGGCTGTGAACG	Os04g0231800_35	617
RPBM_611541	48067	GTTGGAGATGCTCTGAGAAACGCATATGTGGATGGTCTTA	Os06g0117500_20	619
RPBM_586107	48034	TATAATGTTTGGGTGCGTTTAATTCTATTTGAATTACACT	Os06g0531200_17	620
RPBM_321273	48025	AGCCAGCCCAAAAGCCACGCCGTCCACTCCATCTCCGCCT	Os03g0275900_28	622
RPBM_560761	48011	GGATAAGCACCGACGATTTGGTGGTAGATCTATATGGGTA	Os06g0152700_4	624
RPBM_858022	47962	AAATTATGTCATTTTGATCAACAGTTGGTACAGTAGTACA	Os11g0156401_31	627
RPBM_7523	47948	TCTGGACCACATAAACGAGAGAGAGAGAGAAGTCCAAGCC	Os01g0128700_25	628
RPBM_171952	47946	TCTTTAGTCCCGGTTCCTATTTAAACCGGGATTATTGTGG	Os01g0355100_10	629
RPBM_889752	47893	CTCTGGCGATGTGGCGTCTGGTCAAATTCATTGTCTCTAC	Os11g0686500_9	630
RPBM_154864	47860	GTTACGACAAGTGCCACAAACCAGCAGAAGCAAAGGTAGA	Os01g0959900_23	632
RPBM_678127	47845	ATTTTATTATTCTTGCAGATCAAATTGccacgtAAGCGTC	Os07g0690900_15	633
RPBM_306828	47773	GCGGTTTATGTacacgtCAGCATTTTGCTTCCTTCCTTCC	Os03g0187000_38	636
RPBM_352890	47732	TTTCTGTGACGGCCCGCGTAGCTTCGGAGGAAGCGACCAC	Os03g0656900_40	637
RPBM_120577	47713	TATGTGGACCATAGTGGCCTTCGGCAATATGGATTAGTAG	Os01g0826000_36	641
RPBM_751320	47693	CAGACCAGGGTTACTCTCCTCAACATTCTTAGCTCATAGA	Os08g0553400_2	642
RPBM_227206	47683	ACCCCTGCGAATATATAATTTCCCCGCGAGGCCGCGAGCC	Os02g0519800_41	643
RPBM_757018	47681	GAGTGGAGAAGGCGCGCCACCGTCGCTAGAGCCGATGCTG	Os09g0274100_16	644
RPBM_453076	47652	CCTAGCCCTCCTCCTACTCCTCTGCAATGGTAGATTGCGC	Os04g0618500_21	646
RPBM_569912	47602	TGCAAGCAGCAAGCGTGTCACTACGTTTACATGACATGCA	Os06g0221300_41	651
RPBM_345047	47589	GGGCCAAATTTTATCGAGAAGATTAGACACGAGTATGGGC	Os03g0577100_37	653
RPBM_669048	47578	ATCAGCTAAGGCCAATCGGTGGATTACACACATTGGGTTC	Os07g0633200_1	654
RPBM_64776	47403	CCTTAAATTTTCCTAAATCCTTACCTACCGTCATTCTCTC	Os01g0561250_46	660
RPBM_702225	47389	CTGACGAGCAGAACATTAGCTATCCTATCCAGAATAGTTT	Os08g0178200_5	661
RPBM_429106	47258	CGTCCAAATATTATTTCCTGCGCGTGGTTTACAAAAGAGG	Os04g0474800_12	665
RPBM_463276	47228	ACCAGTCCCAAATCAAACAGTCCTACTAGTTGCATTTTGT	Os04g0677500_29	667
RPBM_119789	47208	CTCTGTTCACTCCACCAAACTCCTTCGATTGATCAAATGA	Os01g0823200_32	670
RPBM_324747	47179	TGGAGAGGGAACCAACAACAAACAACCAGCTGCCTCGCCG	Os03g0296400_23	671
RPBM_655586	47142	CTGCACATAATAacgtggATGAATCTTAAACGTCCATTTA	Os07g0541000_14	674
RPBM_436176	47137	TGCAGTATCTGCCGTTCGTATCGCTGCGTTGAATCTTCCA	Os04g0515900_26	675
RPBM_888058	47069	ATTTAATAGTCCGGGAGGCATGCTTACGGACAAGGACGAA	Os11g0659600_30	679
RPBM_206086	47015	CTACCAGACCCGTGGGCCGGCTCTGCCTCGCCTAATCCAG	Os02g0192700_40	680
RPBM_364353	46980	GCGCGCGCGGCGTTCGGGAGGAAGCGGAAGAGCGCGCCGG	Os03g0741500_37	681
RPBM_879621	46900	CCCACGGCGCAACGATGACGATGACGATGCCCTTCCGGCG	Os11g0557400_21	687
RPBM_224123	46886	TGCCCACGCCGCGCCGCCGCCTCCTCCTCCTCCTCCTCCT	Os02g0478700_45	688
RPBM_262842	46830	CGACAGCGGAACGTGAGCTCTGGGGCGACGACGGCGGCAA	Os02g0768600_5	692
RPBM_128511	46809	CTCCCGCCGTGGCACGCGCGACGTGCCGCGTGCGCACAGG	Os01g0857400_32	694
RPBM_909331	46752	ACTGTTATTCCTACAGGCCAAAGCTGACCTAACCAATTCA	Os12g0135200_37	695
RPBM_538579	46741	GATCGACGGCGACGCCCCTGGAAGGAGCGGAATAGACCAC	Os05g0594200_19	696
RPBM_905240	46714	ATATTCTGATATGTCAATATTATTGTGTATGATTGATTGT	Os12g0109200_13	698
RPBM_256119	46700	TTAGCCCTTCCTCTCCTGCTTCCGCCCTTCCATGGCAATG	Os02g0728500_44	701
RPBM_387355	46613	GCCACGGTCTCGTTGTGATGTTGTGATATTAGGTTCACTG	Os03g0161100_9	702
RPBM_69710	46587	TCAATAGAAAATAAACTGATTCATGTTAAAACCTTCACAC	Os01g0594300_31	705
RPBM_89679	46573	GCCAATGCCATGTCCTCTGCGGCCTGCTTGCTGGTGAACT	Os01g0691600_8	707
RPBM_739184	46525	CACCACTACCACGATCAGGCCCAAGAGATGATAAAGTGGC	Os08g0559800_18	710
RPBM_569630	46459	GGCCTTGCCACGAGCCCACGAGAGGTTTGGTTGATGGGCC	Os06g0219900_4	715
RPBM_716884	46448	TGAACAATGTTACAAATCACTTTATCGGATGAAGAAATGA	Os08g0385400_13	716
RPBM_736430	46437	TCCATTGCATATAATTCAATTCATCGAAATCATGACATTT	Os08g0543400_8	719
RPBM_883191	46400	ACACTACCAATAGCTGGTACTTATTCAGCACAATAAGCTA	Os11g0600700_14	720
RPBM_933258	46368	CTTATTATGGTTATATGTGCAGGTATGGAGTAATAACTGA	Os12g0550600_3	723
RPBM_490907	46341	CTAATGccacgtAAGTGccacgtggCATGAAAACCGGGTT	Os05g0165400_24	724
RPBM_949731	46340	TCCGTTCTGTTTATGAATAACGGTCGAAAACGTAATAACC	Os12g0298950_12	725
RPBM_491302	46293	GGCTCAAAAGATTCATCTCGCGATTTCCATACAAACTGTA	Os05g0168700_27	729
RPBM_198338	46199	CCTCAGGCCGCCTCTCGTGCTGTacacgtAGGATAGCTAC	Os02g0145000_34	732
RPBM_89983	46176	GAGAGGAGGAAGACAGAGAGGAGAGATGAGATAGGATCAA	Os01g0692400_18	735
RPBM_732432	46147	CTTGGATCCAACGGCCACGGCTCTCTCATCGCCGCGCCCC	Os08g0518200_28	736
RPBM_712819	46119	GTCACCGAAGGCGATTAAGGGACAAGCTATAGCTGATTTT	Os08g0326000_15	738
RPBM_839434	46116	TGTTTAATAATAAATTTAGTAACATCAATTTTACATGATT	Os10g0579500_14	739
RPBM_162065	46106	GAGAATTTGCTACTAATTGACTTACCAATTTGGAATTTAC	Os01g0142000_21	740
RPBM_778428	46085	ACCCATATAATTAAGGTGCCAATGCTGCTAATACTCTCTC	Os09g0489800_13	741
RPBM_677850	46010	GGCGGTGCTGGTGGAGGCGGTGGTCTCGGAGGTGGAGCAG	Os07g0688700_32	744
RPBM_426959	46008	AACTATAGATCCAAGTGAGGAAGCTATATTCCCAAATTTT	Os04g0462200_21	745
RPBM_287368	45972	AGCGGCAGTAGCAAGGGAGCTAGGCCCCGAAGGAAAACCG	Os02g0682700_31	746
RPBM_781461	45963	TAAAGAAAGAAAAGACATTAATAAAGCAGCAAAGAAAAGA	Os09g0509300_8	747
RPBM_478162	45955	TTTATTACACAACGCAACTGGCCAGACTTTAGCGGGTCAT	Os04g0611200_19	748
RPBM_396627	45935	TTCTGATTAGGCTGCCACATTGGCGGcacgtgtGATAGCT	Os03g0687400_20	750
RPBM_717888	45881	AAACGGATAAGTTAGTAAGTAATTTCTTCCCTCCTAATTT	Os08g0395800_37	754
RPBM_400268	45854	TTGTACCAGCTAACTCATCACCACGCAGGCCAGAGTAGTA	Os03g0821200_35	755
RPBM_953813	45851	AATTGGGATCAAAGCCTTCATGTTCATAGCAAATCAAGAG	Os12g0608700_27	756
RPBM_584186	45843	TACGGAACCTGTAATTTGTTTTGTTATTAGTCTACATTTA	Os06g0500000_7	758
RPBM_531756	45792	CATGTCGACATGTTCACAAGCGGTACCAAGAGTCAAGACA	Os05g0553300_7	760
RPBM_833465	45736	CTTACCATCTCCCCAAGCGGGAGAGTGGACGTCATAATTT	Os10g0545700_23	761
RPBM_192478	45727	GTAACGTACGACCGTTGTCATCGTAGACGCTTCCCGGATT	Os02g0111900_5	764
RPBM_835426	45722	AAGCTTACAACATGTTCTATAATTTATTTAATTCTACAAA	Os10g0558900_24	765
RPBM_274938	45687	AGCAGAGTGATCTCTGATGGTCACGGGCCGAGAAGGGAAG	Os02g0125200_47	766
RPBM_573282	45662	TAAGCTCCAAAGCCAGCTATAGCATGAGCTCCAAAATATA	Os06g0255100_30	768
RPBM_123	45659	TTACGATATAGTGTGCCAATTGGCACACCTACATTTTAGT	Os01g0100500_24	769
RPBM_920283	45646	CAGTGCTAGGGAAGCGACCAATGATGGATAGTGGGAGGCA	Os12g0247700_13	770
RPBM_411103	45620	CTTCAGTCCTCGGCCCATTCTCCCTTCCTTTCAGCTGGCT	Os04g0280800_41	772
RPBM_547522	45573	CGGCGAGGCGAACTCAACGGGTACGCAAAGCGAAGAGGAG	Os05g0471100_44	773
RPBM_48881	45560	GTCCCTATCACATCGGATGTTTGAACAAAACAGAATATAC	Os01g0343200_27	774
RPBM_24457	45550	GGAATGGATAGTGTTCTCGGAAGGAAATTGGTGCTGATGT	Os01g0205200_5	775
RPBM_607348	45510	TGAGCTGCTTTTacacgtTGCTTTATTGACACTTGTTCAC	Os06g0708300_41	779
RPBM_671268	45509	ATATGGCATACATGAGAATTTAGAGAATTTACCATCAAAT	Os07g0647100_16	780
RPBM_450080	45492	CATAGTTGACTTCCAAGGCAAGACAGATGAGATATGCATT	Os04g0605100_14	782
RPBM_750302	45483	TTCATCCTATCACATCAAATATTTGGATACATACATGGAG	Os08g0530800_13	783
RPBM_874015	45461	GAGGACATGCATGTGCAAGGGGAGCAGGTGGGGTAAAATG	Os11g0473200_1	784
RPBM_146029	45398	AAATGCTGACTGGACTGccacgtgtACGccacgtAGACCA	Os01g0926200_8	787
RPBM_238391	45393	AATGGATCTAGACTATATCTATCTAGATTCATTAGTATCA	Os02g0606600_5	788
RPBM_286473	45378	GCAGGAGCAAAGCGCTTACTTTTGCCTCACACTGTATAGT	Os02g0632100_18	789
RPBM_856108	45339	CTGCTGCCGTCGCAGAAGGTGCTGACATGGCCAGGGGTGG	Os11g0145000_28	791
RPBM_752853	45307	TACTGCATGCGCAAAGAGTTAATCCGTGGGGCTCGTGGGA	Os09g0119100_16	792
RPBM_860763	45299	CCACGGGTTCTTCCTCGATGCCTTCTCCGGCGCCGTCCGG	Os11g0181400_28	793
RPBM_95875	45264	TGTGTTCTGCAATGCATAATTGCACCAGTTCTAGTACCTG	Os01g0719600_30	795
RPBM_817097	45263	TTTTCTATCACATCGTTTTAATTTCAATCAAACTTCCAAT	Os10g0417800_21	796
RPBM_836510	45253	TACTTTATATAGATGTTCAAACATTCGATATGACATGCTG	Os10g0563300_30	797
RPBM_710581	45239	CGTGCTCACGAAACCCGATCGATCGGTGATCTGCACCGTC	Os08g0288500_31	799
RPBM_587308	45236	GAGCAGAAAGACGCGGCTTCTCGAGAGTTCCAAGTTCCAA	Os06g0548000_42	800
RPBM_717441	45221	TGAGCACCTCATCCACGCGTCATGCATCTGTGTCGGGGCT	Os08g0389733_31	801
RPBM_96169	45212	CCGCGTCCGTACTCTCTAGCCTGCGGGTAAGCAACGAACT	Os01g0720900_30	802
RPBM_851858	45212	GAAGGAATTGGATTGAATCAGAAAGGGGATCGATTCGATG	Os11g0112100_41	803
RPBM_22106	45211	AGTATGCTTTTCTTAACGATGACGTCAGCATACACCTCGG	Os01g0192300_6	804
RPBM_402821	45157	TCCGTGCTACAGCTAGCTACAGATATGTAGTCCGTCATTC	Os04g0112300_40	806
RPBM_860118	45149	CTGAATTTGACTCTTGGATGGTGACTATGATGTCCAAGTA	Os11g0173800_20	808
RPBM_732882	45131	GGTGTGGAGGGGTTGGACCAGAGCACGACGACGGCGAGGA	Os08g0520700_37	809
RPBM_574829	45110	ATGCACACACATACAACGAAAACCAGAGATCAACAGGTGC	Os06g0273700_9	812
RPBM_158240	45108	AGCTAGTACCTCACATGCATTCATCTTGCTTGCAATCCGT	Os01g0973300_18	813
RPBM_483200	45076	CCATAATCACACTTCAATAGTAGTACTACCACAATTGCAT	Os05g0116100_10	814
RPBM_382049	45018	AACCCCAGAAACCAGAGGCGGGCTGGTTGATCCATTCTTT	Os03g0842900_44	818
RPBM_333070	44986	AAAATTTAATACGACGAATGTTCAAACGGTGCAAGCAAAA	Os03g0352200_16	820
RPBM_54820	44851	GGCGCCGTGCCGTAATCCATCTCCTCCGTCGTCCAACCTC	Os01g0386500_37	826
RPBM_436537	44760	GATCTGACCTCCTCAGCCTCCTTCCCCAACTGTTCCACGC	Os04g0518000_44	830
RPBM_327760	44755	TTTGCGATGCTGACTGGTCTGAGAGCCTTGATCCGATGGT	Os03g0313200_47	831
RPBM_353344	44752	AAACATCAATTGTATTATCCTTGAAAAGAAGGCACATCAC	Os03g0662000_4	832
RPBM_662027	44747	CCACTGGACCATAACTGGGCCCAGCACACAGAAACAAATC	Os07g0585800_36	833
RPBM_29060	44729	TCTGCTGATGATCTCTCTCTCTCTCTGTTTCAAAGCTGAT	Os01g0226300_2	836
RPBM_490327	44715	CGAGTTTAGAATCCACACCATGATTACATGTAAACAACGT	Os05g0161500_32	837
RPBM_945468	44642	CGGTGTTTGTAATTCATTTTATATAATGAAAATGGATTAT	Os12g0106500_12	839
RPBM_438133	44586	CGACGAGAAGGACACCTCCTCGGAAAAGGGAGGGCGTCGG	Os04g0529400_23	840
RPBM_188446	44566	AGCTGTGCCAACGAGCCCTTAATTAGTTATTATCTCTTCT	Os01g0936000_40	843
RPBM_584563	44488	ATCACTTCATTATCACATGACAGACCAACATATAATGATG	Os06g0506000_41	848
RPBM_151032	44484	ATGATGCTGGATTGCTGGATACTGCATCAACATCATTAAG	Os01g0946100_13	849
RPBM_759263	44450	GATTCATTTAACAATTATATGAATGTGGGAAATGCTAGAA	Os09g0309600_7	851
RPBM_934278	44440	TTATTATTAGTAAATATGTAGTTTTACGATATTTAGTCTT	Os12g0560500_43	853
RPBM_238959	44386	TCGGCCAATGCGGAGCCGTCAGCTCTCCGCTGCTCGGCTA	Os02g0610500_34	857
RPBM_272907	44381	TTGGAAGTTTATGTGTGTAGAAAAGTTTTGATGTAATGAA	Os02g0828800_25	860
RPBM_263324	44351	ACGGAGAAGTCCCGAGACCGGCGCCGCCAGGACCGCCACC	Os02g0771200_46	862
RPBM_485185	44330	ACTCCGGTTTTATCCgacgtggCAGCtgactcaGCATGGG	Os05g0129400_35	863
RPBM_419280	44307	TCCGAACATCCGCGTGTCTGCTTCTGCGCCAGCCCGAGCC	Os04g0405401_35	865
RPBM_449566	44255	GTCCATCGGATCGGGAGCGCGCGGCGAGGCAGGCGGGGTC	Os04g0602400_39	867
RPBM_573010	44244	TCCTTCCATACTGTATAAATACTTTGAAATTCTAATATAG	Os06g0251700_3	868
RPBM_610225	44196	CCGTATACATAGCTAGCTGTCTGTGATGCATGCATGGTCA	Os06g0726200_27	870
RPBM_926481	44187	TCCATTAAGCCTCCGTTTAGTAAAGATAAAGATTGGTCAA	Os12g0448900_37	871
RPBM_476257	44184	TTATGATGTAATTAGGCTCAAAAGATTCGTCTCGCAATTT	Os04g0529600_25	872
RPBM_271603	44183	TCAGTAGTTGCTTCTCGCAACGTCACAGGCTTTAGATGCA	Os02g0821200_44	873
RPBM_789541	44177	TTGTACAGCAGCGTGCTTCCATATGAGGAAATCCACTTCT	Os09g0560200_3	875
RPBM_610877	44168	CGCCATGGGCGACATCGACATCTACAGCCTCTACACTCCG	Os06g0730000_42	876
RPBM_833157	44121	TACTTATGTAAAAGGATTGATTTAAGAGAATGGTCCAAAC	Os10g0544200_9	879
RPBM_304567	44068	CAATTCATCTATAACTAATTTAATAGTCAATTCATACAAT	Os03g0174700_31	881
RPBM_678212	44055	AGTAGTGAGGTTGAGGCATAAGTACATTGAATTGAATTGA	Os07g0691300_2	882
RPBM_848005	44054	AAAGATCAGAGAGACTACTAATCCGGTTTATTTACTGGCA	Os10g0508500_10	883
RPBM_904475	44054	TGAGGATGCAAGAGAATCCTAAAAGGTAAGGCAGCATGCA	Os12g0104400_32	884
RPBM_556913	44044	CGCTCATGAAGCTCCTTCCCTACGCGCGCTCGCCGAATCG	Os06g0132300_27	885
RPBM_631029	44037	CATCGGTCATGGTGGCGTTGGTCATGTTGGCATGGCCGTC	Os07g0166600_6	887
RPBM_701605	43994	TTAGCTAGACTACAGCTCTAGTAGAGCTGTAGAGGTAGAG	Os08g0173300_22	891
RPBM_511319	43944	CAATAAACCGGTGGTTGGACCGGTCCAACCAATAAACCAG	Os05g0400400_3	894
RPBM_400759	43868	CATAGCCCTCTGTCGCGGGCGCCGCTGTCCACCGTCCTCC	Os03g0845100_36	898
RPBM_586371	43865	CGTGTCCTAATCACCTTGCTTacgtggCACTTGCCGATTC	Os06g0535400_36	899
RPBM_762484	43847	CTTCACTAAGGTCATCGTCGTGCCTTCCTCGTCCTCCTCC	Os09g0349900_43	904
RPBM_707859	43840	CCTACACTGAAGTTAAGCAGATCTTCCAGGCCTCGTGTTT	Os08g0246400_4	905
RPBM_856545	43814	TTGccacgtAATCGCTACGTCAATGccacgtggGACGGAG	Os11g0148000_24	907
RPBM_140426	43802	TCCCCTTCACCGCAACTTCGGCGAAGTCAAGAAGGAGTAG	Os01g0905200_40	908
RPBM_810317	43706	CCGGCGGCAGTGGCCCGGCGGCGCCGCCACCTTCCGTGCC	Os10g0326700_3	913
RPBM_706709	43663	ATGTCGTAGCTTTTAATTATATACTACTATAAATTTGATT	Os08g0233400_30	915
RPBM_608484	43636	ACAGATACAATGAGCGAGCGTTTGGTGTAATATGTGACAG	Os06g0714300_1	916
RPBM_687649	43591	CACACCCTTACTGTAGCTATCACTGCACAAAGCCAAAACC	Os07g0543100_31	918
RPBM_680068	43539	GAGAAGAAGGCCACCTCACCACTAAAGGAGGAGGAGGAGG	Os07g0118300_45	921
RPBM_413395	43532	GCCGCCGCCGCCGGAGAAGATGATGGTGCCGCTGGATCCG	Os04g0319600_30	923
RPBM_770429	43520	TCAAATTGAAAGTTTCCAAAATTTTCAAATCTGGACTTGA	Os09g0437900_1	924
RPBM_846775	43494	GTTCAGAATGTGGTGGCGACGTAAGGTGATTTGGAAGGCG	Os10g0474000_5	925
RPBM_745344	43475	CATATAACAAGTGACTGGCACACAAACCCACAATGAAGTG	Os08g0318600_4	926
RPBM_476932	43426	ACCTCCCACACCTGTGTCGATCCAGGCAGGCCGAGCGCGA	Os04g0562800_14	931
RPBM_843676	43385	CTATGGCTCATGAGCCAAAATTCAAAAGGCTAACGTTGGC	Os10g0374666_42	934
RPBM_442290	43359	TTTTAGGTAGAATGGTCCTGTTGGATCATCATATCAATGA	Os04g0555500_15	935
RPBM_462725	43355	TGCAGATGGTGCTGTGAAAGCTCTTGAACAGCAGGAAGGT	Os04g0674800_17	936
RPBM_924262	43349	ACCTTCATTGGATCTGCCTCCCTGCAAGCCTCTGCCTCAA	Os12g0408000_23	938
RPBM_492443	43302	ACTGCCGGTTCAACTGCTCCACGGCTCCACTCCACGCATC	Os05g0176400_41	939
RPBM_493163	43301	AGCTAGAACGCACAGACTTTAGGCTTTAGGTACGATGATG	Os05g0181700_26	940
RPBM_441591	43284	GCACATCTTCCTTAATTGCCAAAAGAGTAAATTTCACGAA	Os04g0551200_2	942
RPBM_325377	43262	TCTCCCCAGATTTCCCCTTCCATTCCGCCTCCCGATCGCT	Os03g0300000_16	943
RPBM_949720	43255	GTTACATACTGTGATAGTTTGTTTAATGCTAAATCTAGTA	Os12g0298950_1	944
RPBM_623702	43238	CTGACAGCTTTTAGTTCACAAATATCAGTAAGATTTCCCT	Os07g0100600_29	945
RPBM_283375	43226	ACATGTGTTCACGCGTGTGTATCTTCTACTCCCTCCGTTT	Os02g0528000_7	947
RPBM_122797	43207	ATTGTACACAACAAATTGAAATTTTCAATTCAACTTTTAA	Os01g0834500_2	950
RPBM_150866	43187	ATACTTGGACTATTCTCTTTCGGAAACTTGACTAGTTACA	Os01g0945100_43	952
RPBM_545274	43138	TTAGATGAAACCACGATTTGTCAAAATGCATCCAAAACTT	Os05g0393200_1	953
RPBM_391141	43043	TTTTCATAAATGCTCCTTTGAAACAAATGATTTTACCCTA	Os03g0332000_22	956
RPBM_391335	43025	CATCCCTGGTGCTCTTGGTCTCTTGGCAGCTGTGGAAGGA	Os03g0344900_20	957
RPBM_198034	43015	CAAAGGAACACATCTGGGTCATCAGACAACTCAATAGAGT	Os02g0142250_24	959
RPBM_487230	42971	ATCAGCAAGAATGCGAGGGAGACGGCGGAGAGCTCGGGAA	Os05g0144100_22	963
RPBM_527864	42947	AACGACGGCGAATTCTACCTCCCCGGGTATCTGGACCTCG	Os05g0527800_35	966
RPBM_937161	42936	AACCGAATCCAATCGAGCTCAGGACGAGGCGGAGGAGGAG	Os12g0578500_35	967
RPBM_842726	42901	ACTCCGGTCCAGGAAAATTATTCCTATAGTAATGTAATAA	Os10g0331700_23	969
RPBM_886642	42896	CCTCTAGATCCTCTATGGTACTATATGTACAGTGCTGTTT	Os11g0642800_35	970
RPBM_611173	42885	GCGTGGAGTGGAGAGTGGAGAGGCATGGGAGGCATGGCAG	Os06g0731300_44	972
RPBM_780892	42877	CGATTTACTTCAAATTTTAGAGGATCAGATCCGACGAAAT	Os09g0506000_27	973
RPBM_170923	42818	CACGAGCTGGTGGGCATCGAGGACTCCACACACGCGCATC	Os01g0327900_10	974
RPBM_156323	42808	TGGTGCTGGTCCTCAACATGCATGTGCTATGGCAAGATCC	Os01g0966000_12	975
RPBM_716341	42745	CAACACGCTCGATATCATCTAGTTAAACTAACCTAGTGTG	Os08g0378800_9	977
RPBM_697629	42729	ATGATGATGATCCTGATCCTGATCTTCCTCCTCGATCGAC	Os08g0137400_15	978
RPBM_929819	42727	CCATCTCGGCCCATGAGGATGCTGACGTCACCGCGTCGTC	Os12g0507600_43	979
RPBM_484722	42693	TGTGTTCCCTTTCGGTACGTTGTATTTCGACCCTGACGTT	Os05g0126700_13	981
RPBM_918038	42592	ATCTAGACACGCGCGCGCGCGCGCACATATATATATATAT	Os12g0222650_22	988
RPBM_484662	42592	TAACATCATGTCTAGTTTGTTACCCTATCAAGACTAAAAC	Os05g0126200_2	989
RPBM_546288	42585	TTTTCTATAAATTTAGTCAAATATAACAAAGTTTGATTAG	Os05g0428100_35	990
RPBM_521266	42575	CATGCCAGGTCAGTCGGCATCCATGAAGACTGCACTGCAC	Os05g0480700_3	992
RPBM_111610	42519	AAATACGGAGAGAAGAAGGCTCACTAAGCGCGCTTACTAT	Os01g0784000_36	997
RPBM_911515	42514	ATAATCTTCAGAGATCTCCTTGCCTGAAGTGTCTTATGTT	Os12g0152000_16	998
RPBM_433288	42509	GAGAGAGAGAGGAGATAATAAAATACTCGATATTGAATTG	Os04g0498800_29	1000
RPBM_479647	42504	CCGACGAGGACGAGGCGGCGTGGTCGAAGCCGGCGGTCGG	Os04g0663500_34	1002
RPBM_647607	42490	TCTGTTAGTGTCATACTGTCATCGACATATAATATTCCCT	Os07g0469200_22	1003
RPBM_490347	42459	CTGAGCTGCCACCTCCGCCGCCGCCAGCATGATGGCCTTG	Os05g0161700_3	1006
RPBM_614542	42451	ATCTTTTCTAGTACCAGGATCTTGTGTTGGTGATAGAGAG	Os06g0216200_32	1008
RPBM_205923	42445	CACGGCCTCACCTCCCAGCCCGCGAGCACCGGCGGACGGA	Os02g0192100_24	1009
RPBM_352108	42432	CCGGCCCAACACCACTAacacgtTCAGCCCCAATCCCCAA	Os03g0650700_42	1011
RPBM_713423	42400	TGACAGGTTGATGTGATGGAAAAGGACTGAAGGTTGGATC	Os08g0332700_31	1012
RPBM_535768	42332	GTGTTCCGCAGCGGCCGGGAGACGCGCCGGCTTGTCCCCT	Os05g0576900_1	1014
RPBM_416371	42288	GTGCTGGCCAAATGGGCCGGGCCAAGGCCTCGGTAACCAC	Os04g0379800_17	1019
RPBM_429571	42237	TTCCGGCATGCTCAACAATTGGTCCAGGTGTTTGTTCCAG	Os04g0477550_36	1022
RPBM_320601	42227	GAACGGGACCAGCTACTATAGTGAAATTTAGATTTCAAAG	Os03g0271300_42	1024
RPBM_141573	42223	TTAGCAAGTGCCTATGTGAGGATATAGCAATATTTCAATG	Os01g0909600_11	1026
RPBM_873464	42218	TTGCTAGTTGGTACAAAGTAAGCATGCAACACTTGTATGC	Os11g0460800_38	1027
RPBM_460520	42196	CCAGGATAAAATAAAGGTTGTATGTTACAAATGTTTGATC	Os04g0664800_17	1028
RPBM_166097	42170	TGAACATGCCCATTGTTACTCATTCCTAATACTATAGGAA	Os01g0219000_35	1030
RPBM_318159	42169	TGTGATTGTATTGGTTACTAGAGTAGTATTTAGTAGAGAT	Os03g0259500_1	1031
RPBM_505287	42155	GAGGGGCGCGGGCGCCGAGCTCCATCTGGCGAGCAGGGTA	Os05g0341300_47	1032
RPBM_681920	42097	CCGTCGCCGCCAAGCATCGAGCCGCCGGCCACAGCAGCCG	Os07g0174601_35	1036
RPBM_283396	42094	CCATTGATTGATTATCAGTGGGCGTAATCATCAGTCTAAA	Os02g0528000_28	1037
RPBM_665296	42076	GTTAGTGccacgtggCGCCTTCCCATTCGACCGCCGCCCG	Os07g0607700_22	1040
RPBM_646811	42032	TCGCCAACTCGCGCCCAATCCCGGCTTGacacgtCACCCC	Os07g0459400_10	1043
RPBM_842841	42025	TACTTCTTCTAAATGCTATAGCCAGGGAATGCAAACGAGA	Os10g0335000_40	1044
RPBM_398348	42013	AACGTGAACTAAACACATGTCGAAATGCAATCAAAATACC	Os03g0745100_26	1045
RPBM_538225	41998	AGAGGGTGGAGGAGCTGACTAGATTGCACTAGGTCTCGAT	Os05g0592500_8	1046
RPBM_322446	41954	AGGAGGTAGGATAGTTCCCTCCGTAATGGATCGAGGATGT	Os03g0283100_25	1051
RPBM_60659	41940	CGGTCGGTCCATCGCCCTCCGTCCCCATCCCCACCGTCAC	Os01g0531500_45	1053
RPBM_907912	41898	GGCAGCTTGGTGCGGGAGAGAGGCGGCGGCGAAGGGGAGA	Os12g0124300_39	1060
RPBM_85553	41843	TCCTCCTCTCCTCCACACATCCAGGCAGGCAACACAAGAA	Os01g0675100_47	1064
RPBM_895692	41822	TTCCAACACTAGGATGGTATATGAACCACCAGGATACAAA	Os11g0221300_20	1065
RPBM_391848	41817	CACGGACGCAAGGGGCCTGCTAAGCCTCTACAACGCAGCG	Os03g0361500_43	1066
RPBM_917808	41776	CAATCCGTTGATCGGGGTCGTAGTCCATCGACAGAAATTA	Os12g0218300_37	1069
RPBM_135792	41766	ATTAGGCTCAAAAGATTCGTCTCGCGATTTTCAGACGAGC	Os01g0884400_12	1071
RPBM_352317	41741	GATCAACCTTATTTCTGCAAGCAAATCAAAGAAACAAGCA	Os03g0653900_6	1073
RPBM_828276	41731	AATCTGCACCGGTTTTGATAGTTAAGGGACTAATTGTATC	Os10g0509700_28	1076
RPBM_497722	41681	CTTTTCACGGATCCTAATTTTGACAGGCAAAGAAAGAAAG	Os05g0231600_28	1078
RPBM_891509	41658	CCGTCGTGCTGGGTGTGGCGCCGGAGAAGAAGGCGCAGCA	Os11g0704550_2	1080
RPBM_827066	41633	GGGCTTGCCCATTACGCGTTGCTATAGACGCCCTTTCATT	Os10g0501200_43	1082
RPBM_693101	41576	TCTCGCCTACCACCAAGCTCATCTCGTTTCGTTAGCTACC	Os08g0107100_44	1086
RPBM_655690	41541	CGCATACCGGCCAGAAACACGACGGCGACGAGGTGCACTA	Os07g0541500_20	1090
RPBM_142535	41524	CGAGAGGTACCGCGCGCTGCCGGCGGAGAAGCGGGCGAGG	Os01g0913900_42	1092
RPBM_75463	41467	CCCAGGGAGGCCAAACTACAAAGGCGATGCTTTCTACACA	Os01g0622000_2	1094
RPBM_363652	41428	TGGATCCGGCCCTGCATGTCCGTCCTCGCCGGTGGGCGCT	Os03g0737300_22	1097
RPBM_597491	41421	AGAGCAAGACAAGATGGTTAGTTCTCACACTTCAGATTGT	Os06g0646400_33	1098
RPBM_818671	41384	TAAACACAATTCTCCCTAATTATTATTTCTGGATGATGAG	Os10g0435400_27	1099
RPBM_37653	41380	TAAAGTAAACTCGATCTCTTTCCGAGAAGTGTATTATTTT	Os01g0267200_20	1101
RPBM_159603	41378	GCTTCCCGCACGACACCTGTCCACACAAATCTTAGAGCAA	Os01g0978400_9	1102
RPBM_835194	41374	CCGTCTTCTTCCTccacgtTCCTATCCATGGCGCCAGTTC	Os10g0556700_37	1104
RPBM_531753	41371	CGAACATAAGTTAGTGACGCATGCCTCAAAATGAAAAGGA	Os05g0553300_4	1105
RPBM_366267	41367	TTCCTGACTTCCTCCTCCCTTTCTTCTCTCGCCGCCGAGA	Os03g0751600_40	1106
RPBM_805734	41362	CAGAAGGATATATGTTTTATAATTTATTCAAATACTAGAT	Os10g0154401_26	1107
RPBM_699554	41360	TCCACATGCTAATTTGTGGTGTCAGATACCTGAATACTCC	Os08g0156600_29	1108
RPBM_944014	41357	AGATCGACCAATGATACACACACAGCATATGAATCCTTTC	Os12g0636000_28	1110
RPBM_403006	41351	CATGGccacgtcCGCCACCTTGCGGATGCCGGAGGGTAAG	Os04g0115700_29	1111
RPBM_872008	41346	ACAAATAAATCCTTAAATACACTAACTATCGAATGCACGC	Os11g0438000_3	1112
RPBM_280715	41337	ATCGCCCCGCTGACCGCCTCCTCCCGCGGCTGTCCGAGCG	Os02g0304800_42	1113
RPBM_292373	41323	AGAAGAAGAGGAAGCTGTGGGTCAGGTGGGTTTCCGCCCA	Os03g0107700_38	1114
RPBM_592082	41260	ACACATGGAACTTGTGCCATATATCTGTAGGTGTGAAAAT	Os06g0601600_14	1118
RPBM_950028	41258	AAAGTCCGCTCGTGTTATTGGTAATTGAACTACTAAGCTA	Os12g0422600_15	1119
RPBM_263804	41253	CCACGCTATCCCATGCGATTCGAGAAGGTTCCACACACAC	Os02g0774300_36	1120
RPBM_103383	41241	AGCAAGCAAAGCCGAAGAATTGTTACACGGCCAAAGTGGA	Os01g0750600_41	1121
RPBM_480688	41234	GTGTAGTTGGAGCGCGCGGTGGAAGATGAACAAGCTCAGC	Os05g0101600_46	1123
RPBM_708107	41195	AAAGCCAAACAAGTGTCCAAACGGCTAGGAGTCAACCTCG	Os08g0248800_7	1127
RPBM_151132	41187	AAGAGATGGGGATTAAACCAATTGGGCCGAAAGATATGTC	Os01g0946500_15	1129
RPBM_811155	41183	TATATCTAGTTTGCTCAGACCTACTGCTATTTCTTTCTGA	Os10g0341700_8	1130
RPBM_725731	41178	TTTTCATTTTAGTGccacgtAAGCACCACATCGATGCCAC	Os08g0473650_40	1131
RPBM_371941	41175	TGGAAAGAATACAGTATGATATGGTCTTATTTTGTCTGCC	Os03g0788300_30	1132
RPBM_794247	41160	AATGCCAAGTGGCAGCCTATGAGCGTTTGTAGCATGCCAT	Os09g0334600_5	1134
RPBM_517149	41156	GCACCTCGCAATATCCATGGTCCCCGCTGCCCGTGGACTC	Os05g0448801_2	1135
RPBM_147940	41152	AAACGATGACTGTTAAATAGGGATTAAAAGGAAAGGATGG	Os01g0933600_8	1136
RPBM_641910	41149	GTATTGATGTTCTTACCATAAAAGTAACTCCATGAAAGAA	Os07g0281800_9	1137
RPBM_206706	41112	AGAATCGCTTATATTATGGGACGGACGTAACATATAGAAG	Os02g0196000_23	1139
RPBM_567556	41103	AGGCTCCCCTGAGTCGTGACGTGCACTCGAAAGTCGAAAG	Os06g0204400_37	1140
RPBM_117210	41093	TGGACCTGAACCGAACCACTAAGTAGTAGTacgtgtGAGG	Os01g0812200_1	1141
RPBM_116198	41088	AAAGAATGACGATATGATGTGAGAAGTTTGTGAAGACTTG	Os01g0806300_18	1143
RPBM_923935	41087	TGGGTCCCACGCAATAGTGGACCTGATGAATTGCAGGATT	Os12g0405400_39	1144
RPBM_672287	41058	ACAGACTTGTTTAAGTTACAAGACGATACTATAAGAATTT	Os07g0657600_6	1145
RPBM_377451	41050	TTTCAGTAGCGTCGGCTGCTCTATCTACTTGCATTGCCTG	Os03g0817800_3	1146
RPBM_321269	41027	CTATCCGTCCAAATTAGGCTATCTCTAAAGATTAACTAAC	Os03g0275900_24	1148
RPBM_24111	41024	TATGAGGGTATCAGGGTCGTTGAGGTCTCTCCTCCTACAC	Os01g0203000_2	1149
RPBM_475048	41013	ACCACACCATCGAACATGGTGTAGCTCACGGTAGTCCCAA	Os04g0465432_41	1150
RPBM_484620	40994	AGTGCTTTATCACACAGAATCAATACCCAAGAAGCATATG	Os05g0126100_9	1151
RPBM_567962	40985	AAAATTATTAACTTCTTGTTTCGATCACCCTAATAAATAG	Os06g0208200_2	1153
RPBM_441156	40985	TGAGCCCATTCTATCTTGTACCAATTTGTGGGATATGGCC	Os04g0548400_8	1152
RPBM_765778	40965	CTATATTAATTAATGAATTAGCAATTGGATGTACCAATTT	Os09g0394900_5	1154
RPBM_30942	40940	ACACATTCCATATCCTTGGACTAATTCACGAGACGAATCT	Os01g0233500_22	1157
RPBM_425151	40918	GAGTTGAGTTTAGACTTTCTAGAGTGGTATATGTATGTTT	Os04g0449200_26	1160
RPBM_321200	40910	ACGCAGTCACGCAGACCACAGGGCGATGCAGCGGACCGAC	Os03g0275700_4	1164
RPBM_207952	40895	CGGACTGAGCTGCCTCGCCCGCCTCCGAGCAGTTGGGGAA	Os02g0202600_44	1169
RPBM_500346	40885	GTGATCTTTCCACATACAGAGAGAGAGAGAGCTTGGGATT	Os05g0273800_6	1170
RPBM_666078	40878	AGTTCAAGAAAACTTTATATTCAAACAAGAAAATTGGGGC	Os07g0614700_20	1172
RPBM_816655	40869	CTTTGGCTTTTAGCCATAGACTTTGATCCATGAGTTAGAA	Os10g0414800_20	1174
RPBM_389332	40863	ACTATTGTTTGGTAGTAAAATTGATAATTAAATGACTATA	Os03g0242100_26	1175
RPBM_14832	40831	CAATAGACTTCAAGGAAGCATACCAATACCAGTAACCACA	Os01g0162300_33	1181
RPBM_580156	40805	AAACCAAAACCAAACCGAAGCTTCCCCATCTCGCGTGAAC	Os06g0340600_44	1182
RPBM_412178	40783	GTGCCTGACAATCCTACAGGTGAAATCAACCCCTTTCATC	Os04g0296700_38	1186
RPBM_234177	40752	AAATCAGGAAATGAAAAGCTAGGGTTTTAGGTATTGTAAT	Os02g0577400_5	1191
RPBM_479884	40749	ATTGccacgtAGGCGccacgtggCGCCACATCAGCAAAAC	Os04g0675700_26	1192
RPBM_118803	40748	GTGCAGATCCACTGTCTGCTCATTGGGCTTATTCATGGCT	Os01g0818100_26	1193
RPBM_717100	40743	TTTCTTTGGTTCAGCTGAACCATTATTTGTTGTTTTACTT	Os08g0386900_33	1195
RPBM_509885	40737	CTCTGTGCTGAAATGGTTAGGTATGTTTTCTTTCTGCTCT	Os05g0388400_39	1196
RPBM_752067	40714	TGCTGATGTTGCTGCTAAAATTGCACCATTGTTGTGTAAC	Os09g0107900_14	1197
RPBM_372749	40706	AATATGGATTATTACCAAGAATTTATCCGTTGTTTTGCTA	Os03g0793300_5	1200
RPBM_227658	40705	TGCAAATTGTGCTTTTCTATTCTGTTGTGTCTTCTGCTTT	Os02g0523500_3	1201
RPBM_923282	40702	AAACAAAGTGGCACAGATAAAATGGAACATAGAAGTGGCA	Os12g0288600_23	1202
RPBM_330058	40662	ACCTCTGGTAGCAGCAGCAGCTCGCACGCAGCTCATCGTG	Os03g0329700_42	1206
RPBM_319958	40660	AACTCCTCGCCACCACGCCGCTTTATTCTCTAAGAACCCC	Os03g0267800_36	1207
RPBM_864521	40632	GGATGATGTGACTTAATAACAGAAGAGAGAAATAATATTA	Os11g0217500_13	1208
RPBM_369844	40628	GAGATGGGAGGAGAGCTAGCTAGCCGCCGAGGCTGAGCTC	Os03g0773800_40	1209
RPBM_314953	40622	CATACATGGAAAAGACAAATCGCCTGGTGCATGAGGCGCT	Os03g0235900_29	1210
RPBM_189114	40618	ATcacgtgATTAAAACAGTAATTATCGAGCACGGAAGGAA	Os01g0946300_22	1212
RPBM_262498	40588	GCTATTTATCTCATATGATGTCTTGGATGTTGTGTAGAAA	Os02g0767100_4	1215
RPBM_65864	40579	TGAATATAAACACAACTACATTTAGCGACAGAAGAAGAAC	Os01g0570800_7	1216
RPBM_455219	40559	TAGCCGTTAGTGccacgtggCGCCTTCCCATTCGACCGCC	Os04g0631600_8	1217
RPBM_594927	40559	CTAAAACAGGCGAGTAGGATATACTACCTTCAATTATATT	Os06g0622900_17	1218
RPBM_646950	40553	CTTAAAGCAGTTTGACTTTGACCAAAGTCAAAACGTCTTA	Os07g0461900_2	1219
RPBM_803927	40514	GTGCGCGCGGTGCTTAGGCAGACGCGGCCCAGATCGGCGC	Os10g0132700_32	1221
RPBM_686916	40508	TGTTAAATTCGTCTCGCAAAATAGCCTAAGGGTTATAGAA	Os07g0517400_33	1223
RPBM_482661	40464	TATGAACACATATGTAGCATACGCTTAAATAGACGAAGAC	Os05g0113000_10	1228
RPBM_651165	40383	GGTGGCGGCGCGGGCCGGGCGGCGGCGGCGGCGGCGGCTC	Os07g0506366_3	1233
RPBM_545151	40358	TTTGAATCAAAGGAATGGATCTTATGGAATCCTATAAAAT	Os05g0390000_25	1237
RPBM_337689	40348	ACTACAAATAGATCGAACAGAAACAGAGCATCACGACGAC	Os03g0391300_29	1238
RPBM_618517	40337	GAGACCGTTCTGAATTTCTGAGACTGATACATATTTGATG	Os06g0500300_38	1239
RPBM_935527	40337	TACTAGTGTGGACATGTTCCCCTTTTCAGGAAGATGGCAG	Os12g0568000_18	1240
RPBM_607490	40330	GCGGCGGTGTCTCGCGCCGCCAGCCTACAAATGGGGAGAG	Os06g0708900_36	1242
RPBM_53570	40297	AGCTCACCGCATTGTAAAGGCCCTTACTAATCTTAGCAAG	Os01g0374900_12	1244
RPBM_186776	40286	CTGTTTCGCTGACGTGACGCCTacgtggCATCCCAGTCAT	Os01g0886700_36	1245
RPBM_290529	40281	GCGGAAAGGGAAAGGCCCGACGAATGGGAGGAATCATATA	Os02g0824100_7	1246
RPBM_705402	40277	GCGCCACCTATAAAACGCCCGCGCGCCCCGCGCCGCCTCC	Os08g0207500_46	1247
RPBM_108949	40266	CGGAGGGAGTATAAAAGAACAATACTTCTATAAATTTTGT	Os01g0772600_21	1248
RPBM_9892	40231	TCCAAGAAAGTGACCAAGCAAATGACGCAAGTGGTGCACG	Os01g0138400_42	1251
RPBM_367866	40219	GTACGCGAGCATCCCGGCGTTGTCGAGGCGCTCCAGGACG	Os03g0761200_22	1253
RPBM_100300	40200	CAGTCCACATAACCTGAACCCAGCGTCAATCCGCAAGCAA	Os01g0738000_45	1256
RPBM_346259	40138	CATGTTCGTGCGCCGTCACTACAGGCACCTCGCTGTCAAC	Os03g0589400_24	1259
RPBM_273544	40135	TTGCAGCATCACCTGGCGAGGCGTAGCTAGGAGATGCAGA	Os02g0832000_25	1260
RPBM_652508	40125	CTCTTCAGGGAACAGAATCAAATCAGCATTTTAACTAACT	Os07g0516700_23	1262
RPBM_473856	40124	ATAATGAACAATTTCTTTCCAAGCTACATGTAGACCAGAG	Os04g0432100_25	1263
RPBM_6462	40104	TGGCTTCACTTGCAACGGTACAAGAACCACCATCACTTCC	Os01g0125600_42	1266
RPBM_233791	40075	GAGCAGGAGGAGCTGAGCGACTCCGAGTCGGGCGCCGAGT	Os02g0574800_11	1269
RPBM_901102	40075	GATATATATACGCGTTCATCAGCGTACGTTCTTATAGCTA	Os11g0603100_40	1270
RPBM_575017	40063	GAATTACAAGGATGGTAAGGTTTGGTCTTTCAAAGTCTTA	Os06g0274800_1	1271
RPBM_14545	40043	GCGTGGTGCGTATCGTGCTCATCGCATCGGCCTCCGTATA	Os01g0159600_40	1273
RPBM_643339	40021	GTGTGATTATCTTCTCCATACCATCTCGTGCTACATGCGC	Os07g0405100_17	1277
RPBM_58785	40016	TAGATCAATGATGTTGCATGCAACTCACGCGACACATGGT	Os01g0517800_33	1278
RPBM_481639	39976	TCAGCTGGCATGCATGGCAACATATATATGGCTGGAAGTA	Os05g0106200_17	1280
RPBM_822982	39967	TCCCTTGGCAGTATAGGTGGGTGGTTTTGCTTacgtggCA	Os10g0473900_26	1283
RPBM_375976	39967	TCTGTACCAAACTCAATTTTAGAATTCAGAGATCCAATAA	Os03g0809000_47	1282
RPBM_103323	39957	TAGTCCAATCCATCGTGTTTccacgtggCGACCCAACCCC	Os01g0750500_30	1285
RPBM_808733	39953	TTCACACCCAGATAAATACAGCCTACTAGACCAATAGCCA	Os10g0198600_36	1286
RPBM_532436	39904	ACAATTACTGTATTGTGCATATAAGCTGCATATCTATCAC	Os05g0557200_1	1287
RPBM_951632	39893	AAAATAATTAAAATAGTACGAGTAGATTCACACAAGATCT	Os12g0510750_2	1288
RPBM_834583	39890	CAGTAAGCTAGCAAACAAACACACAAGAATATTTGTGATC	Os10g0552800_14	1289
RPBM_884978	39859	CGGCGCAGATCCGGCGAGCGGCGGCGGCGGAAGCTGATGG	Os11g0618500_37	1291
RPBM_610109	39843	CTTTTGGCAAAATCCGTGATGCAGCATCGATCCCTGTCAA	Os06g0725300_9	1292
RPBM_518472	39802	TAAGAAAACTACAGCTTTATTACTCAAACTTAATATTAAC	Os05g0459000_2	1295
RPBM_341675	39791	GGCAGGACGGCAGGAGGCCTGTTCGCTTGAGGTGTCTAGC	Os03g0429900_46	1297
RPBM_390851	39790	TAGTGTTTGTTTTGGGTTGTGCTCAGCTTAGCTCTGGTGT	Os03g0308700_26	1298
RPBM_375051	39787	CACTTTTATGACATTTTCAACCATACTATTTTCCTTAAAG	Os03g0804200_4	1300
RPBM_35260	39784	AACAGCTCAATTAATTAATCGCCCACACCGAAGCGCGCAC	Os01g0254900_28	1301
RPBM_237596	39775	ATGAACATATTTCAATCGTTCAGTACCTTCAAGCCACAGG	Os02g0601100_43	1302
RPBM_945597	39766	TACCTTACCTGTACGGCAGGCATGCATGTTACTCCAGTAG	Os12g0108600_43	1303
RPBM_663796	39747	GAAATCTAATTTTATCCACGAGACTATAGTGAGCCTACTC	Os07g0598900_41	1305
RPBM_636810	39729	CCGCCGCAGCCGCAGCCGGCCAAGCTGGGCGTCGGCGACA	Os07g0211900_5	1307
RPBM_364424	39727	CTATTAGAATATTTTATAATAGTTAATAGTTAATTAATTA	Os03g0742300_10	1308
RPBM_924394	39722	CTGGTCGGCGCGGGCACGCGCTTGCGGAGGCTGGGGAGTC	Os12g0409800_8	1309
RPBM_292060	39615	CAGTTCTTAAACTTGTAAAGTTGTGTCATATACCACATTA	Os03g0106400_19	1318
RPBM_617776	39588	GTTTTGTGATTTGGTACATGTGGTAGCATTCACCAAATGT	Os06g0471100_32	1321
RPBM_413158	39587	GCCAACGAGGTCGCGTTCGACAAGGTGAAGGACGCCGGCG	Os04g0310700_38	1322
RPBM_399009	39569	GCCGAGAAGGCATCAACGGCACTGGCGAGGCCCTCTCAGC	Os03g0775000_1	1324
RPBM_780464	39568	GTGATTTATCCGAGCAGAGTGGCGGCGGCTTCGCCGAGTA	Os09g0503000_40	1325
RPBM_625986	39561	CGTCGATTAATTTCCCTGGTAAATACGAAATGTTCATGGT	Os07g0119400_10	1326
RPBM_742906	39550	TTGTGTGCATTTCGGCATTTGGCTACAAGATTCTTGCAGT	Os08g0193200_16	1327
RPBM_793377	39548	TTACAGGATTATATATCATGTTTATCTATTCGTCTTACTA	Os09g0304800_17	1328
RPBM_862710	39520	CGGAATGTCTCCGCGGAAGATGCCCAAGGAATCGCCTGGC	Os11g0202300_15	1331
RPBM_438259	39500	ATACCATATGAGCAAATACGCAGGAATCAGTACTGTATTT	Os04g0530100_2	1333
RPBM_179363	39494	ATCTTGATATCTGCAACATAAAATGTAACATCAGATTTAA	Os01g0696100_22	1335
RPBM_394177	39472	GGCTCGCAGAAAGGCGGACGACAAGGGCTCAGCAGGGTCA	Os03g0568466_20	1337
RPBM_762789	39467	TTTGATGCTGATTATAGGAAAATGTAAATGTTTCTATATA	Os09g0359500_5	1339
RPBM_301962	39460	TATCCAAAATTTCATCCAACTCTTGTGGGAGAAACGGACA	Os03g0159600_23	1341
RPBM_853781	39451	TGTGGACAATGCTAGAAAGTCTTACATTGTCAAACGGATG	Os11g0127900_4	1342
RPBM_238249	39426	GATGGAGACCCTGTGCGAACTGACAGTAATAGGGCTGGAA	Os02g0605900_10	1345
RPBM_140107	39425	GAACTACTAAACGGTACGTCTTTTCGTTTAAAAGAATATC	Os01g0902200_15	1346
RPBM_851974	39414	GAGAAAGGAACAACTACAAAAGACACACATATATACTATG	Os11g0112400_10	1347
RPBM_355675	39412	TGTCATAAATTGTACCGACATGATACACATGTCCGATACT	Os03g0684100_32	1348
RPBM_554539	39390	TGCAAATTGCGAGACGGATTTATTAAGCCTAGTTAATCCG	Os06g0116200_5	1351
RPBM_400895	39379	GAAGAGGGGAGGGAGCTCCAAAAGGGCGAGAAAGTAAGCG	Os03g0850200_25	1356
RPBM_711661	39365	CTTGTTTGATCAAACCGATGCGACGCAGAGAGAGAGAGGT	Os08g0301600_33	1358
RPBM_479681	39361	CTCACTGACGTAGGTTTATTGTACCTATTCTAATTAAGGC	Os04g0664600_19	1361
RPBM_582564	39329	GATCTAGCCGACTCGATCCCGCCGATGACGATTCCATCCC	Os06g0480500_2	1368
RPBM_247588	39315	TTTTCGCTGAGGTGGCAGGTTAACTTGTCTGCTTTCGGCC	Os02g0672600_39	1369
RPBM_481110	39295	ATATAAATAGGTTTCGAGGTAGAATATCAAAACAAGGATG	Os05g0103700_27	1370
RPBM_557564	39270	CCACGCGGACACTGacacgtCATCATCGTGTTCGTTTCCT	Os06g0136000_41	1371
RPBM_795742	39263	TATAAATTAATATGTAGTATATCACTTCATAAGTTTAAAT	Os09g0380300_30	1372
RPBM_686416	39262	AACTCCGAGCGTTGCTATGGGAGTTCCGTAAAATAGTAAT	Os07g0501200_23	1373
RPBM_430852	39261	cacgtgtACAAGGGCAAAGCGCAACACCGACCCGAGTCCA	Os04g0484900_43	1374
RPBM_283314	39242	CAGCTACCTCAGCGCCAACCGGACTGGCGCTGAGGTGGGA	Os02g0527500_44	1375
RPBM_825545	39222	GCGAGCTGTGCCGTTCTTGATCACCGAGGCGATGGCGGCG	Os10g0492900_41	1377
RPBM_139834	39214	CTCAAAACCACACCGTTAAATGTTTTACCCTACTCTCGTA	Os01g0901600_36	1378
RPBM_256468	39211	ATAAAGTCCTTATCGGACACTAAACGCACTTTCCTAAAGA	Os02g0730800_1	1379
RPBM_694129	39207	GAGGGTTCTTGATGCGTGACCTGATGCGGGAGGCGTATTG	Os08g0112500_43	1380
RPBM_37555	39203	GCGAGGGGCGGGGAGAGCAGCGGCGGCGGCGGAGCGCGGC	Os01g0267050_20	1381
RPBM_725723	39202	CTCCGTTGTGCTCTGTCTCTCTACCGCCACCATCCACTGC	Os08g0473650_32	1382
RPBM_447204	39200	TTTCCGCTATCGCGGTGCGCGCGGAAGGCCCCGCTGCGGC	Os04g0587300_29	1383
RPBM_34859	39194	CTCTCAAAATATTCGGATGTAATTTTAGTCGCACAAACAT	Os01g0253600_19	1384
RPBM_60129	39192	TTGGAATGCTGAAATTATTAGGGGACTATTCAAATTGATG	Os01g0528800_5	1386
RPBM_347298	39187	ATAAATTTGGACGCATCCCAAAATTCGGCAAACATATGAC	Os03g0599800_34	1388
RPBM_680039	39186	CTCATTTGAACACATGTACACTACTAATCCTCGTTCTGGA	Os07g0118300_16	1389
RPBM_422311	39150	TAGAGAAAGCAAAGCACATACATAGGCTAATTCTCCTTTA	Os04g0431700_28	1391
RPBM_351966	39128	CAAGGCGGCCCAACCATCTTCGAAATGCGGCCCATGACGA	Os03g0648900_47	1392
RPBM_254275	39121	GAGCCGCTGATCCGCTGCACGGCGGCGCGGAGCGCGTCGA	Os02g0717900_13	1394
RPBM_216795	39119	CACCCAAGAACCGGTGGTATTCTTTGGACACGAGAACTTT	Os02g0285800_18	1395
RPBM_830124	39115	AATAAGTAAGGTGGTTTTAAAATTTGGGGAGAGCTAACAG	Os10g0522700_14	1396
RPBM_203304	39097	GATTTTATTCGacgtgtCAGCtgactcaGATGGTCGGTAG	Os02g0175700_2	1398
RPBM_909777	39082	GAGCTTCtgactcaTCTTTACTAGGAAGGGTCTTTTCAAG	Os12g0138500_42	1399
RPBM_219931	39081	ATGCAAAAGATATATAGGCTTGTTTTACTGAAGGTGGCTT	Os02g0323600_18	1400
RPBM_744110	39067	AGACACAGCACACCCACTCACTCTGCTCACTCTCCCATAC	Os08g0240533_44	1401
RPBM_310196	39036	ATCGTGATGCAAATGTCGAACTTGGAAGATATCCATGGAT	Os03g0207200_25	1405
RPBM_952934	39009	AAGCACTCCAAACTGCAACGATTATATCAATAAAATAAAA	Os12g0572700_30	1407
RPBM_577596	38998	ATAAAGACCTAGTCAATGGAGTGccacgtAGGCAccacgt	Os06g0308200_32	1408
RPBM_737018	38976	CAAAAGGGAATGCTTTAGGCAGATCATGGAGATAAAGACT	Os08g0546900_8	1413
RPBM_708513	38971	GAAAACTAGTCCAAAATGAGTCTTTGCTTCAATGCAAACG	Os08g0254600_21	1414
RPBM_524286	38966	CGAGAGCCCAGAAGCAGCAGCGATGTGTTGGATAAATCTG	Os05g0501300_34	1415
RPBM_693320	38951	ACTAAAGTTTACTCACTGCATTGCAAATATGCAGCTTGCA	Os08g0108100_18	1418
RPBM_674216	38951	GAAAAGTacacgtCACGTCCATGTGGTATTGCCACATCAG	Os07g0669000_24	1417
RPBM_451541	38940	CTAGGCTTTCCTCTGTTGCTTGGTTGCATTGCATGCTTCT	Os04g0611700_5	1419
RPBM_656077	38934	TACATATCCAAGTGTAGAGGCGCCGTCAGAGAACTTATTA	Os07g0544800_15	1420
RPBM_241015	38931	GCCGCGCGCCGCATCACATACACGGGCCACGGCCTCACGG	Os02g0622500_32	1421
RPBM_25436	38918	CGGAGGTCGCCGCGCCCGTGCCCACGCCAGAGCCATCACA	Os01g0209200_4	1425
RPBM_909105	38903	GGAATCCAGTGCAACTGTGGCAGTTGGATCACCCCAGCCT	Os12g0133600_7	1426
RPBM_326633	38903	TCCTTCTTCTTCTCCTTCCTCACTGCAACACTCTTCGGGG	Os03g0306800_47	1427
RPBM_69316	38900	AAAGCTTAACTGGCTAGGTTTCTTACAGTGAAACTAATCA	Os01g0591000_29	1428
RPBM_570102	38870	GAAGAAGATAGCACCGCATGGGTCTGTGCCTTACTTCTTG	Os06g0223800_35	1431
RPBM_80501	38863	GCTGTTCCAGCCTAGAGGCAGAGCAGCAGCAGCCGTTGTC	Os01g0651000_42	1432
RPBM_531550	38856	TATCCAGGCGCACGACACTTGACAACTCTGTACTACGTAG	Os05g0552000_46	1434
RPBM_941297	38826	ATCTGGGCTTTGAGCAGACACACTAACGTGAAACTTAACT	Os12g0615200_6	1437
RPBM_601878	38822	ATTAAAATTTTGGTAGATAAACATAAGAATAAGCGAAAAG	Os06g0677300_10	1438
RPBM_70420	38807	AGCCTCCTCAAGTTGAATGccacgtATTGCACTGTGAAAG	Os01g0598400_6	1445
RPBM_501702	38799	ATCGATCCCTACCTACGAGGCTTAGGCCCATTAGCCCAAA	Os05g0295900_39	1447
RPBM_598096	38785	GATACTGGACGAGAGCGTGGAATGCGCGGTGAGACTTGGT	Os06g0651000_1	1449
RPBM_1820	38759	TATAATAAAGTAACATAAAAGTTTGGATGTATGAAAATCT	Os01g0105800_6	1450
RPBM_1349	38740	GTACTCCTATGAGGCAGGCGAGGCGAGGAGGGAATACATA	Os01g0104100_25	1451
RPBM_845042	38722	TTTGATGAGTTGACTTCGTTGACCCAACAGTGATGGCCGA	Os10g0423300_36	1452
RPBM_501255	38646	AAAGTGATCCAGTTTTACAAGATTATGGATGCGCTATATC	Os05g0289400_33	1455
RPBM_872763	38645	GCACTAGCTAGTTAGATCATAAGGACGACAGAATGTTTGC	Os11g0450300_23	1456
RPBM_586452	38637	TTTTCATTATGCTTTTGGTTTTATTGGTCAAGGGAATATC	Os06g0537700_19	1457
RPBM_888150	38628	ATAGAAGGAAGGATTATTACTATAATAAAATGATAAACAA	Os11g0660400_24	1459
RPBM_723433	38625	TGGTAAAATATGGATGTGGCATAGATGCTTACGATGTCCT	Os08g0450800_45	1460
RPBM_880982	38615	CTCCCCGCCGGCGTGGCGGGGCGCCGCCTTCCATCGGTGT	Os11g0578700_10	1461
RPBM_887126	38612	TTGGTTTGAGGCCTAAATTAGACTTATCAATATTTGACAA	Os11g0648400_29	1462
RPBM_98115	38592	TGCTCCGGTGGGTGTCCTATTTATAGAAATAAATTTCATA	Os01g0728900_16	1466
RPBM_194348	38586	CACCATGCTCAAGCCACAATTGATAATTTTGTTGGCAGAG	Os02g0121800_13	1467
RPBM_351164	38583	AGTTTTATCCTacgtggCTGCtgagtcaGCGTGGGACCCA	Os03g0643900_29	1468
RPBM_247300	38578	CAATCGCGGCGTCGGCGTGCCGTCGCTTGGGGTGGTGTTG	Os02g0670900_45	1471
RPBM_156591	38577	AAAATACCCTAACCTAACAAGGGCGATATGCAGCTGACAT	Os01g0966500_35	1472
RPBM_216116	38576	GGCccacgtggGTCCCACACtgactcaGCTGccacgtggG	Os02g0277600_25	1473
RPBM_826927	38563	GACCGGGCTTCACAATTTAGGGGCCCGAACCTATATAAAA	Os10g0500600_2	1474
RPBM_704244	38555	GAGTCAATAATATATGGGTCCCGCTTGCtgactcaGCTGG	Os08g0199000_15	1475
RPBM_421875	38552	AGAAAGTCTGACGAGAATTAATACCTTCGTCAAAGCCAGC	Os04g0429300_33	1476
RPBM_89077	38548	CGTCGAGAAGGCGACCCAAGTCGCCAAACGCGAAACCGGT	Os01g0688700_43	1479
RPBM_669612	38541	TCTACTGTGCATTTGCACGAGGATAGTCAGACTCAGAGCA	Os07g0636600_26	1481
RPBM_685926	38538	AAAATCCACTGTAACATTTGATCCGTACATAGTGAAACAT	Os07g0486700_23	1482
RPBM_226160	38527	ATAACAACCAGATAGCTATTTAATAAATTTAAAGTAAAAT	Os02g0509600_24	1487
RPBM_404862	38498	GGCTCACTTATTGGGTCAACTAAACTTGTATTATTGGAAT	Os04g0162100_23	1490
RPBM_509179	38489	GTTGAGGGTGCAAAACAAAAGGCACTGATATTATAATGTA	Os05g0382000_19	1491
RPBM_871037	38482	GAGTAAACCAATCTATTCGAATAGCCGTACTCACATTTAA	Os11g0422100_12	1493
RPBM_661497	38473	CCAACGTTTCAATCGCTTGTTCGATCAGATTAACGGCGTT	Os07g0582500_45	1494
RPBM_181521	38469	TCATTCCGTCAAGGGCTCGCCGTCTCTCAGCACCGGCGTA	Os01g0748300_24	1497
RPBM_543940	38467	GGATCAATTGCTAGTGCCAGCGTTAAGACTTTACATAGTG	Os05g0342600_39	1498
RPBM_922716	38452	CCATGCTGTCAAATCAGCAACTAACGAGGCATAATCTCGA	Os12g0281300_45	1500
RPBM_272417	38440	ATCCTCGGCGCCGGGCAAGAGGAAGCGGTCGGCGAGGGCG	Os02g0826200_25	1502
RPBM_943260	38437	AATGGAACACTCGTTCTTTATATAAAATGTCAGCAACAGT	Os12g0631600_9	1503
RPBM_19527	38426	ATGGAATGGCGAGTATTTATCCTCAATCCCAGAGATGGCA	Os01g0182100_24	1505
RPBM_425805	38411	CGACAGAGGCAGGCAGGCAGGCCAGTGGCTATAAAGACTC	Os04g0453400_43	1507
RPBM_617462	38383	GACTGCGATAGGCCTATATAAATTATCCGAGTACTAATAC	Os06g0340100_12	1509
RPBM_616794	38345	TGCGCGTGCTGCGTGTCGTACAGCGCATATATAATACTCC	Os06g0298700_30	1511
RPBM_137041	38338	CGAAAGGTTTCCAGGTACAAGCAACCATAGAGCCAAATCG	Os01g0888900_36	1512
RPBM_893590	38332	CACCCACGAGCACACCCGTACCAGGGGACGAGGAGGTGGA	Os11g0140900_25	1514
RPBM_112059	38316	TGCTGCGCCTGTGGCTGCCATAAGTATATCGCACTCCACG	Os01g0785900_44	1516
RPBM_194612	38309	TAAACAATATATACCAATTTAATCAACGGTCGAGAAATAC	Os02g0122900_32	1517
RPBM_137384	38304	TCCCTGTTTGTTGGGTCACCAAAGTTGCATCCGACCTATT	Os01g0891000_36	1518
RPBM_133666	38300	CCGTTTCCGAATCTCGAGGCGCAAGAGGCCATCGAACGGC	Os01g0876500_42	1519
RPBM_730484	38288	CAGAacgtgtCACTGACGTGCGGGGCCAACCAAGCCCATG	Os08g0504400_40	1521
RPBM_868015	38287	GCATAATTTGCATAGAAATCGCGAGACGAATCTCTAATTA	Os11g0261900_28	1522
RPBM_792176	38270	AGAGCCTGCGCCACCAACTCTACTGTACTGAGCAGAGTAG	Os09g0102300_41	1524
RPBM_782428	38258	AATCCGCCGCCTCCCCAAAATCACGCGAGGCGCCGGCGAA	Os09g0514700_44	1525
RPBM_251865	38250	TTCCGATCCGAGGTCAAATTGGGAGTGCTACGCGGGAAAG	Os02g0703900_4	1526
RPBM_78626	38236	GGCCCAATGACACAAACGAAACCTCCTGAGCTCTGACTTT	Os01g0641000_29	1527
RPBM_544580	38230	GCTTCCCCACAGGacacgtCACCCTCCCTCCTGCCCCTAC	Os05g0368000_42	1529
RPBM_552089	38208	ATATGCACGCACCGTGCAGTAACAGTAGTAAGTAGAGGGA	Os06g0103200_5	1530
RPBM_654926	38206	TGTCTATTTCATTAAACCTCGTCCTTTCTTTCATTCCGGA	Os07g0537200_40	1531
RPBM_524577	38193	AATTTTAGCATGGAACTAAACACAGCAGTAGTAGGAGTTT	Os05g0504766_31	1532
RPBM_41714	38185	CCACACAGCGATAATCGAGCGGATTGGACCAAAGTACGAG	Os01g0288200_14	1533
RPBM_227272	38180	TGTGAATTATGTGGGATGATAATTTAACATACTTGTATTT	Os02g0520500_9	1534
RPBM_729147	38169	GGGGATATCAAAACGGCCGTGAGATAGTATCTGGAGAAAA	Os08g0497300_26	1536
RPBM_895088	38169	TCTCAACTACTCATAAATGACAGACATTTCTGACAAGCTA	Os11g0201800_4	1535
RPBM_786657	38151	GAGCCGCTCAGCAGCAACCCCTCCTTCATCGGACTCCACG	Os09g0540500_10	1538
RPBM_453979	38128	GTGTGTCTGCGGACAGCACACAGCTGCGCATTTCGATGCG	Os04g0624600_42	1541
RPBM_907867	38122	CTCCCCTCCCTTCGCCTCCGGCTCCTATCCCATCCGCATA	Os12g0124100_43	1544
RPBM_434128	38115	AAGTATACAATTCATAAAATGTACTAGATTTGACCAACAC	Os04g0504500_36	1545
RPBM_685807	38110	TTGTGAAGTGATATATTACATATTAACCTATCATGTCAAT	Os07g0483050_2	1546
RPBM_686188	38108	TAATCCCTCCTGTTTGGGACTCTAGGGACTTAAAGTGACT	Os07g0493800_40	1547
RPBM_11746	38097	TTGCAACGCTCAACAGACAAGAACAAACGACAAACGCACT	Os01g0147700_34	1548
RPBM_899737	38062	AGAAGGTACGAAGTTCTATCTCTCTCTAGAATTCTATAGG	Os11g0552500_47	1551
RPBM_338692	38061	ACTCACCTGCTGATAACCAGACGCTAAATTGGCAATTGTA	Os03g0401100_3	1552
RPBM_849008	38054	CGAGCAAACGCCGAAACGCCATGGAAACAATTTCCTGTCC	Os10g0543400_33	1554
RPBM_75338	38048	TTCTCATCACGGTAAATTCAGCAAGTTCAGGCAACAATTG	Os01g0621600_24	1555
RPBM_904401	38042	CAATACACTGCGGACAACCAAGAATTGGCCGCCCAGTTCG	Os12g0103300_7	1556
RPBM_248207	38033	AGTGATCAGAATTCAGACATTATACTGTTCTATGATAATA	Os02g0678300_21	1557
RPBM_875509	38003	ATGCTTCGTAGTGAACTTATCCTAAATAGCAGCAGCTTGT	Os11g0501500_25	1559
RPBM_650985	37978	CTTATTAACCCTTTCAAGTTccacgtTAAAATTAGAAGTT	Os07g0503200_19	1562
RPBM_711544	37969	ATCCGAAAACACCTTAGGTCTTGTTCGGTTTAGAGAGTAT	Os08g0300300_14	1563
RPBM_931075	37963	TTTGTTTTCTACTTAATTGACCATACTCCAGTCCTACTCC	Os12g0518200_25	1565
RPBM_83771	37936	CCGGAGCAGATCCGGATCCTGGAGGCGATCTTCAACTCCG	Os01g0667400_29	1571
RPBM_745572	37933	TTGATTGGTTACAACTACATAAGAGGACTCTTAATACCAA	Os08g0334200_36	1572
RPBM_222517	37911	TGCAAAATAACCAGTGTCGACGCGGCCGCACCTGCGCTCG	Os02g0461200_7	1575
RPBM_925057	37906	ACCCGAAGACCAACCTATCTACGAGACCAACCACCAAATC	Os12g0420300_34	1577
RPBM_597238	37894	GCGCGCGCGCGCCCGCGGCCATCGGCTGTCGCACGCGGCG	Os06g0644800_25	1583
RPBM_537044	37889	CTACAGCAGCAGCCAAAACCAAAGGGAATAGACTAGACCC	Os05g0584900_3	1584
RPBM_916444	37872	CGCCAGCCACCTCCGGCGCCGTTCGCCAGCCACCACGCGC	Os12g0197200_45	1588
RPBM_892468	37871	AGACTGGGTACACATTAAGAATTCCCATAAATCTTCATAG	Os11g0107600_30	1589
RPBM_3198	37863	TCCTTGATCCTTTATTTGATATTTGTTTAGATATATAATT	Os01g0111100_12	1590
RPBM_615861	37859	TTCTCTGTAGAAGAAGAGAGTTGATTCAATTTATAAGGAA	Os06g0263400_28	1592
RPBM_782631	37830	TCTTACTACAAGTATGATGGCACGTCAAGTTTTACAAAAG	Os09g0515800_2	1597
RPBM_830806	37818	CTTGCATGCAGCGGTTTGAATGAAATGACCATTCTACCCT	Os10g0528100_10	1599
RPBM_154647	37812	TAACTGTGTGTGATGGTTGGATGGAAGGAGAGGCCCTGCA	Os01g0959200_2	1600
RPBM_202360	37808	TTTCGGGATCCGACACGGGCTGAATCCGGCCCATCCAAAC	Os02g0169800_38	1602
RPBM_916089	37805	ATATATATAACACGGGTATCGGATTTGGATTTGCTTGGTA	Os12g0192500_33	1603
RPBM_318312	37805	TGCCAGCGATGGACAAGCAAGGTGGAGTGGGAGCTGCTGC	Os03g0260100_7	1604
RPBM_614664	37799	AGGGCAAGCCGTTGACGCCAGGTGGTAGGGTTGGAGGAGG	Os06g0220900_7	1605
RPBM_406095	37791	AATCGCCCGCTGCAGGAGTCAAGTCTTCAGGCTTAGCTCG	Os04g0175750_31	1606
RPBM_852986	37787	AGCTTTTCTTTTCTACACAAAGGGAAGGGAAAGAAGAAAC	Os11g0118500_42	1607
RPBM_357843	37785	GCCCCACCCATACCCAAGCTTCCCGCTAATGTAGGCTCGA	Os03g0701500_44	1608
RPBM_626143	37781	AAGATTGAAGGCAACCAAACCAACAAGGATGGATGCTTCT	Os07g0121500_20	1610
RPBM_593705	37764	TATAGCAAAGAAAAGTAAAATAAGAGGCATGAGCTCACGC	Os06g0611400_20	1612
RPBM_387206	37752	TTGAAATGTTTAAGTTGTTTTAAAATTATTCTATATATTT	Os03g0158600_7	1613
RPBM_205728	37751	TCTCAAACTTTATTAACACAATATCTCCAGCCTTTTCTAG	Os02g0190800_25	1614
RPBM_438908	37750	TTAAATATAAGGCGCAACTATCATTAAAATATGATATCGT	Os04g0532400_14	1615
RPBM_436023	37734	GACGGCGGCCGCAGCAGGCTTGATGAGACGGAAGCTGCGG	Os04g0514400_20	1616
RPBM_228040	37722	GGTGAGCGACGATGGCGATGGCGTCGTCGTCGTCGGCGTC	Os02g0526500_42	1618
RPBM_395187	37712	GAGAGAATAGAGATGTGGGCATGCGGCGCAGGATGCAGGA	Os03g0621600_1	1619
RPBM_200272	37692	TCATTCCAACCAACTGACAGGCAGGAAAGAGACCTCAGTC	Os02g0157300_8	1622
RPBM_80853	37686	GTCGTAATAAATATGTTATGGGACGAAAGAGTATCTATTA	Os01g0652800_2	1624
RPBM_160226	37674	AACCCTGGCCGGGTAGCGTACGTCGTAGTACTTATAAGTA	Os01g0114400_44	1625
RPBM_674408	37668	TGTTTCAAGCTAAGACTGAGCTAGTTTCATGTTTCAAACA	Os07g0670000_20	1626
RPBM_491173	37667	AGATAGAACAACTGCAGCTAGCGCTTCTATCTGAAACTCT	Os05g0167600_45	1627
RPBM_870141	37666	TACACAACGGGCATGGATAATGTGGATGGCGTGGATAAGT	Os11g0302800_47	1628
RPBM_56853	37651	TCCCCACCCATTGACGGCTGCCGTAGAGGTTTGGGTTGAG	Os01g0506200_12	1631
RPBM_268414	37639	GGGGCCATCCTCTTTCTCTGAGGATCATCATGCCTTGAGG	Os02g0805300_40	1632
RPBM_101387	37621	ACCCGTGGGTATAAAAGCCTAGCGGTAAGTTGCTATAGAG	Os01g0742300_5	1634
RPBM_716519	37621	CAAAATGAACCACAAACTGATTTGCTCCTCCCGAAGGTTC	Os08g0379400_40	1633
RPBM_493170	37613	ATGTGCTGGCGATCTTATCCACACCGTTTCCTTACACCCT	Os05g0181700_33	1635
RPBM_351942	37599	CTAATGGCACATAGAAATTAGGAGTAACTGTTGTTTAAAA	Os03g0648900_23	1638
RPBM_249711	37596	GAGTTCACTCAGGAAGCTGCTCGTCAGTCTCTCATTGAGA	Os02g0690300_6	1639
RPBM_193297	37585	TTAGAAGTTCGAATCTAGTAATAAGTATTGGCAATAACTC	Os02g0117200_40	1641
RPBM_664981	37585	TTGGAGTCCGTGCTGCAGCTGGCTACAGATCTGTAGCCCG	Os07g0606333_1	1642
RPBM_593535	37572	AAAATGCTATGCATTTGATGCTTCCATGCAAGAAAGAGAC	Os06g0610500_46	1644
RPBM_890744	37572	AGTTGATAGGAGTAGCTTGAAGAAGCAGAGACAGCTAGAT	Os11g0700900_21	1643
RPBM_848309	37555	GAACGCAAGGGACGACACGACGCCATCGCCATGGCCATCG	Os10g0513550_20	1647
RPBM_595766	37544	GTGCCCGGTATCGACAGTTGGAGGATGAATTATACCCGGT	Os06g0634100_23	1650
RPBM_344527	37530	TAAACTTTGGGTCTATATACTACTACCTCCGTCCCATAAA	Os03g0572300_7	1651
RPBM_810301	37529	TTAGGTACATAAGGAAATCTGCTGCATTCACGCGTGGCAT	Os10g0326400_36	1652
RPBM_419053	37526	CGCTCCACAGGCTCGCGTGCCGCGGGATCACTCGATTCGA	Os04g0403901_4	1653
RPBM_507137	37525	TATAAATTAAAATTTGGCTTATAACCCCAAGCATAAACCT	Os05g0362500_35	1654
RPBM_649097	37524	TTAATTACAAATTGATTTGATCACGTAGATAATTACATCA	Os07g0485000_42	1655
RPBM_504785	37518	GCCGGGACGAccacgtTCCTCACCATGGCCTACATCCTCG	Os05g0332600_35	1656
RPBM_858688	37517	CGCTGAGCCAGCTGCGACCGCCGACGTCGTCTGCGCCATC	Os11g0161100_11	1657
RPBM_842110	37515	CGTGCCGCCGATGCCTGTTGCCCTCGTGCCCACTGCCTAG	Os10g0196100_44	1658
RPBM_400736	37515	TAGCTAAACAGATCTAATCCCCTTCTTTCTCCCCAATCCT	Os03g0845100_13	1659
RPBM_724370	37500	GAATAAGCGATGTTAACACTGGCAGCGGCTGTGCATGTAG	Os08g0460700_2	1660
RPBM_67475	37490	GAGTTGATGTTTTAGTTGAGCGAAAAGAGAAAACGAGGAG	Os01g0581900_1	1661
RPBM_288493	37477	GATGGCATCCCCGAGTGATTGAAAGAGTTTCCTCTCTCTT	Os02g0742700_29	1663
RPBM_183329	37458	ATTAATCAAGCAGCATCGAGATGTTGCGAGAGATCGGAAT	Os01g0782700_19	1665
RPBM_80798	37451	CTAGATAACAAGACGCATTACCAAGTAGCCAACACCACGC	Os01g0652300_45	1666
RPBM_132890	37450	GCCAAATGCCACATTGTGGCTAATTTTGCTAAGTTGGACG	Os01g0873900_1	1667
RPBM_140204	37440	TGCGCCGCCGCCGCCGCCGCCGCTGCGGCGTGCATCCGCC	Os01g0904200_14	1669
RPBM_921681	37436	CCACGAACAGCTacacgtCTCCTTCTCCTTCTTCGATTTC	Os12g0267801_39	1670
RPBM_145653	37430	GGCTGGAAATCCACTAGTAATAGACCACCCCAAGTCCATC	Os01g0925000_24	1672
RPBM_534480	37421	GTCCGccacgtgtCGCGTGGCCCACCGTGGCCCTCATGGG	Os05g0568600_36	1673
RPBM_272712	37407	CAAAGATGGAGAATCGTTGCCTCGATCCCTTCGAACACCC	Os02g0828100_26	1675
RPBM_230679	37401	CATCAAAATTTTCCTACACACACAACGTTCCAATTTTAAT	Os02g0551600_35	1677
RPBM_894641	37398	CAGATAGGCTAATAGGCATCGGAGGAGCGGGAGGACCTCT	Os11g0174300_47	1679
RPBM_815903	37396	GCCGTTAGTGccacgtggCGCCTTCCCATTCGACCGCCGC	Os10g0408700_3	1680
RPBM_606227	37384	CCTTCGCTCGccacgtggCAGCCGCTAGTCCTTATCGCCG	Os06g0702700_47	1683
RPBM_241092	37364	CTAGCTAGTGTGTGGTTCGGTATCTAAACAATAATTCTCC	Os02g0623600_11	1686
RPBM_270599	37349	AGTTTCTCTATGGGTAACTTCGGTTTGAAAGTAGTCTGAG	Os02g0817000_20	1687
RPBM_704613	37334	CTTTGTTTGCGCTGGTAGCCGCCGCCGTGACATGCGCTCA	Os08g0201500_41	1690
RPBM_791501	37333	ACAAGTACTTAATGATTAAAATGTGCATGTGCCGAGTATA	Os09g0570900_3	1691
RPBM_128190	37266	CTATCGGCTTGAAACCGCCGCACCGTGCACTTGCCGCCAG	Os01g0856600_5	1701
RPBM_112049	37243	TTGGCTGAGCTACTCCATATCTCCCACGCGAGTCACAAGA	Os01g0785900_34	1702
RPBM_611517	37187	CAAGCTCGGTAGGAGTAGCAGTAGCTCTGTTGTTCGGTTG	Os06g0114400_45	1708
RPBM_381133	37179	GCGAGCTCCTGGAGGCGGCGAGGGCGCCGGAGTTCGCGGG	Os03g0836800_10	1710
RPBM_623086	37178	GCAGGCAGGAGAGCGAATGGCAGGTCCGGTAATTACGCGG	Os06g0712600_1	1712
RPBM_628943	37175	ATTCTCTTGCACTTATTCCAGCCTACAGGGACAGTAAATC	Os07g0148900_27	1713
RPBM_260434	37167	CCCCTTATCCACGAACCCCGACCGGCAGAGAGCGCAGACG	Os02g0754300_47	1715
RPBM_652407	37143	GATATTACGATAAGAACATGGCGTAGTACGAGCTAGTATC	Os07g0516300_20	1719
RPBM_664786	37112	TTTAAAAGATAAACAACATGcacgtgtTCTCATCAGATGT	Os07g0604700_2	1723
RPBM_637486	37104	AAGAAAATCCGTGCCAGCGCATCTATAAATGGACAAACTC	Os07g0219400_44	1727
RPBM_480588	37104	GCAGTGTCTGTGTTTGGCACGTCCACGACAGCACGAGACG	Os05g0101200_44	1726
RPBM_770343	37102	CAGCTGCGCTTGGTGCTTCTGCTTTTGTAGCACATCATCA	Os09g0436800_13	1728
RPBM_551169	37075	CCAGTAGAACATATATAGGGCCTACTGACCTTACTACTCC	Os05g0578801_16	1734
RPBM_702424	37046	AATATACAACACTATATTATTAATGCAGTCCAATCGATAT	Os08g0178900_8	1737
RPBM_599351	37046	GTATCGCGGTATGcacgtgCGAGACCGCCCTCGGTATCGC	Os06g0661000_31	1736
RPBM_913573	37024	AGGGAGTTTGCGGACACGGCGGCGGCACCGCGGATCTGTT	Os12g0168200_16	1738
RPBM_833835	37023	AAATACTACTAGTACAAGATAATTGAGCAAAATAAATACC	Os10g0548300_1	1739
RPBM_42562	37017	AGGCACATAAACTTGTTTGATTGTTGTGCAAAAGACTTGA	Os01g0295600_29	1740
RPBM_535631	37011	TTAGATCACCTTTTAACCAATAATCGTAACTTTGTGACAC	Os05g0576300_11	1741
RPBM_768705	37008	CTGATCAGCAGCCACCACCACCGGTCACCCCTGCAGGCCT	Os09g0423300_41	1742
RPBM_848697	37003	GAGACAAAACATCGTTGTTATACATAACAACGGCTTAACG	Os10g0530300_16	1743
RPBM_509722	36999	CTCGGTAATATTTGGGACGGAGTCACGGAGGGAGTTGTAA	Os05g0387300_23	1745
RPBM_272300	36990	CGAAGACAATTCAGCAGCAGTAACAATCATTTGAACCATA	Os02g0825600_6	1746
RPBM_193228	36981	GCCGCCGACGACGACGAGTGGTGGAGAGGAGGAGACGAAG	Os02g0116900_20	1747
RPBM_581944	36953	CAAATAACAACTACTTGTCACACTGCCATTAAAGAAAATA	Os06g0472700_19	1751
RPBM_610439	36949	GCGCGCGCGTTCTCTAATCGAAGTCGATAGGATAGGAGGA	Os06g0727400_45	1752
RPBM_582062	36946	ACTAATAATAAATAAAACTTAATTAGGCCCACAATTAGAA	Os06g0473700_39	1753
RPBM_82926	36943	ACTGATCACCATCGGTCCCAGTCCCAGTCCAACACTTCCA	Os01g0663300_17	1754
RPBM_892266	36928	GCGTCGTCCTCGACTCCTCCGCCACCCGCCTGCTCCATCT	Os11g0103100_24	1759
RPBM_208151	36917	GGTAGAAGTCCTGTCCGTGCTCCTGAAAGAAGTGAAAGCA	Os02g0204300_47	1762
RPBM_357874	36896	TCTGAACTGTTTGTTCAGAAGCGTCATAACTCATAAATTA	Os03g0701550_26	1767
RPBM_535846	36892	GCGCTTCCGGCCCAGGAGCCTCAAATCACACCTCAGACTC	Os05g0577000_30	1769
RPBM_291260	36875	TGACATTCAGCTTTGAATGAAATATCAGTCATGGAGGGAG	Os03g0102000_3	1771
RPBM_273079	36867	AGGACGCGACGTTCAGCGGGGCGGACCTGGCGGCGCTGAT	Os02g0829800_1	1772
RPBM_141768	36860	TCGCTGCCCTCCCGCCCGTTGGCCGAAGGGGAAGAAGGGG	Os01g0911100_10	1773
RPBM_554721	36854	ACCCAAACTGGAAACGTGAAGGGCCCGTGAAATAAGAGAT	Os06g0116800_40	1774
RPBM_467333	36847	TTTCTCTTATTACGGGTAAAATACAATCAATTCTTGACTG	Os04g0134900_19	1776
RPBM_907898	36839	ACCGCCGCGGACGCGGATCCTCATGTCGATGTCCTTGAAG	Os12g0124300_25	1777
RPBM_229751	36822	CACAGTGGGCGGAACCCCAAGCGCATGGACACGGGTCTGC	Os02g0541000_38	1781
RPBM_78415	36821	CCGTCGCCAACACAGCCACAAACCCACAATTACGCGGCGG	Os01g0639900_14	1782
RPBM_386422	36793	CCTGACGCCGCGGTAGCTCAGGCAAGCGGCCTCAACCTGG	Os03g0125100_7	1786
RPBM_205648	36792	CAAAGCTATACCAACTCAATTACAACTAGCTGTCACACTT	Os02g0190300_43	1787
RPBM_216408	36791	ATAGAGTGTGGGCCACGCCTGCGAAACCTAATGAGGAACT	Os02g0281200_23	1788
RPBM_566381	36786	AAAGGCCTACAAATACCATGCACCAATGCAAAATATAGAC	Os06g0193400_38	1790
RPBM_864722	36760	TCTCCTCATCAATCCAATCTCATTAACTCATCACAAGCAT	Os11g0220100_18	1791
RPBM_377057	36759	ACCATGGTGCCCGGGCACCATGGTGCCCCATATGAGTGTC	Os03g0816200_1	1793
RPBM_606937	36751	AACAAAATAAAACTAAGCCGAGCCACCAGACGTATGGCCT	Os06g0705400_22	1794
RPBM_845575	36745	TGGACACTTGGTGTTTTCATGGTTTTGTTAGTAAACTTTG	Os10g0436500_30	1795
RPBM_106606	36734	CCACAAGGCTGGAACCAGGTATAACAAGCGGAACGCCTCC	Os01g0763600_30	1797
RPBM_384215	36731	ATGAGGTCGACGAAGCCAGTGAGATCCCACGGCTTGGAGT	Os03g0854000_5	1798
RPBM_515514	36725	ATACAAGCTTCTTTTATTTTCCCCTTTTCTTATCCCAGAA	Os05g0432700_33	1799
RPBM_300214	36724	CTAACTACACACGCAGGGCAGGCACACAACACAGTCAGCT	Os03g0148800_39	1800
RPBM_387132	36721	AACATTCCCGTGCATGCGTGATCTTCGGAGCATTTCTGTT	Os03g0156300_31	1802
RPBM_647687	36713	TCCTGAACAGCATCGCAACTGGAAGAAGACGGAGGGAGGG	Os07g0470900_4	1804
RPBM_686103	36712	TGCCTTCTGATTCTGGATCCCTGATGTTATATGTGTGCAC	Os07g0492400_4	1805
RPBM_63020	36704	GTTAATCTCAATAAAATACTTAGCTCCATAAATAATTTTG	Os01g0549500_5	1807
RPBM_690889	36699	GCCCAGTCGCCTGGTACCTTGCGCCCTTGCCTGCTCTGCC	Os07g0653150_37	1808
RPBM_823784	36676	TAGCAGCAGCACAGTGACGACGACGCTAGCTAAGGGCAGA	Os10g0479500_44	1814
RPBM_701726	36663	TAATTAATTGATAGTGCCAAATGTTACTCCTATGGCACTG	Os08g0174000_45	1816
RPBM_364288	36661	CCACCACTGTGGCGCCTGACACAGCTCACACCTTTGACGA	Os03g0741400_21	1818
RPBM_409429	36635	AAAGTAGTTTCTGCACGTAAATCGGACGCTGACGTCAGCG	Os04g0244500_33	1820
RPBM_820580	36629	CTCTTTATAACTTGGTTACTTCCAGACTGATGTCATTTTC	Os10g0455100_25	1821
RPBM_818460	36621	TCCACAGAAAACATGAGAAGGATGAACAAATGCATGCCAT	Os10g0431900_12	1822
RPBM_571548	36616	CAACCCTTCTTGCCTTAATCTACACTCTCATTATATTTAA	Os06g0234200_11	1823
RPBM_851403	36603	TGCATTGCATTTGCACTGTCATTTCCTTCCTTTCAGTTTT	Os11g0109000_27	1825
RPBM_202335	36598	GCTGAAGCATGCCTGACATTTTCATTGGTCTGTTTGGTTC	Os02g0169800_13	1827
RPBM_709049	36580	TTAATGTTAGCTAGGTTTAATTAAACCAGTTTGATATTAT	Os08g0267300_18	1830
RPBM_383587	36578	TCCACTAACGATTAATATCTAGGTTTTATTTTAGAGTGTG	Os03g0851400_14	1831
RPBM_489719	36577	TATGTAGGGAGAGCCCTGACCTGCCATCATCATCAATCAT	Os05g0157500_12	1832
RPBM_551580	36572	ACAACAGCTTTATCGTTTGCTCTTCAGCTTATTAATTGTA	Os05g0591300_35	1833
RPBM_402485	36571	GGTGGACATTAGGTCATCAGcacgtgCGAAGTAGGCCTCA	Os04g0110350_47	1834
RPBM_929815	36569	GTCGGCCCATGAATATGCTGACGTCACTTTTGAGCCCACT	Os12g0507600_39	1835
RPBM_900583	36564	CTTGGTGGTCAGAGTGACAAACATTCTATATCCTTTGTCT	Os11g0591700_11	1836
RPBM_949850	36527	TATGCAACCTTTGATATTGGTACAGTGTTCTTCGACAAAA	Os12g0409700_33	1838
RPBM_560348	36517	AGGCCGGGCCGTAGCGAAATCGAGAGCGTTTTCCATTCGT	Os06g0150600_32	1839
RPBM_664365	36513	GATCCAacacgtgtCCCCTACCCACGacacgtggCAACCC	Os07g0602900_22	1840
RPBM_221507	36504	AACTGGCACCTATAGACCTTTTCCCACCTCTGCGGGTTAA	Os02g0445832_26	1841
RPBM_706603	36489	ATTCGGATTATTGAATCAGTGTATCAGCACACAACACAAC	Os08g0232100_22	1843
RPBM_291725	36479	GGTGCAGTTCATCATATGTGTTAGACTAATTGAGTAATTG	Os03g0104100_27	1844
RPBM_709014	36478	CAGCAAGTCTGCGGGATCGCGTGGTGccacgtggCCGGCA	Os08g0266600_32	1845
RPBM_223809	36452	AATATAGGGGTATCTTTTAAAATATTTTGTATATACTGAA	Os02g0474000_25	1849
RPBM_573451	36445	GTTGAGTTCGAAAACAATATAGATTGAGCATTCCAATATG	Os06g0256100_3	1850
RPBM_801436	36444	GGAAAGGCACATGGATTACGCGCGCGATTGAAGAAGAAAT	Os10g0101000_40	1851
RPBM_130179	36437	AACAACAGGAGTGGTGCATGACAAATACTCCTACCTAGCA	Os01g0863500_34	1853
RPBM_817940	36437	TGTCATGCTTAAAGAACATTTGATGATAAATCAAATCATA	Os10g0426600_31	1852
RPBM_276616	36427	TGCGCCCCAGATACAAAGTCGCCAACGCGCAATTTATTTA	Os02g0176700_10	1854
RPBM_25224	36418	TCCGCCCGCTCGATCGATCGAAGTCGGCGTCGCTCGCCTC	Os01g0208600_37	1855
RPBM_117079	36401	ATACGATAAACCATGTGGATCTAGAATGTTGTAAAATTAA	Os01g0811300_17	1859
RPBM_770951	36395	ATGTTTTCTAGACTAATATACTATTAATCTATCTTTTATC	Os09g0441100_33	1861
RPBM_232424	36394	CCTTTCAGAATCCTacgtggTGCTGATGTGGCATGCCACA	Os02g0564700_16	1862
RPBM_175442	36389	ATCTCCAGGTTAGTAGATAGCTTTGTTCTCTCTCTTCATT	Os01g0593000_21	1865
RPBM_384724	36376	TCTGGTATCTCTCTCTGGTAGCGGCGCCGACGTGCGGAGG	Os03g0856500_24	1867
RPBM_748487	36351	GAAGGCTAAAACAACTTGGGTAGACCTGCTGGGCTGCCAC	Os08g0465900_11	1870
RPBM_350005	36350	GTTCGGGTTGAGCTCACGCTCCTCAGATTTAATGACGAAC	Os03g0629800_46	1871
RPBM_245937	36330	TGGTTCAAGTACCCACTGAGGTATGTAACACATTTGATCG	Os02g0662100_5	1873
RPBM_228472	36328	AAGCCGAAGCCACCCAGGGAGGGATTCAGCCGCGCGAGTC	Os02g0529600_33	1875
RPBM_869960	36328	TTAAGTGAAAACATGAGTCTAGCCCTAGCCCAATGTGAAA	Os11g0299300_13	1874
RPBM_852113	36326	AAACAAGGACAATTAATTAAAAGGACTAAAGGGATGAAAA	Os11g0113300_2	1876
RPBM_264448	36323	GGATTTTGCGAGGTTTCCTCTTCCTCCACGCTCTCGAATC	Os02g0778500_43	1877
RPBM_546839	36291	GAGTTGCAGTGCGTGTGCTAGCTGCAAGAGAGCTAGCTAG	Os05g0442000_47	1882
RPBM_453393	36284	AACCGAAACATAATTCCTCGCCCCATGCAGAACATGAAAA	Os04g0620200_44	1883
RPBM_229504	36268	TGACACACCCCTACAAGTTTAAATACTGcacgtgCACTTT	Os02g0538700_36	1884
RPBM_13830	36266	CCTGGCGGTCTCGGCGGCCACCTGGAGCCGGAAGTGGACG	Os01g0157600_11	1885
RPBM_560057	36257	CTCGTCCTGAATCGccacgtggCATCAGTCCCAGCCGTTG	Os06g0149300_35	1887
RPBM_870776	36253	ATATCAAATTTTCTTCCTGTTAATCAGAATAAGAGGTCAA	Os11g0312000_45	1889
RPBM_482615	36240	GGTGATCAATGATCAAGTGCCAGCATGAATGGTTCGTACA	Os05g0112800_13	1891
RPBM_544409	36238	CCGCCGCTCGCTCCCCACGGATGGCCGTAGGGGAGAAGGA	Os05g0362600_18	1892
RPBM_534436	36237	GCCCGCCCACccacgtggGCTccacgtgtCGCTTCTCCCG	Os05g0568100_41	1894
RPBM_349169	36220	GCGACTTGGCCAGCCCAGGAGCCTCACTTGGCCTTGGGAA	Os03g0620500_43	1898
RPBM_931449	36210	CGCGACATCGTGACGGCGCGCGTCGCCGCCGACCCCGCCG	Os12g0530200_7	1900
RPBM_567288	36208	CCGTGCGCCGCATCGCGTCACGCCACGCCGCGCGGGCCCG	Os06g0202600_14	1901
RPBM_39290	36206	CTAATAGTTCCATCTACGTACCCAACCTTAATAACGGGCC	Os01g0276500_40	1903
RPBM_833335	36178	CTCGACCGGTGGGGCGTCTCCGAAACCCTCCATCTCGACA	Os10g0545000_40	1905
RPBM_98523	36156	CCACGGCGAAAAGCTGCCAGGTGGGCCCACGGTCCCGCGG	Os01g0730300_32	1907
RPBM_453287	36143	ATCAAGGCTCACCGGATTCGAGCCCAATACGGACTCTGCT	Os04g0619700_36	1909
RPBM_41432	36112	GCTCGCCGTCTGCACGACCGTCGACTCGACGCGGTTGCTC	Os01g0286200_26	1911
RPBM_164380	36107	CCTCCCCTCCGAAATGGTACGCCCGTATTTATACCCGTAC	Os01g0182500_33	1912
RPBM_882912	36103	CGAGGGAGTGGAGCAGGTTGGGACGCGTACTGACGTGAGA	Os11g0595100_29	1913
RPBM_74316	36101	AATGAGACGGAGGGAGTAATTTATTTACTCGTTAGTATAT	Os01g0617500_31	1914
RPBM_776248	36098	CATATGTCCACGGCTCCAATATAATATCACCAATGGCAAT	Os09g0476700_38	1915
RPBM_193870	36097	ATCATTAAATTCGAGCACAGTAATACATGCAAATAATTGT	Os02g0120000_25	1916
RPBM_679584	36094	AAATACAAAAGAAAATAGGAGAGGAGGGATACCAGGATTC	Os07g0109100_2	1917
RPBM_143886	36076	ACCAAGCCACGGACTCCTCTAATTCTCTCTCTTGCTTTCT	Os01g0919400_21	1920
RPBM_215233	36075	AATTTCATGTCATCGTGcacgtggCGTGccacgtAGGCAA	Os02g0269000_24	1921
RPBM_5551	36071	GGTGTACCCCAAGCAGGAACGCACTGCTAGCAGTTGGTAG	Os01g0120700_13	1922
RPBM_699070	36059	ATCAAAATGGCAACAAAAGGGAGTCCAAAGTGAAAATTTT	Os08g0153250_35	1925
RPBM_532475	36058	CCACGCGCGCCAGCGATCGCCACGCCACGCCGCCGTCGCA	Os05g0557200_40	1927
RPBM_95437	36052	CTTTAACATCCGTCCCAGAAGAATAACACTGCTCGCAAAA	Os01g0718000_33	1928
RPBM_156647	36038	ATCCTGTTGAAGTAAACTAAGTACTGAATGCTTAGAAAAC	Os01g0966700_42	1932
RPBM_233937	36037	CCATTGTTGTCATGAAGAATTGATATCTCAAGCAACCAAA	Os02g0575700_10	1933
RPBM_5882	36034	TTTAGTTGCCCAGAAATGCATTGTCATCAAGTTGTTGTAC	Os01g0121600_1	1934
RPBM_541476	36032	AGCGATGAAGAGATCGGTCCCGATTTCTTGGCGGCGGTGG	Os05g0188900_25	1935
RPBM_649318	36028	AATCCATTTGATGATTTGAGTAGTTGTCATAGCACAGGGC	Os07g0489000_18	1937
RPBM_387775	36021	TTTGTCCTCACTTCTGGGGCCCCACCTGTCACCTGACAGG	Os03g0169500_37	1939
RPBM_140947	36004	AATACTTCAAATGTGTTTCCGTATATCCAATGTTACACAC	Os01g0907400_22	1944
RPBM_949410	36004	ACAAGCCAGGACCAGTAGGCCATGTATCTCTCCTAAAATT	Os12g0265900_34	1943
RPBM_25391	35993	CCCCGTGCACCAACGGGCGCAGAGCACACAGACGCGAACT	Os01g0209150_8	1945
RPBM_357967	35987	CCGCCGGTAAAACCGCGCGCTCCATGCCCACGAAGCAACC	Os03g0701800_21	1946
RPBM_931217	35981	ATGACTATAGATGGTACGTTGCTACATGCTACTACTTCTG	Os12g0526600_20	1947
RPBM_700881	35972	TCAAAAGATTCGTCTCGCGAATTAGTCCAAGATTATGGTT	Os08g0164100_33	1949
RPBM_454158	35970	TAATCTAGTTGGGCCGCCTAGTCAGACGCATGAACGGCCA	Os04g0625600_25	1950
RPBM_282131	35955	TAACCCCGGTTTTGTCccacgtggCGGCtgagtcaCCGTG	Os02g0478525_37	1953
RPBM_352941	35938	GCCGCCTTTCGTTACCCACCAACCCAACCTCGTTCTACGG	Os03g0657100_42	1955
RPBM_443720	35927	AGACCAAGTCAAATCAGccacgtAGATGCCACATCAGCCG	Os04g0565400_24	1957
RPBM_168863	35927	TAGATGTTACTCCCTCCGTCCCTTCGTCCTAAAATGTAGC	Os01g0269800_8	1958
RPBM_177297	35924	AATTTATAATTATATATTATAAGCTTGAATTTATTTATAC	Os01g0634300_14	1959
RPBM_889027	35897	ACTTAATAAAATCAAACGTCACAGTTCCGTACTTTTCAGT	Os11g0672700_19	1962
RPBM_24676	35895	CTCGGGCCGTGCCGGCACGAGATGCCACGGTTCACATGAG	Os01g0205900_28	1963
RPBM_285059	35894	TGCCGGAGGAAGGCGATGGCGCTGGCGGCGTCGACGGGCG	Os02g0585100_25	1964
RPBM_908625	35885	CCGGGATTTTATCTGGTTTACGACGCATGGGCCAACTCAC	Os12g0129700_17	1967
RPBM_565140	35870	GTGCATCTGGGccacgtggCGCTTCGTTTCTTTCCTCCCC	Os06g0184700_22	1971
RPBM_495756	35866	TTAGTGATATGCGAAACATAACTCTATATTGGCCTTCTCC	Os05g0208100_22	1973
RPBM_133865	35859	CCCGAGAGCCGTACGTACTACAGAAATACAAGTGCTAACT	Os01g0877400_45	1978
RPBM_333902	35851	TCCAACTCACACCGTGTGCTGATGTGGCATGCCATGGTGG	Os03g0357500_15	1982
RPBM_312108	35850	GAGCAAAAGTCGCTCTTAAAACTATTAAAGGTGTTATTTT	Os03g0217200_26	1983
RPBM_269242	35833	TCGAGGTGAGCAGAGAGAGAGGATTGAAGAAGAAGGAGAA	Os02g0809800_35	1985
RPBM_178824	35822	ACGTGATAAAGTCAGTGGTAAATTGTAGAAGTGTGACAAA	Os01g0668600_22	1991
RPBM_884435	35814	TGACTGACTGACCAGTGACCACAGCCCCGGTTAGCTGGCG	Os11g0614400_33	1993
RPBM_174560	35809	TGTATTTGATCCTACGTATATCTATGAGCTGTTACTACTA	Os01g0560350_21	1994
RPBM_613457	35798	TTTCCCAACTAAACAATGCGTTGGGGCAAGTATTATAATG	Os06g0179900_25	1997
RPBM_896697	35785	CATTGTTCGTGAAAGTAATAGTTCGGTCGATGACTCGGAC	Os11g0260800_45	2000
RPBM_875226	35785	GacacgtATGATTTGTGTGGTAGTACATAGCACGCACGCA	Os11g0490900_36	1999
RPBM_556773	35777	CCGTCCTAGAGTTCTTCTACCTCCCCTTCCAAAACTTCCT	Os06g0131300_34	2001
RPBM_890221	35777	GAAGTGGTTCTGCACTGTGATTTGAAGCCTAGCAACGTGC	Os11g0691800_37	2002
RPBM_732278	35775	TTTCCAATCACGTATTCCGGACAAAGGCCTAAACCTGCTC	Os08g0517700_21	2003
RPBM_594633	35773	ATTAATATCGTTATGATTTGATACGATTTGGTCTTCCCTT	Os06g0621300_17	2005
RPBM_3665	35754	AAGCTGAGGGACCTTCGGTGTACTTTTCCCCAGAATTTAC	Os01g0112100_38	2008
RPBM_635123	35752	AGATCCAAACTTTGGATCTAAACACAGCCTTAGTAGTAGT	Os07g0196200_33	2009
RPBM_866784	35750	GTTCCATTCCAATCCCATGAAAGCAACAGCGCTGCCTATC	Os11g0244800_22	2010
RPBM_490216	35721	GCGATGATTGGCTTGCACTCTGccacgtAGGATCCGCTCC	Os05g0161100_19	2012
RPBM_15557	35716	ATGCCAATTGCAAAGAGAGTGAGGCCTCACGGGGAGCGTG	Os01g0166200_23	2014
RPBM_19917	35715	TTTATAGGATTTCTTATATAGATACCAAAATTTGACAGAA	Os01g0183300_22	2015
RPBM_594000	35707	GATGACGATGACCGGAGGGCACCACCATGACGCGCACCAC	Os06g0614000_21	2017
RPBM_894915	35704	TAAAACCATGCGCGCCAGATCAATTACTTCACCCACCCAC	Os11g0190700_27	2018
RPBM_116167	35678	CGCCCGCGCAGTCCACGCACGCAGCGCTGTCGTTCGTTGC	Os01g0806200_36	2021
RPBM_285240	35677	CAGCACGATGGGTCGGCCAGGCACGGAGCAAAATAGACAA	Os02g0589900_10	2022
RPBM_425472	35666	CAACATATGCACTAACAAATGACAAACTTAGCAAAACTTG	Os04g0451000_4	2025
RPBM_761846	35665	AAATGCTACTACTTACTTGGGCATGGCTGCCATGCCACAA	Os09g0344500_42	2026
RPBM_506225	35665	CAACAACACAACTGCGATATGGTCGTGATTTACGTCTGAA	Os05g0354300_5	2027
RPBM_472775	35657	AATTTAATGccacgtAAGCGccacgtTGATGCTATGTAAG	Os04g0405100_22	2028
RPBM_350192	35656	AGTACTTAATGTGTCTAAATTCGTACTGCCCAATAATCTG	Os03g0634400_37	2029
RPBM_185355	35650	GCGCACGGCACAGGGGCGGCACGCGACTCCTCCCGTCCTC	Os01g0840300_36	2030
RPBM_337822	35637	TACTCGGATTAATTGCTTAGAGAGTACATGTAGACTATTG	Os03g0392400_15	2033
RPBM_128107	35629	TGGCCGTGCCGTTATAGTTACGACGGCAGACGTGCCGTTA	Os01g0856000_20	2035
RPBM_230834	35626	TAACATTTTGAATCAGGCGTAACACTTGTTTGGATTGCTT	Os02g0552600_43	2037
RPBM_82119	35623	CTCCCTCCGCCGCCCCGGTTACGCAACCAAATACCGACGG	Os01g0659900_43	2038
RPBM_1413	35618	TTAATTAATTAACGTATGTACTCAGGAATTATATATAATA	Os01g0104200_40	2039
RPBM_159573	35614	CGGCGGCGCACAGCCGGCCTTCCACCGCAGCGGAGAGGCC	Os01g0978100_28	2041
RPBM_282699	35612	CGCCTGCGATTGGCGGCGCGGTAGGAGGGGTGGTGCCGCC	Os02g0503300_17	2042
RPBM_162298	35606	CACCCCTAAGTGTGAGTGTGTATTTGTAACCCAAAAGTCA	Os01g0146700_9	2043
RPBM_658138	35601	CTTACTTTATTATCCAAAATATTTTAAGCACAACTTTTCA	Os07g0562400_18	2045
RPBM_310887	35591	ATCGTATCATTCTAGACGGAATGGAGATGGTACTGTTGGA	Os03g0211500_30	2046
RPBM_723308	35588	TATGTCCTGATTAGTTCTGGTCTACTGGTATGCTGTTTGC	Os08g0450100_18	2049
RPBM_483161	35575	TCCCTGTCCTGCAAGATTCGGCACGCAGAAAACGTTCGAT	Os05g0116000_20	2053
RPBM_545097	35570	TTATTAATATATTTAATTTAATGATCCGAGATAACATATC	Os05g0389950_20	2054
RPBM_373273	35566	AAAGCCTCGCCGCCATCTCTCTCCACCACCCAAAATTTCT	Os03g0795600_39	2056
RPBM_422486	35566	ACAAGTACTACACGCGAATGTATTTCAATAGAAATTTATC	Os04g0433000_7	2055
RPBM_122515	35558	AAAAGTCTTTTGCTTCGCTGAAAGCACCATTCTTCTCCAA	Os01g0833700_14	2057
RPBM_482336	35557	AGGCAAGCACGAGAGTCACAGATACATATCCCCTTTAATC	Os05g0110900_28	2058
RPBM_492987	35553	AAATAGAAAGCCCAAACGGATATTTCTTCCTGAGAGCCAC	Os05g0180700_46	2061
RPBM_5116	35553	GCATAGTCCTTCCTCCAAGACTCCAAATGATCCCTCTCAA	Os01g0118300_19	2060
RPBM_362589	35551	AGGAATTGGTGGATGCGGTGAGGGGCTACGGGGTGGAAGA	Os03g0729900_37	2062
RPBM_188658	35538	ATCTGTTACTTGCTCGAACCTTCGTGTACCAAGACTTGAG	Os01g0937800_7	2066
RPBM_320060	35538	TCTTTATAAAACCAGCGGAAAGGGATAACCATACGCCGCG	Os03g0268200_40	2067
RPBM_56580	35529	TAATCTATACGGAGGATGTTGCCATGTAGGACCCCAAAAG	Os01g0504100_33	2070
RPBM_155340	35511	TGTTGCCACGCTGGACCGccacgtAAGCCCGTCAACCCGG	Os01g0961600_9	2072
RPBM_394739	35489	GCTCAAGCTCCGTCACTGTAAAAGTATCCTGTATCCAATG	Os03g0593600_43	2073
RPBM_149553	35478	ATTTGGCTAACAATTTTATCCACCGATCCACTCGTGCCAC	Os01g0938900_4	2076
RPBM_387908	35477	AAACAGCCATCAAGGCCCAAAGGCCCAGAAATATCACCGA	Os03g0176100_23	2077
RPBM_496093	35470	ACCTCCTACAACCAGTCCCGATGCAGGCAGAGGCAGCGCC	Os05g0210700_16	2079
RPBM_450160	35449	CCGCGCCTTCTTCCTCCTCAGCTTTGCCGAGACCTCGTTG	Os04g0605300_45	2082
RPBM_530716	35439	CCAGATCCGTGCGTCACCTGCGCGCACAGGCGCACAGGCG	Os05g0547100_45	2083
RPBM_49939	35436	CATTTCTTCTCTAGCGTTACGCTGTCCCTTCTCTCGGTGA	Os01g0350900_7	2084
RPBM_68132	35435	TCAAAGCTTGAGCCACAGAAAATGCCACGGTGGATTGGAT	Os01g0585400_21	2085
RPBM_48550	35434	GCCCGCCACTTGCTGACACGACATGACCCGCGCACCAAAT	Os01g0341200_39	2087
RPBM_781899	35401	GTCAAATCATGGCGTAATTGGGCTTAAAAGATTCGTCTCG	Os09g0512700_5	2091
RPBM_682365	35396	GTAGTACTCCAGTACACTGTAATCTAATACTGCTAGAAGT	Os07g0188200_39	2093
RPBM_811782	35395	CCGCCGGTCGCTGAGCCGGGACTCGCTGCCGCGGTGCGTC	Os10g0348900_47	2094
RPBM_348696	35386	ATTTTCTGTTAAACTTTTGATTGGATCCATCTTTGTAATC	Os03g0616700_11	2097
RPBM_37020	35362	AACAAAAGGGAAGGAGTAGGCCGGAAACGTCCTACGGAAA	Os01g0265400_24	2100
RPBM_439020	35353	CTACTGCAGCCTCTGAGAATTACAGAAAGCGAAGGTATGT	Os04g0532800_28	2103
RPBM_655808	35344	TAAAGGTCAAGAAATAGCAGTGAAGAGGCTCGCGAAGACT	Os07g0541700_40	2104
RPBM_533791	35341	CCGGTGAACGGTTTGAGTGAGTGTAGGGGTACACATTTCT	Os05g0565000_33	2106
RPBM_628096	35327	GCATGGCGCCGCCATCTCGGATTCGCCGTAGTGTCTCCGC	Os07g0139600_13	2113
RPBM_291041	35325	TACTCAATCCGGGGTGGTTTTGGGTccacgtggCAGTCCA	Os03g0101000_29	2114
RPBM_253083	35320	TGACGAGAGGTATATATTCCTGCAGAGAAGCAGTGCAAAA	Os02g0710500_46	2115
RPBM_524908	35299	CCAAACATACCCATTATCACATATCGCAGCCGCCCATGTT	Os05g0508500_19	2116
RPBM_907805	35293	GCACTGCTAAAAGATTACTGCAATGTTAATCCTGGAGTAC	Os12g0124000_30	2118
RPBM_223219	35281	AGCATGTGCATAAAACCTCTGTTGGGAGGATCCATCTTAT	Os02g0466600_23	2120
[truncated: 36,657 more rows]

## Sheet: Table S3
Table S4. List of 9-mers for OsWOX13
a) Rank order by the intensity
b) 9-Mers were obtained by a base shift on a 40 nt long feature probe, and finally, the probe gave 32 distinct 9-mers.
c) Intensities were averaged over all the feature probes containing the corresponding 9-mer sequence.
d) Total number of frequencies of the 9-mer from the 34,778 strongly binding feature probes.
e) Total intensities for column c * column d
f) Distinct positions of 9-mers in the 40 nt probes. The highest value (near 32) suggests that the 9-mers were obtained from all the positions by a base shift in the probes.
Order a)	Ninemer b)	Intensity_Ave c)	Frequency_total d)	Int_Ave*Freq_tot e)	Occur_diff_pos f)
1	GATTGATTG	37706.7	280	10557862	31
2	ATTGATTGA	37026.9	270	9997266	31
3	TTGATTGAT	36996	343	12689615	31
4	TGATTGATT	36509.8	401	14640432	31
5	ATTGATTGG	36080.4	158	5700705	29
6	TAATTGATT	35690.7	274	9779257	31
7	GATTGACAG	35273.3	41	1446207	17
8	GATTGATTA	35246.5	126	4441065	29
9	ATTGATTGC	35134.4	124	4356660	28
10	TGATTGATG	34743.8	183	6358117	30
11	GTGATTGAT	34695	139	4822605	30
12	TGATTGGCG	34639.8	34	1177753	18
13	TATTGATTG	34572	95	3284344	23
14	CTGATTGAT	34351.6	121	4156549	26
15	TGATTGATA	34202.9	126	4309567	30
16	AATTGATTG	34058.1	193	6573205	28
17	ATGATTGAC	33941.2	60	2036469	21
18	GACTGATTG	33741.8	35	1180963	17
19	GATTGATGG	33686.2	74	2492781	27
20	ATTGATAGC	33661.2	27	908853	16
21	CGTGATTGA	33625.3	38	1277763	22
22	TGATTGACA	33487.4	101	3382225	29
23	TGATTGACG	33467.5	38	1271766	18
24	TTAATTGAT	33369.8	228	7608316	28
25	TGATTGACT	33203.6	46	1527364	21
26	GATTGACTG	32991.1	38	1253660	21
27	TTGATTGAC	32740.7	75	2455554	26
28	TTGATTGAA	32639.1	191	6234067	29
29	ATGATTGAT	32621.2	238	7763839	30
30	TTGATTGGT	32568.9	150	4885338	29
31	AGATTGATT	32413.7	143	4635156	29
32	TGACTGATT	32280.1	52	1678566	20
33	GATTGACTA	32272.3	37	1194076	16
34	AATGATTGA	32201.9	101	3252396	26
35	CTGATTAAT	31927.9	98	3128935	25
36	ACTGATTGA	31861.4	76	2421463	23
37	CTGATTGAC	31821.6	41	1304686	20
38	GATTGCTTG	31765.1	32	1016484	18
39	CCATGATTG	31751.5	52	1651077	21
40	TGATTGATC	31744.7	151	4793443	30
41	TGATTGAAT	31650.7	128	4051284	30
42	ATTGATTGT	31649.8	121	3829630	26
43	GATAGATTG	31556.2	53	1672479	24
44	ATTGATTAG	31367.9	122	3826878	31
45	CTAATTGAT	31367.5	92	2885813	27
46	TTGATTGGC	31334.4	94	2945437	27
47	TGTGATTGA	31288	128	4004868	28
48	ATTGGTTGG	31240.7	39	1218386	20
49	TGATTGGTT	31225.3	179	5589328	31
50	AGTGATTGA	31223.2	59	1842171	24
51	TTGATTGCC	31200	45	1404002	22
52	TGATTGGTC	31196.2	63	1965363	24
53	CTTAATTGA	31056.9	72	2236096	23
54	GCTGATTGA	31008.7	65	2015568	24
55	ATTGATTAT	31006.2	155	4805965	28
56	TGATTGCTT	30890.7	88	2718384	23
57	GTAATTGAT	30882	93	2872026	26
58	GTGATTGAC	30789.8	49	1508701	19
59	CAATGATTG	30782.5	63	1939295	19
60	GAGTGATTG	30732.8	31	952717	16
61	TCTTGATTG	30732.7	81	2489346	27
62	TAGATTGAT	30725.6	138	4240135	29
63	GATTGATCG	30724.4	54	1659117	25
64	GATCTGATT	30713.4	33	1013542	19
65	GATTGATGC	30702.9	59	1811474	26
66	AATTGATTA	30701.6	209	6416633	30
67	ATGTGATGC	30660.1	58	1778285	18
68	TTGATTGCT	30577.1	120	3669247	26
69	GTGATTGAA	30529	78	2381263	22
70	ATTGGTTGT	30492	24	731807	17
71	GATTGATAA	30448.1	67	2040023	27
72	GATTGGTTA	30425.4	62	1886377	24
73	TGATTGCTA	30423.3	42	1277777	17
74	GATGATTGA	30355.4	120	3642648	29
75	GTTAATTGA	30336.2	63	1911182	22
76	TTGATTAAT	30334.1	204	6188154	30
77	TGATTGGTA	30313.2	69	2091614	26
78	ATTGATCAC	30300	45	1363499	21
79	GTGCTACAG	30272.4	74	2240161	19
80	ATTATGTGC	30271.2	30	908135	21
81	ATTGATTAA	30256.8	169	5113405	29
82	TTAATTGAC	30254.8	103	3116240	27
83	GGATTGATT	30251.3	93	2813374	27
84	TCTGATTGA	30218.8	72	2175751	22
85	CTGATTGGT	30140.6	53	1597454	26
86	CTGATTGAA	30133.4	70	2109341	26
87	ATTGATGTC	30131.2	35	1054591	20
88	ATTAGTGAT	30098.8	48	1444743	26
89	GATTGACAA	30077.8	67	2015211	26
90	GATGATTGG	30073.4	64	1924697	21
91	CTTGATTGA	30060.3	105	3156333	30
92	GATTGACAC	30013.4	29	870390	18
93	TGATTGGCA	29985.5	77	2308886	26
94	ATTGACTAA	29960.2	36	1078568	18
95	GATTGATGT	29903.8	70	2093267	25
96	CCTGATTGA	29881.2	53	1583703	23
97	ATTGGCATT	29778.1	26	774230	17
98	ATTAATTGA	29728.2	284	8442815	30
99	ATTGACTAT	29722.2	62	1842775	25
100	TTAATCACT	29714.3	49	1456000	26
101	GATTGATAC	29707.1	34	1010040	18
102	CTGATTAGT	29673.6	44	1305638	17
103	AATTCATCT	29663.7	39	1156883	16
104	GCTTAATTG	29657.4	44	1304927	18
105	GATTGATAG	29653.1	50	1482655	20
106	TAATTGACA	29630.8	113	3348279	28
107	TATGTGCTA	29625.2	23	681379	17
108	GATTGATAT	29545.3	91	2688624	24
109	TTATGTGCT	29543.9	27	797684	18
110	GTGGATGAT	29535.2	29	856522	16
111	CCTGATTAA	29525.5	25	738137	16
112	TGATTGAAC	29492.7	69	2034995	25
113	TAATTGAGG	29480.7	40	1179229	17
114	ATCTGATTG	29459.7	49	1443525	21
115	ATGATTGGT	29449.8	86	2532686	26
116	GATTGGTTG	29439.6	96	2826197	27
117	AATTCGTCT	29434.1	97	2855111	18
118	GATTAGCAA	29425.8	33	971051	20
119	ACGTGATTG	29424.6	30	882737	20
120	ATTGACAGA	29418.8	47	1382685	23
121	GATTGAATT	29412.1	88	2588263	24
122	GGCTTAATA	29385.1	130	3820069	26
123	ACTGATTGG	29378.9	35	1028262	16
124	GATTGATCA	29348.2	90	2641341	28
125	ATTGAATTG	29300.7	55	1611540	23
126	TTGATTGCA	29295.7	98	2870974	21
127	TGATTGGAT	29273.3	131	3834797	26
128	AACTGATTG	29244.3	53	1549950	17
129	CATGATTGA	29234	114	3332671	28
130	TTGACTATT	29216.3	25	730407	16
131	AATTGATTC	29204.1	47	1372591	18
132	CGATTGATT	29187.4	68	1984745	25
133	TGATTGGAA	29179.9	86	2509471	26
134	ATTGACAGG	29178.2	37	1079594	20
135	TAGATTGAC	29164	53	1545691	21
136	GATTGGTAC	29156.3	27	787221	17
137	AGGCTTAAT	29156.1	134	3906921	27
138	TCTGATTGG	29145.2	52	1515553	19
139	ATTGATGCT	29144.3	28	816041	17
140	CTAGATTGA	29092.8	37	1076434	17
141	AACGATGTG	28977.2	35	1014203	16
142	TTAGATTGA	28969.8	107	3099769	25
143	GTGATGCTA	28956.3	57	1650509	19
144	GGTGATTGA	28936.5	79	2285983	25
145	TAATGATTG	28924.5	48	1388377	20
146	GATTGCTCT	28919.4	29	838664	18
147	GATTGGAAC	28910	24	693841	16
148	ATAATTGAT	28909.6	185	5348285	29
149	AATATGGTG	28908.9	33	953993	16
150	GATATTGAT	28896.4	27	780203	17
151	CCTTAATTG	28894.7	43	1242474	19
152	ATGATTGCT	28890.7	47	1357863	18
153	GATTGGACA	28890.5	25	722263	16
154	GATTGGATC	28889.8	49	1415601	23
155	ACTGATTAA	28889.4	62	1791145	20
156	TGTGATGCT	28859.5	63	1818148	19
157	AATTGACTA	28813.1	78	2247421	22
158	CATAGATTG	28811.7	27	777915	16
159	TGATTATTA	28795.2	63	1814096	20
160	TGATTGCCT	28791.2	39	1122855	18
161	TGATCGATC	28782.8	37	1064962	22
162	ACTAATTGA	28781.1	85	2446393	27
163	CATTGATTG	28685	75	2151378	24
164	ATTGATCGA	28664.1	56	1605191	26
165	TAGCCTATG	28631.1	35	1002087	18
166	ATTGACTGG	28627.9	42	1202370	24
167	TAATTGATC	28625.7	92	2633567	25
168	TATGATTGG	28601.6	54	1544484	22
169	TATGATTGA	28601.3	106	3031740	26
170	GATTGGTCA	28590	26	743339	17
171	AATTAATTG	28550.5	319	9107610	30
172	GCTTAATAA	28530.4	135	3851609	24
173	TGATTGTAC	28504.8	31	883648	21
174	TTGATTGAG	28461.8	116	3301564	30
175	TAATTAGAT	28460.1	107	3045229	29
176	TAATCACTA	28426.8	40	1137074	22
177	AGTGCTACA	28426.5	48	1364474	16
178	AATGATTGG	28411.3	93	2642255	26
179	GCCTATGTG	28408.5	35	994298	16
180	GATAGATAG	28393	307	8716663	31
181	GGATGATTG	28391.3	50	1419564	21
182	ATTGATGCC	28386.4	30	851592	17
183	TTGATTGGA	28381.1	147	4172026	28
184	TGTGGTGCT	28380.4	45	1277120	17
185	AATCACTAA	28364.5	41	1162946	21
186	AATTGATAG	28344.4	67	1899075	23
187	ATTGATCCA	28343.8	30	850315	17
188	ATTGATTCC	28334.3	44	1246711	22
189	TAATTGACG	28332.7	38	1076641	20
190	ATTGATGGA	28314.7	89	2520011	26
191	TGATGCTAC	28313.5	52	1472302	17
192	AAGATTGAT	28306.1	69	1953118	23
193	AGCCTATGT	28294.5	31	877130	16
194	TGATTGAGG	28266.4	54	1526384	21
195	AGATTGACT	28259.8	48	1356472	25
196	GATCGATCA	28250.2	24	678005	17
197	GATTGGTGA	28237.1	28	790638	16
198	CGCTAATTA	28228.7	47	1326750	21
199	TAATTGATA	28211	140	3949540	29
200	ATATGCTAA	28205.7	41	1156434	19
201	ATTGGTTAT	28204.9	38	1071785	22
202	GTTGATTAA	28188.2	46	1296658	19
203	GATTGCTGA	28182.3	23	648193	17
204	TTAATTGGA	28168.9	112	3154915	24
205	ATCACTAAT	28167.3	51	1436531	22
206	CTTGATTGG	28166.3	84	2365972	24
207	ATGTGGTGC	28166	47	1323801	16
208	ATTGATGGT	28162.7	43	1210995	21
209	CATGATTGG	28152.4	63	1773603	23
210	GAGATTGAT	28151.9	61	1717266	20
211	GTAATTGAC	28147.7	39	1097759	16
212	ATAGATTGA	28138.8	102	2870161	26
213	AATTGACAG	28129.2	53	1490850	22
214	GATTAATTG	28121.5	169	4752532	31
215	TGTTAATTG	28119.2	63	1771510	24
216	ATGATTGGA	28118	98	2755562	26
217	TAGTAGTTG	28116.9	28	787273	16
218	TGATTGTTC	28095.3	46	1292385	18
219	ATGATTGGC	28090.8	58	1629267	26
220	AGTAATTGA	28072.2	67	1880835	21
221	ATGAATTGG	28067.8	43	1206916	21
222	TTGATTATT	28047.3	130	3646155	24
223	GATGCTACA	28046	46	1290114	17
224	ATATGATTG	28039.1	84	2355281	25
225	GGTTGATTG	28032	64	1794048	22
226	TGATAGATT	28021.5	87	2437873	21
227	TTAATTAGC	28019.4	186	5211608	29
228	ACACTGATT	28000.5	29	812015	17
229	ATTAGCAGC	27995.5	27	755879	18
230	GCGTGATTG	27983.2	22	615630	16
231	TTGAATTGA	27970.7	50	1398536	25
232	TTGATCGAT	27967.7	56	1566193	24
233	AGATTGACA	27953.8	48	1341780	19
234	ACTGATTGT	27950.4	36	1006216	16
235	TTAGCCTAT	27944.6	38	1061896	19
236	TTGCTCCAT	27943.3	33	922130	16
237	GATTGATGA	27942.1	116	3241286	28
238	ATAATTGAC	27940.5	89	2486707	25
239	ATTGATAGA	27936.3	68	1899670	24
240	ATTAATTGG	27933.9	119	3324135	28
241	TCCTGATTG	27933.2	46	1284927	23
242	ATATTGATT	27923.7	91	2541057	23
243	TTGATTGTT	27906.9	127	3544172	26
244	TGATTGAGA	27902	96	2678593	25
245	TGATTAATT	27895.9	513	14310596	31
246	ATTAATTAG	27884.9	638	17790556	31
247	TGAATTGGA	27879.7	38	1059428	20
248	CTTAATTGT	27875.3	41	1142889	17
249	CTGATTGGA	27830.5	53	1475014	22
250	TTGAATTAA	27828.5	42	1168798	20
251	CTGATTGCT	27812.7	46	1279383	17
252	TTGACAGGT	27811.5	40	1112462	20
253	TGATTGAGT	27807.7	61	1696268	25
254	GATTAGTGA	27766.4	40	1110656	18
255	TGGTGATTG	27765.3	69	1915808	20
256	TTGATTAAC	27751.1	52	1443057	24
257	TGATTGAAG	27750.7	64	1776047	25
258	ACTGTAGCA	27724.8	68	1885285	18
259	CCTAATTGA	27724.1	43	1192135	17
260	TGATTAGCG	27716.1	37	1025494	18
261	TAATTGAAT	27678.4	118	3266046	26
262	GATTGACTT	27655.6	28	774358	16
263	ATTGATATG	27647.6	61	1686506	26
264	TTAATTGAA	27647	126	3483519	27
265	AATAATTGA	27631.3	167	4614428	28
266	TGCTACAGT	27627.9	117	3232465	20
267	ATTAGATTG	27615.5	137	3783326	26
268	ATGGATTGA	27610.9	39	1076824	21
269	AGATGATTG	27610.2	86	2374475	23
270	TGATTGGCC	27608	43	1187145	22
271	AGTTGATTA	27604.2	50	1380212	19
272	CCTATGTGA	27592.3	36	993323	17
273	GATTGTATT	27581.5	31	855026	16
274	TGAGTTGAT	27581.5	22	606792	17
275	ATTGACACT	27581.3	33	910182	18
276	ATAGATAGA	27570.2	385	10614530	31
277	TATGTGATG	27500.2	47	1292509	19
278	ACGATGTGA	27485.4	38	1044447	16
279	CACTGATTG	27478.1	39	1071644	19
280	TTGATTAGC	27467.9	69	1895288	24
281	TTCTGATTG	27465.8	61	1675414	22
282	GCTAATTGA	27459.9	38	1043478	21
283	TGATCTGAT	27432.2	25	685806	16
284	ATTGATGAG	27430.3	50	1371514	19
285	TAGATAGAT	27429.2	382	10477968	31
286	AAGTGCTAC	27424.7	48	1316385	17
287	ATTCATCTC	27420.1	51	1398424	18
288	ATTGGAGCT	27400	40	1095999	22
289	GATTGTGTG	27378.7	33	903496	16
290	AATGTGGTG	27368.2	58	1587353	19
291	ATTGATCTT	27348.4	44	1203329	19
292	GTTGATTGA	27342.4	99	2706893	30
293	TGATTAGTG	27339.6	78	2132487	28
294	GATGGATTG	27333.6	29	792674	19
295	ATGATTGCC	27323.5	39	1065616	21
296	TAATTACGT	27314.6	71	1939339	24
297	TTGATAGAG	27312.3	24	655495	17
298	TAATTGACT	27297.9	96	2620597	26
299	TGATTGACC	27297	43	1173771	20
300	TGATTGCAC	27296	51	1392094	17
301	GAATGATTG	27277.5	58	1582093	21
302	GCTACAGTA	27265.5	104	2835607	19
303	GTTGATTAC	27256	23	626889	16
304	TACTGTAGC	27249.1	74	2016433	18
305	GTTGATTGG	27233.5	73	1988047	24
306	TGATTAATG	27225.9	68	1851363	23
307	TTGACTATA	27222.8	56	1524478	25
308	TTGGTTGAT	27222.3	43	1170559	21
309	GATTAGCCT	27213.5	50	1360676	22
310	TTGATCAAT	27203.1	57	1550577	25
311	TTGATTAGT	27189	131	3561762	30
312	TTGATTGTA	27172.4	76	2065101	24
313	TCACTAATT	27172.3	59	1603166	24
314	ATGTGTTAA	27172.1	37	1005368	23
315	ATTGAATGA	27167.8	57	1548563	22
316	TGGATTGAT	27167.6	87	2363577	26
317	ATTACTGTA	27166.7	27	733500	16
318	AGATTGCGA	27166	20	543321	16
319	TCCATTGAT	27165.8	20	543317	16
320	TAATCCATG	27158.7	48	1303616	17
321	TAATTGATG	27156.4	107	2905731	25
322	TGATGGATT	27154.4	81	2199510	23
323	CACTAATTG	27153.2	41	1113283	23
324	GATTAATTC	27149.7	34	923090	22
325	TGATTGGAC	27149	69	1873280	24
326	AATTACGTA	27128.4	40	1085135	16
327	TGATTGCTC	27120.9	56	1518772	21
328	TGATTGCTG	27109.7	51	1382595	19
329	ATTGATTAC	27104.6	54	1463649	24
330	TGATTAGCA	27099.1	73	1978231	27
331	TTGACAATA	27085	53	1435504	20
332	AATTGATCT	27071.1	44	1191129	21
333	TTGCTTGAT	27063.5	39	1055476	19
334	ATTAGCAAT	27062.9	44	1190767	23
335	TGATTGGTG	27059.2	73	1975324	23
336	CGTAATTAT	27058.1	39	1055264	16
337	GATGGATTA	27048	48	1298302	20
338	TTGATCACA	27047.9	19	513910	16
339	CCATTGATT	27045.2	50	1352262	21
340	TTGACAGAT	27035.3	64	1730261	20
341	ATTACGTAA	27032	33	892056	17
342	ATTGATATT	27029.9	57	1540707	20
343	GATTGAATG	27026.4	42	1135108	17
344	ATTGATGTA	26987.1	37	998523	20
345	TTGATTCGT	26975.2	21	566480	16
346	GTGATTGAG	26969.2	55	1483305	23
347	TTCGTCTCG	26965.5	138	3721239	18
348	ATTGATTCT	26961.6	48	1294158	24
349	GATTGGAGC	26958.4	34	916586	16
350	TATCTTGAT	26953.4	25	673836	17
351	AGATAGATA	26947.7	339	9135287	31
352	GATTGATCC	26943.4	36	969962	16
353	TGACATGAT	26933.5	40	1077341	19
354	ATTAGATTC	26931.5	29	781014	16
355	TCTGATTAA	26929.9	43	1157985	16
356	CAATGTGGT	26927.9	50	1346394	19
357	TCGATTGAT	26926.3	54	1454018	23
358	CAGATTGAC	26914.4	29	780518	17
359	ACTTAATTG	26905.7	43	1156945	19
360	TTAATTAGA	26901.7	187	5030620	28
361	ATGCTACAG	26900.7	42	1129829	16
362	GTAGATTGA	26881.1	39	1048364	17
363	CTGTGATTG	26867.8	44	1182182	20
364	TGATTAGTC	26848	54	1449793	23
365	TGAGTGATT	26845.7	44	1181211	16
366	TAACATATG	26843.2	24	644236	18
367	GATTGGTGG	26837.3	38	1019817	20
368	GTGATTAGC	26837.2	56	1502881	22
369	ATTCGTCTC	26836.1	173	4642653	19
370	CTAATTGAA	26824.4	60	1609463	25
371	ATTAGCCTA	26820.8	45	1206936	20
372	TGACAATAT	26816.5	40	1072659	16
373	GTGATTGGT	26814.4	95	2547366	25
374	ATGATTGAA	26812.5	118	3163875	27
375	GCTAATCAT	26802.5	62	1661752	18
376	TAGATTCGT	26801.5	55	1474082	21
377	TTAATTGAG	26788.5	121	3241403	26
378	TTAGTGATT	26777.3	50	1338863	26
379	GGTAATTGA	26772.1	35	937023	19
380	ACATAATTG	26769.1	56	1499072	23
381	TTAATTAAC	26760.6	228	6101414	31
382	GTGTGATTG	26746.5	58	1551295	21
383	GATGATTAA	26740	59	1577660	19
384	CGCCATGAT	26737.1	40	1069483	17
385	TCATGATTG	26730.3	53	1416706	20
386	GTGATTGGA	26719	66	1763451	23
387	TAGATTGGC	26714.7	50	1335736	20
388	AGATTGATC	26702.9	53	1415255	19
389	TGACAATGT	26697.6	98	2616365	23
390	TAATTGGCA	26681.9	65	1734324	22
391	GCCATGATT	26678.5	61	1627386	21
392	AATTAGTGA	26674	43	1146984	24
393	CTTAATTAA	26671.2	343	9148214	30
394	TCAATCAAT	26669.3	244	6507304	31
395	AGATAGATT	26669.2	84	2240214	28
396	ACATGATTG	26669	85	2266862	27
397	AATGATTGC	26664.1	51	1359871	18
398	TTACTGTAG	26662	90	2399583	20
399	TGTGATTGG	26659.7	116	3092529	26
400	CTGATTGAG	26658	41	1092978	19
401	TGCTTAATT	26642.8	61	1625211	21
402	GATTGGATT	26636.3	91	2423903	25
403	TATAATGAT	26629.4	36	958658	21
404	CTAATTGCT	26620.7	73	1943309	23
405	ATTGATAAT	26616.6	82	2182563	26
406	TTGAATGAT	26614.8	36	958133	19
407	CTTGATTAA	26612.7	64	1703214	22
408	GCTATAGAT	26604.1	35	931142	19
409	AATCCATGA	26602.5	46	1223715	18
410	TGATTGTAT	26600.2	66	1755611	22
411	GATTGTGAT	26598.4	48	1276723	21
412	TGATTAATC	26597.6	101	2686360	24
413	AATTAGCAC	26596.8	44	1170260	19
414	CCTGATTGG	26596.6	40	1063863	18
415	ATTGCTCCA	26596.4	36	957469	17
416	GATATGATT	26588.9	45	1196502	22
417	TTGATTGTC	26579.6	53	1408720	22
418	ATTAGTTGC	26574.9	27	717522	17
419	TGTGTTAAT	26572.5	42	1116045	24
420	CTGATTGGC	26572.2	46	1222323	19
421	GGTGATTGG	26554.1	43	1141828	18
422	ATTGTATTG	26553	23	610719	16
423	TGAATTGAA	26533.2	42	1114394	28
424	ATTGATGCA	26525.1	41	1087528	22
425	CAATCAATC	26523.6	215	5702584	31
426	ATTGAATGT	26517.3	26	689450	17
427	CTAATTGGC	26514.1	37	981023	16
428	GACAATGTG	26511.8	79	2094433	23
429	AATTGATGC	26509.6	38	1007365	18
430	TAATTGAGT	26502.2	101	2676720	24
431	AGATGAATT	26500.4	40	1060015	21
432	TAATTACGC	26495.1	57	1510223	22
433	ATGATTGTG	26492.2	41	1086182	17
434	GACTAATTG	26491.9	42	1112659	20
435	TTAACTGAT	26482.9	37	979866	18
436	GAATTGATT	26479.8	76	2012462	21
437	ATAAGTGCT	26474.7	51	1350212	19
438	TGAATTGAT	26458.4	57	1508131	20
439	ATTGAATTA	26457.8	64	1693298	24
440	TACATGATT	26457.6	62	1640370	24
441	TATAATTGA	26446.2	138	3649572	27
442	CATGATTAG	26436.9	147	3886222	26
443	TTGTCTCGC	26432.8	31	819418	16
444	TTAATTACG	26421.7	52	1373926	21
445	AATTGATCA	26415.3	83	2192474	27
446	AATTGACAT	26406.9	92	2429432	26
447	GCCATAAGT	26404	50	1320200	19
448	TTAATTGGC	26403.1	52	1372960	24
449	TGATTAGAT	26389.8	102	2691764	28
450	TGATGAGAT	26384.3	41	1081756	21
451	ACAATGTGG	26383.2	46	1213627	20
452	CAGATGTAA	26381.2	27	712292	16
453	AGATTGATA	26378.2	79	2083874	25
454	ATGTGATTG	26364.9	84	2214650	25
455	AGATTGGCT	26362.1	46	1212658	16
456	ATTGGCTAT	26359.8	83	2187866	25
457	GCCTAATTG	26357.9	75	1976841	25
458	TTATGTGTT	26347.4	25	658686	16
459	TAATTGACC	26346.7	36	948480	20
460	TCAGATTGA	26336.8	36	948126	17
461	CTAATTGGT	26325.2	50	1316259	19
462	GATTGATCT	26323.9	69	1816348	23
463	ATTAGTAAT	26323.6	57	1500443	24
464	AATTACGTG	26320.2	26	684326	18
465	TTGGAGCTA	26295	40	1051799	19
466	GTGATTGGC	26288	48	1261824	22
467	CATGATTGT	26278.8	36	946036	17
468	CCATGATTA	26276.9	121	3179508	24
469	TGATTAGCC	26270.5	135	3546523	29
470	CTAATGATA	26263.3	30	787898	17
471	ATAATTACG	26248.3	48	1259920	21
472	TAGGCTTAA	26241.9	213	5589533	27
473	TCATTGATT	26240.2	58	1521933	21
474	AATTGCTTA	26233.4	29	760769	16
475	AATTGGAGC	26230.8	41	1075461	22
476	TTGATTAGA	26228.4	91	2386784	27
477	TGATGATTG	26228.3	96	2517915	23
478	GATTGATTC	26221.5	97	2543489	28
479	ATTAATTAC	26215.3	220	5767371	29
480	GATTGTTGT	26210.5	24	629053	16
481	ATTGGAACG	26201.5	28	733643	17
482	AGATTGGTT	26196.1	37	969256	18
483	AATTGTGAT	26186.7	32	837973	20
484	TGATTGCCA	26180.3	45	1178114	22
485	AATCAATCA	26176.3	327	8559654	31
486	TTGACAATG	26170.7	107	2800270	24
487	GTCTTAATT	26170.7	23	601925	16
488	TTGACAGAC	26156.7	28	732388	18
489	GGATAATTA	26156.7	38	993954	20
490	TGCTGATTG	26153.1	71	1856873	26
491	GATTAATTA	26147.5	716	18721600	31
492	ATTAATTGC	26122.3	123	3213042	27
493	AATTAGTAA	26121.4	58	1515042	24
494	TAAGTGCTA	26117	57	1488669	20
495	TGATAATGT	26116	39	1018524	20
496	GATTGGCTT	26112.5	36	940049	16
497	ATATTATTG	26100.3	27	704708	18
498	CTATGATTG	26098.5	43	1122235	21
499	ATTAATTCG	26098.2	35	913438	16
500	CCTTGATTG	26091.4	44	1148020	18
501	AATTGGTAC	26086.9	29	756519	18
502	TAATAATTC	26083.2	24	625997	16
503	TAGTGATTA	26075	50	1303749	23
504	GCTTGATTG	26073.9	63	1642653	23
505	TGATTGCAT	26067.4	61	1590112	21
506	ATTAGGCTT	26066.8	234	6099639	28
507	ATTGACAGC	26061.2	26	677590	16
508	AATTAACTG	26056.2	67	1745763	24
509	AATTATGTG	26055	64	1667523	25
510	TAATTAGCA	26047	145	3776813	26
511	GTGATTGCA	26043.2	32	833383	16
512	AATTGGCTA	26042.3	55	1432326	19
513	TTAGTACTA	26033.3	35	911165	19
514	TTGTGATTG	26029.8	132	3435936	27
515	TTGATGAGT	26013.7	27	702370	17
516	TAATTGGAG	26010.3	40	1040413	19
517	AATTGCTCC	26005.6	38	988212	16
518	TGATTGTGA	26005	63	1638318	21
519	GATTGAATA	25994.6	49	1273734	26
520	TTGACATGA	25987	34	883558	17
521	TCTAATTGA	25960.8	51	1324001	21
522	CTTAATTGG	25960.5	52	1349947	20
523	AACTGATTA	25956	51	1323757	18
524	TTAGGCTTA	25953.3	222	5761622	27
525	ATTGGATTG	25952.6	68	1764779	26
526	TTAATTAGT	25944.7	246	6382404	30
527	TTGATCTGT	25944.2	22	570772	16
528	ATTGACAAC	25942.7	33	856108	16
529	GATTGAGGT	25940.5	29	752275	16
530	ATTGGTACA	25937.5	20	518749	16
531	TGTCAATCA	25936.3	49	1270878	16
532	GATAATTGA	25926.7	82	2125989	27
533	TGATTGGCT	25924.6	92	2385067	28
534	ATTATGACT	25924.4	27	699958	17
535	CAGATTGAT	25921.5	78	2021877	23
536	ATGATTGAG	25911.4	43	1114190	17
537	TAATGATTA	25897.8	64	1657458	21
538	ATTGTCAAT	25892.5	28	724991	17
539	TTGATTATG	25890.3	80	2071224	23
540	TGATTACAT	25888.9	38	983780	18
541	AGACTTAAT	25886.6	42	1087237	24
542	ATGATTAGC	25886.4	152	3934735	29
543	AATTGATGG	25879.6	81	2096246	26
544	TGATTAGTA	25870.3	99	2561163	23
545	CTATTGATT	25865.8	34	879437	17
546	TGACAAGAT	25819.2	29	748756	18
547	CAGATGATT	25817.1	38	981051	16
548	TTAGATTGG	25809	107	2761568	25
549	TGATTGCAA	25791.8	88	2269678	26
550	TTGACAAGA	25790.6	30	773719	19
551	ATTGACAAG	25782.4	49	1263337	26
552	TTGGCTATA	25777.3	72	1855964	26
553	TTGATTGCG	25766.3	39	1004887	19
554	TAATTGGAT	25760.4	98	2524520	28
555	CGACTAATT	25758.4	39	1004578	22
556	AATTGAATT	25754.2	102	2626926	29
557	GATCGATTG	25747.6	22	566447	17
558	TTAATCAAT	25744.4	116	2986349	30
559	ACAATGTGA	25734.8	40	1029393	21
560	TTAAGATTG	25724.3	27	694556	18
561	GATTGGTAG	25722.1	28	720218	18
562	GTATGATTG	25720.4	42	1080256	20
563	GATGATTGC	25719.5	40	1028781	19
564	TAGATGAAT	25709.3	44	1131210	22
565	TAATTGCTG	25701.1	40	1028045	21
566	GTTGATTAG	25688.9	61	1567021	25
567	AATTGGCAC	25688.6	22	565149	16
568	ACTTAATAA	25688.5	49	1258738	24
569	TGATTAACT	25687.5	60	1541247	25
570	ATAGATTCG	25683.1	45	1155739	21
571	TCAATCAGT	25676.2	51	1309484	18
572	ACTAATGAT	25673	39	1001246	24
573	TGAATTAAT	25666.7	83	2130332	25
574	CTACAGTAA	25653.7	97	2488411	20
575	AATTGACAA	25634.1	121	3101727	28
576	TTGATGGAT	25627	72	1845142	24
577	GATTGAATC	25625.8	56	1435042	25
578	GATGAGATT	25618.7	33	845416	18
579	TAATTATGG	25618.5	85	2177573	24
580	ATTGAATAT	25618	63	1613931	26
581	TGATAATTG	25614.9	64	1639352	23
582	CCTAATTGC	25608.9	85	2176756	26
583	TTGATGATT	25595.4	87	2226798	28
584	TTCTTGATT	25584.6	74	1893264	26
585	TTAACTAAT	25576.9	80	2046155	27
586	TGATTGTTG	25570.9	57	1457540	22
587	AGATTGATG	25570.3	78	1994483	24
588	TCGTCTCGC	25560.3	97	2479349	16
589	TAATGGATT	25541.4	30	766242	16
590	TATGCTAAT	25535.7	42	1072499	19
591	TTATGGATT	25532.5	50	1276625	22
592	TTGATAATA	25530.2	64	1633930	25
593	ATTGGTTGA	25526.3	59	1506051	22
594	CGCTGATTG	25522	26	663572	20
595	GTGATTAGA	25518.1	46	1173832	21
596	CGTGATTAG	25513.1	47	1199117	23
597	TTGTTCTTG	25511.7	30	765352	19
598	ATGATAGAT	25507.8	61	1555978	18
599	TTAATGATT	25505.5	76	1938419	21
600	TCTGATTGC	25480.6	40	1019224	21
601	TGATTGAGC	25480.1	39	993724	21
602	AGTGATTAG	25479.8	41	1044672	21
603	ATTGACAAT	25478.8	59	1503249	27
604	GATTGGCTA	25478.4	60	1528703	22
605	ATTGATTCG	25467.4	33	840425	17
606	ATAATTGAA	25467.1	152	3871003	28
607	ATTGATCAA	25464.7	71	1807991	27
608	ATTGGTTAG	25463.5	30	763905	18
609	ATTGATAAG	25459.7	39	992929	20
610	TGATTATCC	25456.3	31	789144	16
611	TTAATTAGG	25454.6	411	10461834	30
612	TAATTACCG	25454.1	28	712715	16
613	GATTGGATA	25452.7	50	1272635	18
614	CATAATTGA	25451.6	74	1883419	25
615	TTGATCCAT	25450.5	24	610812	17
616	ATTGATAGT	25450.2	41	1043460	22
617	ATCAATCAA	25449.7	300	7634905	31
618	TTGATGAGA	25449.1	42	1068863	21
619	TAATTAGCG	25446	44	1119624	18
620	ATTAATGAT	25444.9	53	1348578	20
621	ATTGAACAG	25442.2	22	559729	16
622	TTGATTGTG	25434.3	64	1627797	21
623	AATTGATAT	25426.9	83	2110430	25
624	TATTAGATT	25421.4	85	2160819	23
625	GTTAATTAG	25421.2	117	2974283	27
626	TGATTGTGT	25418.9	65	1652228	21
627	ATCCATCCA	25417.9	26	660866	17
628	AGCTGATTG	25416.9	41	1042093	16
629	CGTTGATTG	25413	34	864041	17
630	GTGTTAATT	25401	61	1549462	25
631	GATAATTAA	25396.1	102	2590398	25
632	GCTTAATTA	25395.1	128	3250579	26
633	AATTATGGT	25393.4	35	888770	17
634	GACTTAATA	25393.2	38	964941	21
635	AGCTTGATT	25391.4	41	1041048	19
636	CTAATGATG	25382.6	44	1116835	16
637	AATTAGCAG	25366.1	42	1065375	23
638	TGATTAGAG	25360.6	39	989064	17
639	ATGATTGTT	25359.4	107	2713453	24
640	ATTGCTAAT	25352.4	54	1369028	23
641	AGCCATAAG	25351.1	54	1368962	20
642	CTATGTGAT	25347.2	44	1115279	19
643	ATCTGATTA	25342.8	42	1064396	16
644	AATTGAATG	25328.2	61	1545023	27
645	GTTAATTGG	25324.6	73	1848696	25
646	TCCATGATT	25321.2	158	4000752	27
647	GCATGATTG	25319.6	52	1316618	22
648	ATTAACTGA	25319.3	45	1139367	20
649	CCTGATTAG	25316.8	28	708871	16
650	AGTTGATTG	25303.8	72	1821873	26
651	AATTGATAA	25301.2	109	2757826	28
652	TGATTGGAG	25300.9	76	1922872	29
653	CATAAGTGC	25296.4	45	1138338	20
654	ATTGATACA	25288	27	682776	16
655	TAATTGGCT	25280.6	57	1440993	23
656	CGTTGATTA	25270	29	732830	18
657	ATTGATCAT	25265.9	59	1490689	23
658	TGATTGTCA	25262.3	39	985230	18
659	AATTGGCAT	25261.5	49	1237814	20
660	ATTGAATTC	25261.2	33	833618	18
661	GATTGACGA	25256.4	47	1187051	20
662	GCTAATTAG	25254.2	63	1591015	21
663	CATTAGATT	25250.8	35	883779	18
664	AATCAATTA	25243.1	177	4468033	30
665	AATGATGGA	25223.7	52	1311633	18
666	ATTATTGTG	25217.2	27	680865	17
667	ATGACGGAT	25208.6	58	1462097	19
668	GATAGATTA	25207.4	73	1840142	20
669	TAGATTGAA	25200.7	72	1814447	23
670	ATTGCTCTA	25200.4	25	630011	17
671	ATTGATTCA	25194.7	40	1007786	18
672	CTAATTAGC	25191.6	63	1587070	22
673	GTTGATTGT	25186	47	1183740	19
674	ATACATAAT	25178.8	28	705006	19
675	AATTGAACT	25178.5	49	1233748	19
676	ATTATTATC	25170.1	34	855782	17
677	TGACTATAA	25163.3	26	654245	16
678	ACTAATTAG	25150.5	132	3319868	28
679	AATTGACAC	25148.9	51	1282596	22
680	TTGTTGTGA	25123.8	29	728590	20
681	GATTGAGAA	25118.9	53	1331303	21
682	GGTAATTAA	25118.4	71	1783409	24
683	ACAGTAATT	25115.2	37	929263	19
684	TTAATTGTT	25114	145	3641524	30
685	ATTGGATCA	25113.2	34	853848	19
686	ATTGACATG	25112.4	87	2184779	27
687	CTATGATTA	25110.6	57	1431302	18
688	AGGATTGAT	25098.2	33	828240	16
689	GTTAATTAA	25095.2	203	5094332	31
690	CAATTAATT	25093.2	267	6699883	31
691	GATTAGATT	25085.8	95	2383151	27
692	TAAGATTGA	25080.4	49	1228939	20
693	GTTGATTGC	25080.2	52	1304171	19
694	ATTGAAGAT	25073.8	32	802361	20
695	TGTTGATTG	25071.7	93	2331667	26
696	CAGTGATTG	25066.2	26	651722	16
697	AGTTAATTA	25054.7	161	4033800	27
698	GTAGTAGTA	25053.8	31	776669	16
699	GATGATTGT	25044.6	55	1377451	18
700	TTAATGTAT	25041.1	30	751232	16
701	ATTGTTAGT	25039.3	31	776217	19
702	TAATTGCTT	25039.3	79	1978101	26
703	CATGATTGC	25036.8	41	1026509	19
704	AATTGACTG	25032.5	51	1276659	25
705	TGCTAATGA	25029.5	104	2603073	27
706	AATGTGATG	25022.8	50	1251140	27
707	CTCCATGAT	25014.4	33	825475	16
708	CTAATTAGT	25007.4	133	3325979	28
709	TTGCTATTA	25006.3	29	725182	19
710	TAGACTCAA	24998.1	29	724945	20
711	ATTGAATCA	24993.8	23	574857	16
712	TTGATTATC	24993.5	63	1574592	24
713	GTAATTAAT	24989.7	191	4773024	29
714	GATTATATA	24984.8	38	949421	18
715	ATGATGATT	24972.5	85	2122661	26
716	TGGTTGATT	24955.8	67	1672038	22
717	TGTGATGTA	24955.7	23	573980	17
718	GATAATTAT	24954.9	74	1846666	21
719	GATTGACAT	24950	48	1197600	25
720	TAATTGGAC	24946.5	41	1022808	21
721	ATTAACTAC	24944	26	648545	19
722	AATGACGGA	24942.6	56	1396783	19
723	GTATAATTG	24942.5	45	1122411	22
724	TAATTAGGC	24940	384	9576968	30
725	TTAATTGTG	24937.8	55	1371578	19
726	TTATTGATT	24936.7	139	3466203	25
727	TATAGATGA	24931.8	59	1470978	22
728	TTGTTATGA	24931.1	44	1096970	22
729	ATCAATGAT	24930.3	32	797771	18
730	TGTACTGTA	24930	28	698039	16
731	TAATTAACA	24928.7	176	4387445	30
732	AATGATTAA	24927.7	99	2467843	21
733	ATATGTGAT	24924.6	35	872360	23
734	CTATTAGAT	24924	50	1246200	23
735	CAATTGATT	24923.7	94	2342825	25
736	CTATAGATG	24919.4	40	996777	21
737	GTAATTATG	24916.3	30	747489	19
738	GCTGATTGG	24913.4	49	1220759	22
739	AATTACTCC	24911.8	41	1021382	18
740	AGGTGATTG	24903.5	45	1120656	22
741	TTAATTGGT	24900.7	116	2888486	31
742	TTACTTAAT	24899.5	47	1170277	22
743	CCATAAGTG	24896.3	45	1120333	20
744	TTAACTTAA	24893.7	34	846387	19
745	CAGCTTAAT	24891.6	23	572507	16
746	TAGTCCATG	24891.4	38	945873	21
747	TTAATTATG	24890.5	171	4256281	30
748	CTAATTGAC	24890.2	49	1219618	19
749	ATTAGTAGT	24886.3	37	920792	17
750	CAGATTAAT	24885.8	64	1592690	25
751	TTGGTTATA	24883.1	28	696728	18
752	TTAGTAGTT	24879.7	23	572232	17
753	AGATTAATT	24875.7	188	4676630	29
754	TTAATCACC	24874	32	795968	18
755	ATTGATATC	24869.5	39	969909	20
756	GATTATTAA	24868.4	34	845525	18
757	GCTTGATTA	24868.1	34	845515	16
758	TCTGATTAT	24862.4	34	845321	16
759	TACTACTAC	24847.4	39	969047	22
760	TATTGATTA	24840.6	88	2185976	21
761	ATTACATTA	24832.6	35	869140	20
762	GATTAGCTA	24831.9	36	893947	19
763	TTGACAATT	24825.9	42	1042688	21
764	TTAGACTCA	24823.9	30	744717	21
765	CTAATTGCC	24818.5	31	769374	17
766	ATTAATACT	24817.6	70	1737235	26
767	TGATTGTTA	24816.8	68	1687542	20
768	AATTGGACT	24813.3	23	570706	17
769	ATTAGTACT	24812.6	49	1215815	23
770	AAGTGATTG	24806.2	53	1314727	21
771	CATTAATTA	24803	146	3621242	26
772	GATTATATG	24797.7	27	669539	16
773	TAATTAATC	24788.6	622	15418512	31
774	ACTGATTAG	24774.6	48	1189183	21
775	ATTAATGGA	24759.2	44	1089407	22
776	AATTAATAC	24754.4	90	2227893	27
777	ATGCTGATT	24750.3	34	841510	17
778	AATTAGATT	24749.6	119	2945200	28
779	AAGTAATTG	24745.5	34	841347	16
780	ATTGAGATT	24743.5	39	964997	20
781	TACGTAATT	24737.1	42	1038959	18
782	TAGATTGGT	24732.8	59	1459235	23
783	TAATTACTC	24726.3	76	1879199	26
784	TATAGATAA	24720.2	39	964086	19
785	ATTAACATA	24720	59	1458478	23
786	AGCTAATCA	24716.6	30	741499	16
787	TTGGATTGG	24715.1	60	1482905	23
788	CTAATTAAT	24714	488	12060413	30
789	CAATCAATG	24710	35	864851	20
790	TAATTAGTA	24709.7	154	3805296	29
791	TTGATTCAT	24708.4	49	1210713	23
792	AATTGGAGT	24705.7	35	864698	19
793	TGATTGCAG	24705.3	49	1210562	18
794	GACAGATTA	24703.7	34	839927	18
795	AATTATGGA	24700.7	67	1654950	22
796	ATTGTTAAC	24697.2	25	617431	17
797	TTAATTATC	24696.7	123	3037693	26
798	TTAGTTGAT	24695.3	27	666774	19
799	TAGACTTAA	24693.6	65	1605082	26
800	ATCCATGAT	24683.7	60	1481021	22
801	TATCTGATT	24675.5	30	740266	17
802	TAACTGATT	24674.4	50	1233718	20
803	ATCAATTAA	24655.9	156	3846320	28
804	TCTAATTAG	24655.8	56	1380726	18
805	GATTGGAAT	24650	35	862751	19
806	ATTGTGATT	24649.1	79	1947282	26
807	TGTAATTGA	24647.7	77	1897872	26
808	ATAATGATT	24647.1	62	1528120	24
809	AATTGGATA	24643	43	1059651	22
810	GATTAGCCA	24618.5	74	1821770	26
811	AATAGATTC	24613.1	51	1255266	22
812	ATCTTGATT	24604.7	46	1131815	22
813	ATTAGTGTT	24602.8	33	811891	18
814	ATCGATCGA	24589	51	1254038	22
815	GAATTAATT	24584.8	136	3343536	24
816	TACTGATTG	24582.8	38	934147	16
817	TTGACTGAT	24580.9	52	1278209	22
818	TGATTCATT	24572.9	30	737187	20
819	AACATATAT	24571.4	30	737141	20
820	GCTAATGAC	24568.6	63	1547820	21
821	TGACATGTG	24568	51	1252969	20
822	TAGATTGGA	24561.8	53	1301773	20
823	GATTGAAGA	24561	47	1154369	24
824	ATTATGTAC	24553.8	22	540184	16
825	TTAACATAT	24551.8	44	1080277	20
826	AATTACTTG	24550.8	29	711973	16
827	AATTAGGCT	24550	379	9304437	29
828	ACCATGATT	24549	47	1153804	16
829	AATTGAGTT	24546.9	56	1374624	22
830	TAATTGTTA	24543.5	85	2086201	27
831	TCATAATAA	24543.3	31	760842	20
832	TTGATAATG	24541.3	51	1251608	24
833	AGATAATTA	24539.4	63	1545981	19
834	ATTAATTGT	24535.6	158	3876626	30
835	TGATTATGA	24522	54	1324189	22
836	CGTGATTAA	24521.5	80	1961719	22
837	AATTGGAGA	24521.3	34	833725	20
838	TGTTAATTA	24515.3	178	4363728	30
839	TTGATTATA	24505	93	2278963	25
840	ATGGATAAT	24497	21	514437	16
841	GATTGGTAT	24491.3	30	734739	17
842	CATTGATTA	24485.5	61	1493616	22
843	CGGATTAAT	24484.2	106	2595320	26
844	TAATTAGCT	24482.4	141	3452014	27
845	ATTGGATAA	24481.5	40	979260	21
846	TAACTAATT	24476.3	123	3010590	27
847	AATTGTTAG	24470.8	22	538358	16
848	CAATGTGAT	24458.6	43	1051719	25
849	TAATTGGAA	24450.5	70	1711532	23
850	TGTGATTAG	24449.7	56	1369185	20
851	GTCAATCAA	24449.4	56	1369166	21
852	TTGTGTGAT	24448.4	29	709003	19
853	TTCATTGAT	24445.9	27	660038	18
854	GATTGCTAT	24443.2	23	562193	16
855	AATTGATGT	24442.9	89	2175421	24
856	ATTAATAGT	24442.7	39	953265	24
857	GTTAATTAC	24436.5	82	2003797	22
858	TATGATTGT	24436.4	62	1515055	22
859	AGATGTAAT	24432.3	39	952860	22
860	CTAATGACG	24431.1	60	1465867	16
861	ATGATTAAT	24428.7	271	6620177	29
862	ATTGATGAT	24428.3	111	2711537	29
863	TGATTAACA	24426.9	51	1245771	19
864	TTATTGATA	24426.1	38	928193	18
865	TTGACATGT	24424.6	46	1123532	22
866	TTGAATATA	24421.3	39	952431	22
867	TAATTAGCC	24418.2	65	1587180	22
868	ATTAGTTAA	24414.9	92	2246169	28
869	CATTAATTG	24414.2	65	1586925	22
870	TTAATTACT	24413.1	164	4003741	28
871	CAATCAATT	24411.5	136	3319961	28
872	GGTTAATTG	24407.5	52	1269190	20
873	ATTAGACTT	24405.8	74	1806029	26
874	TGTTGATTA	24404.9	53	1293462	18
875	ATTATGTGT	24403.3	34	829712	16
876	CATTAGCAA	24398.4	70	1707890	21
877	ATTGGTAAT	24397.4	35	853908	19
878	CTGTAATTG	24394.7	27	658658	16
879	CTAATTAGG	24393.7	80	1951492	24
880	TAGTATAAT	24392.1	39	951293	22
881	AGGTTGATT	24390.5	31	756107	17
882	TAATTGTCT	24388.8	26	634109	16
883	ATTATGGAT	24388.5	62	1512087	24
884	TAATTAGGT	24386.3	92	2243537	29
885	TGACTGACT	24384	30	731520	16
886	GATGTAATT	24381.8	77	1877402	26
887	AATTACTAA	24380.6	66	1609121	23
888	CGATTAATT	24372.9	55	1340512	22
889	TATGATTGC	24370.6	33	804231	19
890	TTATGATTG	24369.7	74	1803355	27
891	ATTGATCAG	24363.7	26	633455	17
892	ACGGATTAA	24363.1	91	2217039	25
893	ATTGGCTGA	24351	24	584424	16
894	TGATTAGCT	24338.2	70	1703673	25
895	ATTAATGAG	24336.5	32	778768	20
896	ATTATCTAA	24335.7	33	803079	17
897	AGTTAATTG	24333.4	75	1825003	28
898	TTGATTCTT	24320.3	34	826890	19
899	CTGATTAGC	24319.5	37	899822	17
900	GTGATAGAT	24310	39	948089	18
901	AGATTCGTC	24306.9	132	3208512	21
902	GATTGAGTT	24306.4	48	1166705	18
903	TAATTGAAC	24305.8	60	1458349	20
904	CTAATTATG	24295	83	2016489	21
905	TAATTATGT	24294.3	145	3522671	27
906	TACTAATTG	24292.8	63	1530449	24
907	CTATAATTG	24289.7	46	1117324	24
908	TTATTGGTT	24288.9	29	704377	20
909	GATTGAGAT	24288.4	50	1214419	21
910	ATTGAGAAG	24287.7	26	631481	16
911	CTTGATTAG	24285	46	1117111	20
912	TGGATTAAT	24283.1	186	4516662	31
913	GATGATTAG	24280.1	50	1214003	20
914	TGATGATTA	24277.5	69	1675147	25
915	ATAGATGAA	24276.6	54	1310938	26
916	ATGATGGAT	24275.3	73	1772098	23
917	ATTGACATT	24272.4	34	825260	19
918	AGATTGAAT	24265.3	62	1504447	23
919	TTAGACTTA	24255.4	67	1625110	25
920	TAATTGGTA	24252.2	81	1964429	29
921	ATTGATGAA	24251.4	72	1746101	27
922	ATAGATTGC	24249.6	34	824486	19
923	ACTGACTGA	24241.6	30	727247	16
924	CTTAATTAG	24230.1	121	2931842	28
925	ATTGGTTGC	24229.7	27	654202	17
926	ATATATGTT	24228.1	38	920666	21
927	TGATTACTT	24227.9	59	1429448	23
928	GTTAATTGC	24226.4	38	920602	16
929	TCGATCGAT	24224.8	46	1114339	23
930	ATAATTGGC	24221.5	51	1235296	21
931	ATTGACTGA	24221.1	55	1332159	24
932	ATGTTGATT	24214.5	54	1307585	24
933	TAATTAGTG	24213.6	98	2372936	26
934	TAACTAATA	24199.4	28	677583	17
935	AATTGGTAA	24196.1	52	1258197	21
936	TTAATCTGA	24189.6	27	653120	16
937	GATTCGTCT	24186.8	119	2878234	20
938	ACGTAATTA	24184.3	68	1644530	18
939	TACTAATGA	24181.2	33	797980	20
940	TTAGTCCAT	24180.2	43	1039750	18
941	TAATTACAG	24179.8	69	1668405	24
942	TGTCATTAG	24175.2	26	628556	17
943	ATTGACTTG	24166.3	25	604158	17
944	GGATTAATT	24165.5	302	7297994	31
945	ACAGATTAA	24164.4	49	1184057	19
946	TTGATAATT	24163.4	107	2585485	24
947	TGGATTGGA	24159.9	45	1087195	20
948	GTAATTGGA	24154.7	41	990341	17
949	AATTACTGT	24152.2	28	676263	20
950	TTGAGAAGA	24146.8	25	603669	16
951	ATGGATTAA	24143.3	152	3669787	29
952	TTATAGATG	24140.8	22	531098	16
953	TTAGCCATA	24137.8	74	1786196	24
954	GACGGATTA	24134.7	72	1737699	23
955	GTGATTAAT	24131.7	176	4247172	27
956	ACAGATTGA	24121.7	60	1447303	23
957	TTATTACAA	24118.8	57	1374774	22
958	TTGGTGATT	24118.7	43	1037102	21
959	CTAATTACG	24115.3	62	1495151	23
960	TGGATGATT	24111	63	1518995	27
961	TAATTAGTC	24099.4	145	3494414	28
962	TTGATTAGG	24097.6	68	1638637	26
963	TAATTAGAC	24096.7	130	3132575	30
964	ATTAGTTAG	24095.3	42	1012001	21
965	TGACAATTA	24090.5	31	746804	16
966	GATAATTAG	24087.8	44	1059862	17
967	TGATTGTAA	24086.1	43	1035702	21
968	TTACAGTAA	24080.9	27	650185	19
969	TTGATAGAT	24070.9	65	1564607	22
970	ACTTGATTG	24067.8	75	1805083	23
971	TACAATTAA	24056.6	40	962263	19
972	GATGAATTG	24052.5	43	1034258	22
973	TATTAATTG	24052.3	102	2453333	24
974	ATTGACTTA	24052.3	26	625359	16
975	ATGAATTGA	24048.6	34	817653	17
976	TAATTGCTC	24048.1	68	1635274	21
977	GATCGATCG	24047.8	51	1226438	20
978	TTATAGATA	24043.3	30	721298	18
979	CTGTTAATT	24040.6	51	1226073	21
980	GATTGTACT	24030.5	31	744947	18
981	GAATAAGAC	24027.6	58	1393601	18
982	ATGGTGATT	24026.7	44	1057174	17
983	AATTGATAC	24021.1	38	912803	21
984	CTACAATAA	24018.4	25	600460	17
985	ATTGATGTT	24015.7	67	1609053	24
986	TTAATTGCT	24012.7	117	2809491	31
987	GAGTGATTA	24012.2	29	696355	17
988	GATTAATCT	24011.7	45	1080527	18
989	CTTGATTGC	24010.3	54	1296558	20
990	TGATTATCT	24002.4	48	1152114	18
991	TGACAGATG	23995.2	44	1055788	16
992	GCTAATTAA	23991.1	159	3814588	28
993	GATTAACTA	23987.9	43	1031480	22
994	TTGATATGT	23982.1	37	887337	21
995	CAATCAGTT	23979.7	34	815309	18
996	TGATAATTA	23976.9	114	2733369	23
997	TTAGCAATT	23976.9	34	815213	25
998	ATTAGCTGA	23974.7	28	671292	18
999	TAATTATCT	23973.4	84	2013768	24
1000	ATTACTAAT	23963.7	62	1485751	24
1001	GATTGGCAC	23958.7	32	766678	19
1002	ATTATCATA	23958	43	1030195	23
1003	TGATTACTG	23957.9	34	814569	16
1004	TGATTACTA	23951.9	35	838318	17
1005	TTGATCTAA	23948.7	27	646616	18
1006	TAATTAACT	23941.2	188	4500943	31
1007	TTGTTAATT	23938.6	129	3088084	27
1008	AATTAATCG	23933.9	58	1388166	23
1009	ATTAATCAC	23920	164	3922887	27
1010	CAGATTGCG	23919.2	31	741496	18
1011	CTGATTAGA	23904.3	43	1027886	20
1012	CGAATTAAT	23898.6	37	884248	20
1013	TAATAATTG	23889.8	115	2747326	29
1014	CATGCATGC	23886.9	28	668833	17
1015	TAATTGGTT	23884.9	106	2531800	24
1016	TTACTGATT	23882.3	36	859763	20
1017	CCTAATTAG	23878.9	89	2125222	22
1018	TGATTATGT	23877.4	66	1575906	23
1019	TTACATGAT	23867.5	28	668291	16
1020	GAATTGAAG	23864.2	22	525013	18
1021	TTAGTCTAT	23861.9	35	835167	18
1022	CAATAATTG	23859	63	1503117	23
1023	TGGATAATT	23852.5	45	1073362	21
1024	GTAATTAAC	23850.7	65	1550298	23
1025	AATTAGGTG	23849.2	27	643929	17
1026	ATTATGATT	23845.8	73	1740742	22
1027	GATAATGTG	23839.3	28	667501	16
1028	TTAATGTTG	23838.7	23	548289	16
1029	CTGATGATT	23835.8	35	834252	17
1030	GACTAATTA	23835.1	115	2741037	23
1031	ATTATATCT	23834.5	30	715034	19
1032	GATTAGTTA	23834.3	54	1287050	22
1033	GATTGGCTG	23833.9	43	1024857	21
1034	TTAATCCAT	23833	109	2597792	23
1035	GTGCTAATG	23818.6	41	976563	20
1036	TTGATCAAG	23816.1	28	666851	16
1037	CTTAATTAT	23814.9	102	2429122	24
1038	ATTGGTTAA	23813	46	1095400	23
1039	TGGTTAATT	23809.5	71	1690478	22
1040	GTTATAGAT	23807.1	26	618985	18
1041	CCTAATTAA	23802.5	278	6617099	29
1042	ATTGAATAA	23800.8	55	1309045	23
1043	AATTATCTA	23800.5	49	1166223	16
1044	GATTAGTTG	23799.2	37	880571	18
1045	TAATTAATG	23796.1	158	3759777	31
1046	GGCTAATTA	23795.2	52	1237349	21
1047	ATTAGATAA	23794.3	49	1165923	25
1048	TAATCAATG	23791	31	737522	19
1049	TTGATGTAA	23790.1	23	547172	16
1050	ATTAGCCAA	23785.7	24	570857	16
1051	ATTAGACTC	23775.2	33	784583	20
1052	TTGATTAAG	23774.3	48	1141165	21
1053	CAACTAATT	23765	51	1212017	24
1054	AATTGAAGG	23761.5	39	926698	16
1055	ATTGAACAT	23759.9	29	689037	19
1056	ATCAATCAG	23757.5	80	1900596	23
1057	ATTGATGTG	23752.6	50	1187630	22
1058	TAATTGGCC	23749.9	30	712498	17
1059	ATTAATCAA	23749.9	137	3253740	30
1060	CTAATTAGA	23749.5	70	1662463	26
1061	TGTGTGATT	23749.1	52	1234953	26
1062	TAATAGATT	23746.6	96	2279678	28
1063	TAGTTAATT	23745.3	144	3419326	29
1064	TAGCCATAA	23745.2	72	1709653	25
1065	ATGCATGCA	23740.5	40	949621	20
1066	GTGATGATT	23733.8	60	1424030	22
1067	TTGCGACTA	23732.3	25	593307	18
1068	TTAATCGAT	23731	29	688198	20
1069	CCTAATTAC	23727.1	72	1708353	17
1070	AATATTGAT	23726.7	40	949068	17
1071	TGATCAATC	23722	41	972604	23
1072	TTACAATTA	23711.6	30	711348	19
1073	AATTAGATG	23708.1	58	1375068	21
1074	TTGACTAAT	23706.3	54	1280138	23
1075	AATTACAGT	23698.4	49	1161220	23
1076	ATTGAATCT	23697	24	568729	16
1077	AGATGATTA	23695.7	39	924131	16
1078	CACTATAAT	23695	24	568681	17
1079	TTAGATTAG	23686.7	69	1634381	26
1080	AATGATTGT	23685	53	1255306	20
1081	ATTAAGCTA	23684.3	34	805265	18
1082	TGAATGATT	23684.1	62	1468413	23
1083	GACATAATT	23683.7	43	1018400	18
1084	GATTAATGA	23682.8	33	781532	19
1085	TATATGTTA	23680.5	23	544652	18
1086	AATTAATGC	23679.6	44	1041902	20
1087	ACTAATTGG	23664.1	61	1443510	23
1088	TTAATAATG	23658.5	37	875365	24
1089	TCAATGATT	23654.8	41	969845	17
1090	AATTAGCCA	23653.9	45	1064426	23
1091	GATTGGCAA	23648.2	37	874984	18
1092	GCTATTAGA	23641.4	38	898372	21
1093	AATTGGAAC	23637.6	48	1134605	24
1094	TTGGTTAAT	23636.5	31	732731	17
1095	ATAGATTGG	23633	28	661725	16
1096	TGCTTGATT	23630.2	58	1370554	21
1097	TGCTAATTG	23628.9	48	1134187	21
1098	AATTGGAAG	23626.9	48	1134093	21
1099	TCTTAATTA	23626.7	92	2173658	22
1100	TTGCTAATT	23624.1	79	1866306	26
1101	ATCTTAATT	23622.6	56	1322863	16
1102	AGTACAATC	23621.5	27	637780	16
1103	TTGATGGAC	23616.2	28	661255	18
1104	GAGATGATT	23616.1	40	944645	17
1105	GATTAGTAT	23614.8	53	1251582	22
1106	AATTAGACT	23613.8	113	2668365	27
1107	ATTGAGATG	23604.3	35	826152	17
1108	GCAATCAAT	23603.8	47	1109380	21
1109	GTCCATGAT	23602	50	1180100	23
1110	ATTATTGAT	23601.7	111	2619785	27
1111	AATTGAACA	23599.7	43	1014787	21
1112	AATTAGTCC	23593.3	77	1816681	25
1113	GATTATTAT	23589.3	49	1155877	21
1114	TAACTTAAT	23587.9	27	636873	17
1115	TGATGATGT	23587	50	1179349	21
1116	ATTATACAT	23586.8	33	778364	22
1117	TGTAATTAA	23583.7	127	2995136	28
1118	GATTAGAAT	23580.9	39	919655	17
1119	AATCAATTC	23574	28	660073	17
1120	TATGGATTA	23569.3	52	1225602	22
1121	GTGATTGTG	23567.5	45	1060539	20
1122	ATTGCTATT	23567.1	28	659878	17
1123	ATGATTGTA	23564.4	52	1225350	19
1124	CACTAATTA	23562.9	112	2639044	25
1125	AGTCCATGA	23561.8	43	1013159	23
1126	ACTTAATTA	23556.4	264	6218883	30
1127	TTAGCTATA	23555.8	36	848010	20
1128	TACACTAAT	23555.1	27	635989	19
1129	AATTAATCA	23552.1	478	11257923	30
1130	AATTAGCTG	23546.8	49	1153795	17
1131	GCATTAATT	23546.4	45	1059589	20
1132	AATCATATG	23546.4	47	1106679	22
1133	TTGACTGGT	23539.2	35	823872	19
1134	ATTACATCT	23539.2	43	1012184	16
1135	TTATTAACT	23530.2	25	588255	16
1136	ATGGACTAA	23530.2	38	894146	17
1137	GATTGGACC	23523.9	26	611621	17
1138	TCAATTAAT	23520.9	239	5621498	29
1139	TAATGACGG	23520.9	53	1246608	19
1140	TTCATGATT	23518.4	55	1293512	25
1141	TAGATGATG	23518.4	28	658515	19
1142	CAGTTGATT	23516	30	705481	18
1143	TCTTAATTG	23512.8	79	1857515	24
1144	GATTAGTAA	23512	36	846431	19
1145	TTGGAATTG	23508.5	25	587713	17
1146	TTGAATAAG	23504.8	78	1833372	22
1147	CATGATTAT	23502.9	65	1527686	25
1148	TTAGTTAAG	23502.2	23	540550	16
1149	TCAATAGAT	23499.2	38	892968	20
1150	AACAGATTG	23498	34	798931	16
1151	CATGGACTA	23493	26	610819	16
1152	GATTGGATG	23491.4	45	1057113	22
1153	GCGACTAAT	23487.4	25	587186	16
1154	TAGATGATT	23486.1	66	1550082	24
1155	ATCATGGAT	23485	36	845459	16
1156	TTGATGGAA	23484.7	34	798480	18
1157	ATTATACTT	23483.1	34	798424	17
1158	TTAATCACG	23477.8	75	1760834	25
1159	ATTAATCTC	23477.4	39	915620	18
1160	TGATTATAT	23477.2	92	2159901	26
1161	TTATTGACT	23471.2	22	516367	16
1162	TGTTCTTGA	23468.5	24	563245	19
1163	TGTCTGATT	23460.6	30	703818	20
1164	TGACGGATT	23458	72	1688976	24
1165	AATTGTTAT	23458	38	891403	20
1166	TTAACAATG	23456.4	22	516041	17
1167	AATTGGAAT	23452.8	42	985016	22
1168	TTGATTACA	23444.3	37	867438	22
1169	TCAATTAAC	23438.8	46	1078185	21
1170	TTGATATGA	23434.6	41	960819	18
1171	AGGTAATTG	23434.6	27	632734	16
1172	TTGATTACT	23426.3	53	1241595	24
1173	GATGTGATT	23426.1	50	1171307	20
1174	TAATCAATC	23425	110	2576755	27
1175	TAATTAACG	23424.1	50	1171204	22
1176	ATGCGCTAA	23423.7	29	679288	18
1177	TGAATTATT	23420.7	27	632358	16
1178	AGATTGGAT	23420.6	55	1288134	19
1179	ATATTGTAA	23419.5	28	655745	19
1180	GATTAGATA	23414.7	45	1053661	18
1181	TTGATGTAT	23403	29	678688	18
1182	ATCACATAT	23398.1	26	608350	16
1183	GCTGATTAG	23395.3	35	818837	18
1184	ATTGGAAGT	23389.9	36	842037	20
1185	GATTAATCA	23379.8	71	1659966	24
1186	TGATAGATG	23379.5	41	958561	20
1187	ATCGATTGA	23377	33	771442	19
1188	GATTGTTAT	23376.7	33	771431	19
1189	ATTAACTAA	23364.2	88	2056054	29
1190	AATTGGATG	23361.9	41	957837	20
1191	TTGGATAAT	23356.4	31	724047	16
1192	GAGATTGAC	23349.9	35	817248	16
1193	TGACTAATT	23349.5	77	1797914	26
1194	TATTATTGA	23330.4	37	863223	20
1195	ATTAATCGA	23322.2	30	699666	17
1196	GATTGAGAG	23320.8	51	1189362	23
1197	ACCATTAAT	23318.2	26	606274	16
1198	GCTAATTAC	23315.6	42	979256	18
1199	TAATTGTGA	23311.1	45	1049001	18
1200	CAATGATTA	23310.9	36	839194	17
1201	TGATTATAA	23306.9	69	1608179	24
1202	CTGATTATA	23304.5	37	862268	21
1203	AGTGATTAA	23286.6	56	1304049	23
1204	TATTATGAT	23286.4	31	721877	16
1205	TAATTGGTC	23285.7	29	675284	16
1206	ATGATGAAT	23280.8	34	791547	17
1207	AATTGATGA	23276.9	91	2118197	24
1208	AGGATAATT	23275.9	32	744828	20
1209	AATAGATTG	23275.7	60	1396544	25
1210	TGCGACTAA	23274.5	22	512039	16
1211	TGAATAAGA	23273.1	79	1838572	22
1212	TAATTATCA	23269.6	119	2769085	25
1213	TGGTGATTA	23269.4	32	744622	18
1214	TTAATTGCC	23268.6	45	1047086	20
1215	AATTAACTA	23265.2	143	3326923	29
1216	GCTAATGAT	23265	49	1139987	22
1217	TAGCTTAAT	23260.4	31	721071	18
1218	TAATTGCAT	23257.3	90	2093161	24
1219	ATTGATATA	23255.4	57	1325559	21
1220	ATGATTATC	23254.3	41	953425	18
1221	TTATTGTGA	23252.9	35	813852	18
1222	ATTGCTAGT	23252.5	30	697575	18
1223	GATTAGCAT	23251.4	34	790546	19
1224	ATTGGAGAT	23243.3	28	650812	16
1225	GATTATGGA	23242.7	26	604311	17
1226	GAGTTGATT	23238.1	57	1324573	26
1227	TCTGTGATT	23233.4	37	859636	16
1228	AATTGTACT	23232.5	26	604044	19
1229	ATTGTACTA	23231.7	28	650488	20
1230	AATTGCTAA	23228.6	40	929144	18
1231	TCTATGATT	23220.7	65	1509344	21
1232	TGAATATAT	23218.3	50	1160914	25
1233	TATGTTAAT	23217.5	51	1184091	26
1234	ATGATTGCA	23217.3	68	1578775	24
1235	ATTAACTTA	23215.6	39	905407	19
1236	AATTGAATA	23206.9	94	2181450	26
1237	CAGTTAATT	23204.2	59	1369047	23
1238	TAATTGTTG	23202.5	57	1322540	22
1239	AATTAATCC	23202.2	190	4408412	26
1240	TTGTGATGT	23200.3	26	603208	19
1241	ATTGCGACT	23197.9	24	556750	17
1242	ATTGAAGTT	23197.9	35	811927	21
1243	GACATGTGG	23196	42	974231	19
1244	AATTATGAC	23195.5	32	742256	20
1245	TAATTATGC	23187.7	84	1947764	26
1246	TCAATTGAT	23182.7	50	1159136	23
1247	ATTAGTATA	23180.6	40	927224	19
1248	TGAATGAAT	23169.7	32	741431	20
1249	GTAGATGAT	23164.1	23	532775	16
1250	TAATTATTG	23162.6	125	2895327	28
1251	TTAGATAAT	23162.5	50	1158125	24
1252	TGCATGCAT	23157.6	45	1042092	19
1253	TTAATAGAT	23156.9	108	2500946	29
1254	AATCATGAT	23146.5	40	925861	20
1255	AATTAACAG	23141.3	49	1133926	21
1256	GTAATTATA	23138.6	125	2892328	28
1257	GTGCTAATT	23138.3	45	1041224	20
1258	TTGCATGAT	23127.4	30	693823	17
1259	TAGTTGATT	23123.9	51	1179317	25
1260	ATTGAAGAA	23123.8	33	763087	17
1261	CTGATTGCA	23123.8	51	1179314	19
1262	GCATGCATG	23121.5	37	855495	16
1263	ATGAATTAA	23121.3	47	1086702	22
1264	TGATAATAT	23119.7	41	947909	21
1265	ATTAATGTT	23116.2	45	1040231	22
1266	ACTAATTAA	23111.8	212	4899692	30
1267	TTAATTACC	23109.6	81	1871876	26
1268	TTAGCTGAT	23108.6	25	577716	16
1269	ATGGTTAAT	23107	29	670102	17
1270	ATTATTACA	23102.7	70	1617189	26
1271	AATGATAGA	23099.7	40	923987	19
1272	TTGAATAAT	23098.1	53	1224198	24
1273	ATAATTGAG	23097.6	64	1478246	19
1274	AATTACATC	23094.9	70	1616646	23
1275	ATTAGCTAA	23092.7	59	1362470	27
1276	ATTAGCTAG	23084.8	32	738713	17
1277	TGCGCTAAT	23084.6	30	692538	18
1278	TATGATTAG	23084.1	100	2308406	27
1279	ATGATTAGT	23069.1	110	2537600	28
1280	TGATTAGGA	23064.8	46	1060983	20
1281	AATTAGGAT	23063.2	42	968654	20
1282	AATCACGTG	23063	33	761078	17
1283	ATTGTTATG	23062.5	30	691875	16
1284	GATTGGAAG	23059.2	27	622598	16
1285	TGCATTAAT	23059.1	32	737890	19
1286	ATTAATGGT	23046.9	39	898828	19
1287	ATGATTAAC	23032.6	46	1059498	20
1288	AATTAATGA	23032.1	83	1911665	26
1289	AATGTTGAT	23032	25	575800	17
1290	TAATTGGTG	23031.6	40	921263	18
1291	TCATTAATT	23030.4	85	1957585	24
1292	TAATCACGT	23029.7	44	1013305	19
1293	GTCATTAGC	23024.5	51	1174247	17
1294	AATTAGCTA	23019.3	89	2048716	30
1295	TGATTAGTT	23019.1	122	2808327	27
1296	CTAATCATG	23019	67	1542275	19
1297	ACTATAGAT	23017.2	38	874653	22
1298	GAATATATT	23016.6	37	851613	22
1299	TGATTATCA	23010.3	46	1058474	18
1300	ATTGGATTA	23009	42	966377	22
1301	TAATCATGG	23005.7	58	1334328	18
1302	TATAGATAG	23004.7	36	828170	23
1303	AATTGCAAT	23002.9	50	1150145	17
1304	TTGAAGTTA	23000.1	26	598003	16
1305	TGATAATAA	22998.3	42	965928	24
1306	GCCTAATTA	22992.1	261	6000951	28
1307	TAAGTGATT	22991.6	34	781716	16
1308	GTTCTTGAT	22990.3	37	850642	23
1309	GAAGATGAT	22990	33	758670	20
1310	TAATTGCAA	22989.3	88	2023058	24
1311	TTAGTTAAT	22989	91	2091996	26
1312	AATTGCTAT	22988.4	32	735629	18
1313	GCTATGATT	22985	31	712534	16
1314	GATAATATG	22984.5	27	620582	19
1315	TCCTTGATT	22982.3	38	873329	19
1316	AGTAATTAG	22978.4	36	827222	16
1317	AATTAGTAC	22977.1	56	1286719	24
1318	CATGGATTA	22975.6	42	964977	17
1319	ATTGGATAT	22974	32	735167	18
1320	GAATTGAAT	22973.1	30	689193	19
1321	TATTAGTTA	22972.2	31	712139	20
1322	ATCCTAATT	22971.8	39	895902	17
1323	ATTGCATAT	22968.9	28	643130	17
1324	AGCTTAATT	22968.9	87	1998293	22
1325	TAATCAATT	22967.8	115	2641298	29
1326	TACAATAAT	22967.3	35	803856	21
1327	TTATAATTG	22966.1	89	2043986	27
1328	TGATATGAT	22966	50	1148300	23
1329	CAATTATTA	22963.2	57	1308905	22
1330	GAATTAATA	22962.4	35	803683	18
1331	AATTAGTTA	22958.6	117	2686157	28
1332	TACTATTAA	22954.4	37	849311	18
1333	ATTAATCCA	22953.6	130	2983968	23
1334	TAGTGATTG	22947.2	37	849046	21
1335	TTAATACAT	22945	26	596569	17
1336	TATATTGAT	22935.3	72	1651341	23
1337	ATAATTGCA	22915.5	70	1604085	26
1338	AATAGATAG	22914.2	65	1489421	25
1339	ATCACTGAT	22912.6	29	664466	16
1340	ACATAGATT	22911	27	618596	17
1341	CTTGATTGT	22901.2	36	824444	16
1342	ATTATGTAA	22901	56	1282454	22
1343	AATTAACAC	22897.8	39	893014	19
1344	TTGAATTCT	22896.1	22	503715	17
1345	AATTGGCAA	22895	39	892904	19
1346	ATTGGAATT	22886.6	49	1121441	24
1347	GTGATTACT	22881.7	30	686451	16
1348	TATCTATAT	22880.9	28	640665	17
1349	CTAATTGTT	22860.7	53	1211619	20
1350	ATCCGTCAT	22860.6	40	914423	16
1351	AATTATTCC	22859.1	31	708631	16
1352	TTAATACCA	22858.5	28	640038	17
1353	TTGTAATTG	22856.6	53	1211402	25
1354	TTGACTTGA	22854.5	26	594216	20
1355	TCAATCATA	22850.6	75	1713796	24
1356	AGATTATAT	22850	26	594099	18
1357	AGTAATTAA	22849.8	116	2650579	26
1358	ATAGCTAAT	22846.3	39	891007	23
1359	CAAGATTGA	22845.5	40	913819	20
1360	CCATAATTA	22845.2	82	1873306	26
1361	ATTAGCAGT	22843.7	26	593935	16
1362	ATGATTAGA	22839.8	71	1621625	23
1363	TAGATTAGT	22838.1	32	730818	18
1364	CTAATCATA	22831.2	42	958911	21
1365	AATAATTAG	22827.9	99	2259963	25
1366	AATTGTTGT	22827.8	28	639177	18
1367	CGAATGATT	22825.7	24	547816	16
1368	AATACTAAT	22825.5	42	958672	20
1369	ATAATTACC	22822.9	42	958563	20
1370	TTAATTGCA	22812.1	117	2669021	26
1371	AATTAGGTT	22800.4	62	1413622	27
1372	TTGATCTAT	22796.1	24	547107	17
1373	TGACAGATT	22796	65	1481738	22
1374	TTAGGCTCA	22793.8	136	3099962	24
1375	TAGATTAGC	22788.1	26	592490	17
1376	TAATCACGC	22782.6	39	888522	18
1377	TTGTTGATT	22777.7	95	2163883	27
1378	TAATTGAAG	22774.5	71	1616986	21
1379	TAATTGAGA	22773.7	56	1275325	24
1380	AATTATCCT	22770.9	35	796981	22
1381	ATTATAGTA	22770	49	1115731	20
1382	AATTACAAG	22765.3	26	591898	17
1383	TATAATTAC	22764.7	114	2595177	29
1384	TGATTATTG	22762.5	63	1434037	19
1385	TAATTCATT	22761.7	33	751136	19
1386	ATTATAATG	22754.2	48	1092203	21
1387	AATTAGCTC	22753.7	36	819132	19
1388	ATTAGCTAT	22752.4	65	1478908	27
1389	AACTAATTA	22750	195	4436244	28
1390	AATTACCAC	22747.4	35	796158	21
1391	TTAATCTGT	22742.2	26	591297	20
1392	ATTGTTGAT	22741.3	44	1000619	23
1393	TTACTAATT	22740.7	85	1932961	25
1394	AATTATTGC	22735.1	30	682054	17
1395	AATTAGTAG	22733.5	59	1341278	21
1396	ACTAATTGC	22731	57	1295667	19
1397	GTTGATTAT	22729.7	47	1068294	17
1398	GATTGCAAT	22728.5	41	931867	23
1399	ATCAATCAT	22728.2	155	3522865	26
1400	TGTTGATGA	22725.1	23	522678	17
1401	TTAGTTAGT	22724.3	28	636280	21
1402	AATCACAAG	22721.2	30	681636	19
1403	GACATGATT	22717.2	53	1204010	20
1404	AGTGATTGG	22714.6	48	1090299	18
1405	AGATAATTG	22712.1	45	1022044	16
1406	AGGATGATT	22710.3	30	681310	17
1407	CCTTAATTA	22707.9	86	1952879	26
1408	ATTAGCCAT	22707.8	86	1952869	25
1409	TACAGTAAT	22707.5	29	658518	21
1410	AATTACTCA	22706.7	31	703908	18
1411	AATCAATGA	22699.4	34	771779	20
1412	GTAATTAAG	22698.9	44	998752	18
1413	AATTGACTT	22698.7	51	1157636	20
1414	ATTAATGAC	22698.7	34	771755	19
1415	AAGTTGATT	22696.4	67	1520661	23
1416	TACATAATT	22696.1	82	1861077	24
1417	TAGATAATT	22695.8	58	1316357	22
1418	ATTGCAATC	22693.9	30	680818	17
1419	ATTGGATGA	22693.5	50	1134674	24
1420	AATGAATTA	22690.6	36	816863	16
1421	GATAGATGG	22684.2	25	567105	16
1422	ATCATTAGC	22682.1	34	771191	16
1423	ACTATTATA	22682.1	23	521688	17
1424	CTTGATTAT	22681.1	56	1270140	21
1425	TCATGGATT	22678.8	37	839116	17
1426	AATTGGATC	22670.2	36	816128	18
1427	CATAATTAG	22665.1	107	2425170	28
1428	AATTATTGA	22664.9	105	2379815	28
1429	CATCTAATT	22663.8	29	657250	19
1430	TTAATAATC	22657.4	39	883638	19
1431	TTGCTGATT	22650.8	46	1041935	18
1432	TTAATTACA	22649	156	3533246	30
1433	TGCTAATCA	22647.6	43	973847	20
1434	ATAATTAGC	22644.2	104	2355001	26
1435	ATATTAATG	22628.5	29	656227	21
1436	TGTGCTAAT	22627.4	80	1810190	25
1437	ATTCATTAA	22619.1	28	633336	17
1438	TTAATCCGT	22614.6	58	1311649	19
1439	TGTGACTTG	22609.1	28	633054	17
1440	ATGATTACT	22602.9	40	904115	17
1441	ATTATAATC	22599.7	50	1129983	22
1442	CGATGTGAC	22585.4	41	926001	16
1443	TGAGATTGA	22585.1	54	1219597	19
1444	TAATCCATA	22584.3	37	835619	18
1445	AGGCTCAAT	22583.4	33	745253	16
1446	ATTGATCTA	22574	40	902960	18
1447	AATTATGAT	22565	65	1466727	23
1448	ATTAGGCTC	22563.8	140	3158930	25
1449	GATTATAAT	22563.1	54	1218408	21
1450	TTAATTCAT	22563	60	1353782	25
1451	ATAGACTAA	22562.2	32	721992	17
1452	CTTAATTGC	22558.3	60	1353501	23
1453	TTAATAACA	22554.8	26	586426	19
1454	AATCATGGA	22550	63	1420648	19
1455	TGATTAGAA	22545.8	82	1848754	25
1456	AGATTGGTA	22545.5	30	676366	16
1457	GTACTGTAA	22543.8	28	631227	17
1458	ACTAATTAT	22543.6	146	3291361	25
1459	TAATTATAG	22524.9	111	2500266	27
1460	TAATTATTC	22521.3	94	2117005	27
1461	AATTGAGAT	22521.3	34	765725	19
1462	ATTATTATG	22520.5	43	968380	19
1463	ATACAATTA	22519.1	33	743131	17
1464	TAATTGCTA	22511.3	90	2026021	25
1465	TATAGTATA	22510.3	27	607779	17
1466	GTGTTGATT	22510.3	35	787860	16
1467	TAATTATCG	22510.1	34	765343	19
1468	ATGTGATGG	22507.6	37	832781	20
1469	TCGATTAAT	22503.2	24	540078	16
1470	ATTAGTCCA	22501.7	59	1327600	21
1471	AGTAGTATT	22501.1	25	562528	18
1472	GCTAATTAT	22496.9	94	2114711	23
1473	ATGATAATT	22496	94	2114622	26
1474	ATTAGATTA	22494.4	89	2002002	27
1475	AATTGGCTT	22485.9	23	517175	17
1476	ATTAGCTTG	22482.9	32	719453	19
1477	TTGATGTTA	22481.7	42	944231	21
1478	CTCAATAGA	22479.6	32	719346	17
1479	ACAATTGAT	22479	37	831724	20
1480	AATTAGATA	22475.1	57	1281079	23
1481	AATTAATAG	22474.8	64	1438385	24
1482	CAATAGATT	22465.4	47	1055872	22
1483	ATTGATCTC	22462	24	539088	16
1484	TTAGTAATT	22454.1	59	1324789	22
1485	AATTGGTTG	22452.3	35	785830	18
1486	CGTAATTAA	22452	50	1122599	20
1487	ATTAATCCG	22450.6	69	1549091	22
1488	TTAATCATA	22449.3	93	2087788	30
1489	TTATCAATC	22446.6	48	1077437	21
1490	TAATGTGAT	22445.7	40	897826	21
1491	GATTAGATG	22438.9	28	628290	16
1492	ACATTGATT	22432.4	67	1502973	27
1493	TACTTAATT	22431.6	181	4060119	28
1494	GCCAATCAA	22429.5	54	1211193	21
1495	TCATTAGCA	22427.6	87	1951203	24
1496	GCAATTAAT	22420.8	60	1345251	17
1497	AATTAGTCT	22420.2	71	1591837	25
1498	AATTAGCAA	22419.5	64	1434850	24
1499	AATTGACCA	22418.5	31	694973	18
1500	TGTATGATT	22416.7	44	986334	18
1501	TTGCATGTT	22415.8	24	537979	17
1502	TAATTAGAG	22414.6	91	2039725	27
1503	TGAATAATT	22412.6	51	1143043	19
1504	ATAATTGGA	22408.2	58	1299677	24
1505	ATCATGATT	22405.5	68	1523577	26
1506	TCAATCAAG	22402.1	73	1635352	24
1507	TATTAATAG	22401.5	35	784052	19
1508	CTGTTGATT	22392.9	36	806145	18
1509	AAGATTGAA	22392.5	65	1455512	21
1510	TCACTGATT	22389.7	36	806029	17
1511	TCAATTATT	22382	93	2081523	25
1512	AATGATAAT	22381.8	63	1410052	22
1513	TCATAATTG	22381.5	34	760972	16
1514	TTAATTGTA	22379.9	100	2237986	27
1515	AATAATTGG	22379.8	68	1521823	29
1516	ACTAATTGT	22378.1	62	1387440	21
1517	TGATAAGTA	22377.4	23	514681	16
1518	TTGGAGATT	22377.1	27	604181	16
1519	TCCTAATTG	22365.7	53	1185381	16
1520	TTATTAGTT	22364.8	24	536754	16
1521	TCTATCAAT	22357.9	30	670738	20
1522	TGATTAGGC	22344.4	34	759708	19
1523	TAATTAGTT	22343.4	234	5228351	30
1524	ATTAGCATG	22341.7	31	692592	16
1525	ATTATCAAT	22339.8	47	1049969	22
1526	TCTTGATTA	22331.6	45	1004921	21
1527	CTAATTGTG	22325.7	37	826051	19
1528	GATGATGAT	22323.3	86	1919800	26
1529	TATGTGATA	22321.7	31	691974	17
1530	TCTAATTAC	22313.6	33	736350	18
1531	ATATACTAA	22313.6	26	580153	18
1532	ATGTGCTAA	22301.6	74	1650318	25
1533	CTAATTACT	22299.4	79	1761653	21
1534	CTAATTAAC	22298.8	128	2854252	29
1535	TTAATGGAA	22296.4	35	780374	21
1536	ATAATTAGA	22296.4	124	2764751	30
1537	TGATTAGGT	22292.6	38	847120	18
1538	TTGATGAAG	22291	41	913930	23
1539	GTTAATTAT	22290.4	110	2451942	26
1540	CTAATTACA	22289.4	113	2518704	25
1541	GTTGTTGAT	22289.4	28	624102	16
1542	CTCTGATTG	22286.1	36	802299	20
1543	AGCTAGCTA	22281.7	42	935831	21
1544	GTAATTGAA	22268.8	52	1157975	18
1545	GATTAATAA	22265.6	48	1068748	20
1546	TAAGACGAA	22264.6	88	1959281	16
1547	AATCAGTTA	22262.4	24	534297	17
1548	GTGATTATG	22255.6	35	778947	17
1549	TGATAGATA	22253.3	48	1068157	22
1550	TAATTAAGC	22252.4	131	2915061	31
1551	TGTGATGAT	22249.9	40	889997	20
1552	TTAATGATG	22248.6	28	622961	16
1553	TAATTGCGC	22247.2	41	912135	18
1554	GGTGATTAA	22244.5	31	689579	16
1555	TTGACAGAA	22239.8	33	733913	18
1556	ATTATGTTG	22239.7	26	578231	17
1557	TGGCTAATT	22234.8	36	800454	17
1558	TGCTAATTA	22232.6	126	2801309	27
1559	CTAACTAAT	22230.8	26	578001	16
1560	AAGCTAATT	22225.6	51	1133505	23
1561	TCCTAATTA	22221.3	85	1888812	24
1562	GATAGATAA	22207.9	38	843902	20
1563	CCAATCAAT	22207.7	103	2287398	26
1564	ATCAATTCA	22205.1	23	510718	16
1565	ATGATTATG	22202.8	43	954720	18
1566	CATAATTAT	22201.5	84	1864930	22
1567	TAATATATG	22200.3	33	732609	18
1568	TTAATCATT	22195.6	62	1376129	23
1569	TTATATCAT	22191.9	27	599180	19
1570	CAGTAATTA	22191.5	41	909851	16
1571	GATGGATGG	22191.2	37	821075	20
1572	AGAATTGAT	22188.4	45	998479	20
1573	TAATTAGGA	22186	76	1686138	25
1574	AATTAAGTC	22185.6	35	776497	17
1575	AGATGATGA	22182.1	35	776372	21
1576	ATTGATAGG	22176.9	35	776193	18
1577	CCATTAATT	22174.1	68	1507841	22
1578	TTGATATGG	22172.1	23	509959	16
1579	TTAGGATTA	22170.4	32	709454	17
1580	TAATTAACC	22170.4	112	2483089	26
1581	ATAGATGAT	22169.8	54	1197171	26
1582	TAATTGCCA	22165.7	60	1329941	24
1583	AATTATCAT	22165.3	104	2305195	28
1584	TCAATCAAC	22163.6	72	1595776	23
1585	CAATTAGTA	22163.2	28	620571	17
1586	ATTAATTCA	22161.2	65	1440477	26
1587	ATTAGCTCT	22158.1	23	509636	17
1588	AATTAGTGT	22145	69	1528006	21
1589	TATTAGCTA	22144.3	50	1107217	23
1590	TAATGTAAT	22143.7	54	1195761	25
1591	TTGTGTTGA	22143.7	24	531449	17
1592	GATTAGCTT	22143.7	34	752885	19
1593	ATTAACTGT	22142.9	32	708574	16
1594	CAAGTTAAT	22140.9	30	664226	22
1595	TATAATTGG	22140.1	59	1306267	22
1596	CCGTCATTA	22139	43	951979	17
1597	GAGAATGTT	22137.8	46	1018340	18
1598	GTTGTGATT	22122.3	69	1526439	21
1599	ACTAATCAA	22118.3	47	1039561	19
1600	ATGATTATT	22115.3	93	2056724	25
1601	TGACAGGTT	22114.1	28	619194	16
1602	ATTAGAGAT	22109	29	641161	17
1603	ATATAATTG	22106.2	119	2630634	29
1604	AATTAATTC	22100.2	132	2917228	29
1605	ACACATGAT	22099.7	46	1016584	23
1606	AGTCAATCA	22089.2	41	905657	19
1607	ATTATGATG	22086.8	33	728865	20
1608	TCTAATTGC	22086.6	50	1104332	22
1609	AATTATTGT	22085.4	71	1568065	26
1610	TGGTAATTA	22076.7	54	1192141	22
1611	TAGTACAAT	22075.2	29	640182	18
1612	TTAACTATT	22061.8	63	1389891	26
1613	ACAATTAAT	22060.2	97	2139841	25
1614	TGATTATAC	22057.5	35	772014	19
1615	ACCTTAATT	22057.3	53	1169039	21
1616	ATAGATTAA	22056.7	191	4212823	29
1617	AATATAATG	22054.8	23	507260	16
1618	AGTCAATTA	22052.9	32	705692	19
1619	TATTGACTG	22047.9	23	507102	16
1620	CGATCGATC	22044.9	42	925886	19
1621	GTGTGATTA	22043.3	53	1168295	20
1622	ATTGAGTAT	22042	37	815555	19
1623	TTATAATGT	22038.5	30	661154	17
1624	ACTCCTAAT	22032.2	25	550805	16
1625	CAATCAACA	22025.4	48	1057219	19
1626	ATAGTACAA	22024	25	550600	17
1627	ATTAGTATG	22022.4	24	528538	16
1628	TTAATATGT	22021.5	45	990967	17
1629	TCAATCACA	22021.1	97	2136049	27
1630	CTGTAGCAT	22021	36	792755	16
1631	CTAATTGCG	22016.1	44	968708	22
1632	TGTAATTGG	22016	54	1188864	20
1633	ATAATTGTT	22015.7	70	1541102	24
1634	ATAATTGGT	22014	53	1166742	21
1635	TCAGTTAAT	22008.3	25	550207	17
1636	ATTAATTCC	22005.7	42	924239	20
1637	ACTATTAAT	22002.9	46	1012133	25
1638	ATTAACAAT	21999.1	59	1297944	25
1639	TTATAATCT	21998.3	41	901929	23
1640	ATGTAATTG	21993	55	1209616	24
1641	GATGATGTG	21992.9	57	1253597	25
1642	TAGACTAAT	21989.8	45	989542	22
1643	TACTGTAAT	21989.2	49	1077472	21
1644	ATGTAATTA	21980.3	213	4681801	31
1645	AATTACACA	21976.3	64	1406486	22
1646	ATTAGATAG	21975.3	33	725185	17
1647	GTGATTAGT	21974.5	66	1450320	23
1648	ATTATTCTT	21966.9	33	724909	18
1649	AGCTAATTA	21965.3	110	2416188	24
1650	CTAATAATT	21961.2	72	1581205	23
1651	AGTATATAT	21959.3	26	570941	18
1652	ATTAGTCAA	21957.1	37	812414	18
1653	AACTTAATT	21956.8	137	3008075	26
1654	TTATATGAT	21956.6	49	1075871	23
1655	ATTATATAC	21953.1	29	636639	18
1656	TTAATGGAC	21952.2	29	636615	17
1657	GGTTGATTA	21952.2	36	790278	20
1658	TGATGGATG	21951.9	56	1229306	22
1659	CTAATTGGA	21950.5	38	834119	17
1660	ACCATAATT	21946.9	35	768142	21
1661	GGTGATTAG	21943.9	36	789980	20
1662	ATTAACATT	21935.9	36	789692	20
1663	TAGATTAAT	21934.2	207	4540372	29
1664	TATATTATG	21932.9	30	657988	19
1665	GATTAACTG	21927	26	570103	16
1666	TTAAGCAAC	21925.6	28	613917	17
1667	TGTAATTAT	21921.9	156	3419819	28
1668	CACTTGATT	21919.5	46	1008297	21
1669	AATTGGTTA	21913.3	48	1051839	22
1670	AATTATGTA	21911.3	71	1555704	26
1671	AATTAGTCA	21910.9	29	635417	17
1672	ACAATCAAT	21910	46	1007861	23
1673	TTATTGAAT	21904	26	569505	19
1674	CACAATTAA	21901.9	28	613253	17
1675	TTGTTATAA	21899.6	28	613190	19
1676	TATAATTGT	21898.7	68	1489114	25
1677	TTATGACTT	21897.7	28	613136	17
1678	TTAGCTATT	21894.3	36	788195	20
1679	TGATGTAAT	21893.7	39	853853	19
1680	AGATTGGAA	21893.6	35	766277	18
1681	TAGGCTCAA	21891.5	118	2583201	24
1682	GATATAATT	21888.7	63	1378985	23
1683	AATTGAAGA	21882.5	41	897184	20
1684	TACTGATTA	21882.1	38	831521	18
1685	ATTGGCAAT	21881.6	36	787739	19
1686	GCAATTGAT	21879.3	37	809535	20
1687	ATCAATTAT	21873.8	103	2253001	29
1688	GATTAGGAT	21872.7	31	678053	17
1689	AGCCTAATT	21872.3	262	5730554	29
1690	GTGATAATT	21866.2	38	830914	19
1691	TTAGATTAA	21860.7	46	1005591	19
1692	AATGACATG	21859.7	26	568352	16
1693	GGCTTAATT	21842.3	39	851850	18
1694	GTTAATGGA	21841.7	38	829985	20
1695	CTTAATAGA	21838.1	34	742496	21
1696	ATTGCCAAT	21837.7	27	589617	17
1697	TTAACTATA	21837.1	41	895322	17
1698	CTAATTATT	21835.7	133	2904153	26
1699	ACCAATCAA	21835.1	75	1637632	20
1700	TAATTGCCT	21833.6	36	786010	18
1701	TTCTAATTG	21831.2	33	720429	16
1702	CACAGATTG	21829.6	37	807697	16
1703	CATCAATCA	21819.8	141	3076593	27
1704	ATTGACACA	21819.8	29	632773	16
1705	ATTGTTAAT	21819.5	45	981879	19
1706	ACTTGATTA	21818	62	1352713	22
1707	AATCCATAA	21816.5	40	872660	21
1708	ATGATTAGG	21810.9	38	828815	18
1709	ATTAGAATA	21806.6	26	566971	18
1710	TTATGATTA	21804.1	90	1962365	24
1711	AATTATATG	21803.7	78	1700687	22
1712	TATGATTAC	21801.4	29	632242	17
1713	AATTAGATC	21800	25	545001	18
1714	AATTACATT	21799.9	93	2027394	28
1715	ATTATTGTC	21799.6	25	544990	16
1716	ATCAATCTT	21798.2	33	719342	17
1717	ATGGATGGA	21793.5	34	740979	20
1718	ATATGTTAA	21787.7	37	806146	21
1719	CTTGTTAAT	21784.5	30	653534	17
1720	AATGATGAT	21779.3	53	1154304	22
1721	TTGCCAATT	21777.9	31	675116	19
1722	TAATCATAC	21774.2	39	849192	22
1723	ATTATTGAA	21762.4	40	870497	17
1724	AATTAATGG	21762	81	1762721	26
1725	TTGAGATTG	21752.1	34	739571	16
1726	TATATTGTA	21745.9	30	652378	19
1727	ATTAATCAT	21744.5	252	5479622	29
1728	CATCATTAG	21743.5	36	782766	17
1729	TTGACTGAA	21743.5	36	782765	16
1730	ATATAGATA	21740.7	32	695701	21
1731	ATTACTTAT	21738.2	39	847789	21
1732	ATTGACTGT	21734	25	543349	17
1733	TATCAATCA	21732.9	88	1912496	24
1734	ATTATCTCT	21729.2	29	630146	18
1735	ATATATGTG	21725.2	36	782106	18
1736	ATTAATATC	21725.1	35	760380	19
1737	AATTATCTT	21720.9	51	1107768	21
1738	GATCAATCA	21719.7	75	1628981	23
1739	TAATTATGA	21715.5	74	1606949	23
1740	ATAGATTGT	21714.3	29	629714	16
1741	GTAATTGCT	21713.9	31	673132	16
1742	ATTACTTAA	21699.6	92	1996366	23
1743	AATTAGTTG	21692.7	47	1019559	19
1744	TAATTACTA	21691.5	132	2863275	27
1745	TGATTAATA	21688.8	92	1995371	25
1746	CATGTGATT	21688	46	997648	22
1747	ATTACTATT	21687.2	39	845799	18
1748	CAATCACAG	21684	34	737256	22
1749	TTACATGTA	21682.4	31	672155	17
1750	TTGGCTATT	21676.9	29	628630	17
1751	TACGTTAAT	21675.1	30	650253	17
1752	TTAGTTATT	21668.3	40	866733	22
1753	ATCATTGAT	21668.3	42	910069	20
1754	TGCATGATT	21667.7	59	1278392	22
1755	TATGATTAA	21663.9	96	2079737	21
1756	TGATATATG	21659.3	25	541483	18
1757	TGATTATAG	21656.2	33	714656	18
1758	TAATTGTAA	21650.5	75	1623787	23
1759	ATTATATTG	21650.4	67	1450574	24
1760	AATCATGTG	21641.8	65	1406720	24
1761	ATTATATGT	21636.3	45	973632	20
1762	AATCTGATT	21634.9	42	908666	19
1763	TATACTAAT	21632.9	42	908582	23
1764	AATCAACAT	21632.7	30	648982	17
1765	ATTATTGTT	21627.7	57	1232781	23
1766	ACATAATTA	21625.1	143	3092390	25
1767	CTGCTGATT	21620.2	33	713467	18
1768	GGTTAATTA	21618.7	93	2010539	27
1769	TAATTACCA	21618	79	1707824	24
1770	TTATTATGT	21613.3	28	605172	20
1771	CTCCTAATT	21605.9	30	648178	17
1772	TAACTATTA	21605.1	31	669758	19
1773	TAATTGTAC	21604.9	43	929011	22
1774	TGATATATA	21600.7	34	734424	20
1775	CACATGATT	21599.4	94	2030347	25
1776	ATGTTAATT	21598.1	103	2224604	22
1777	CTATATATA	21594.3	39	842178	18
1778	AATTACTGA	21586.4	35	755523	17
1779	TTAGAATTG	21585	24	518039	16
1780	GAATGATGA	21574.3	24	517784	17
1781	ATTGGAAGA	21572.6	31	668751	16
1782	ATTAGTCTA	21567.8	50	1078390	24
1783	AATTAAGCA	21567.4	53	1143072	24
1784	ACATGATTA	21565.6	130	2803527	26
1785	GATAATTAC	21563.6	47	1013489	22
1786	GCAATAATT	21562.9	34	733138	16
1787	TAGCACATG	21562.1	42	905610	23
1788	TTGGATTGA	21561.9	74	1595583	24
1789	TAATTAGAA	21561.2	88	1897385	22
1790	TTGATATTA	21553.8	40	862152	21
1791	AATTATTAC	21548.2	100	2154824	27
1792	AATTAAGAG	21547.8	34	732624	18
1793	CTTGATTAC	21545.4	26	560181	16
1794	CATATTAAT	21541.8	45	969381	20
1795	TTGGAAGTT	21540.3	27	581588	16
1796	TGATTATTC	21535.4	41	882950	16
1797	CTGTAATTA	21534	106	2282605	25
1798	GTGTAATTG	21533.2	52	1119727	21
1799	TCATTAACA	21532	24	516769	17
1800	TTCATTAAT	21532	47	1012005	23
1801	TAATTACTT	21530.3	167	3595566	28
1802	GGATTGGAT	21518.2	40	860729	22
1803	TAATTACAA	21516.7	96	2065600	23
1804	TACGCTAAT	21512	27	580823	19
1805	AATGAATGA	21511.2	40	860450	20
1806	ATTAATAAC	21509.8	45	967939	23
1807	GGACTAATT	21508.4	67	1441062	20
1808	CAATTGACA	21505.9	34	731202	17
1809	GATTACTAT	21499.1	29	623475	16
1810	ATCAATCAC	21494.9	108	2321447	27
1811	GTCATGATT	21493.2	38	816741	21
1812	TAGGTTAAT	21491.6	25	537291	16
1813	ATAATTGCT	21484.5	65	1396490	21
1814	TGCTAATAA	21483.9	29	623034	16
1815	AGATATAAT	21477.6	31	665805	21
1816	GTATAATTA	21476.7	79	1696656	28
1817	TTCAATTAA	21474.3	91	1954158	22
1818	ACTGATAAT	21469	33	708476	16
1819	TCATTAGTA	21464.4	29	622467	17
1820	TGACTTGAT	21463.1	50	1073153	23
1821	AACTAATTG	21454.2	99	2123961	25
1822	AAGATAGAT	21453.3	40	858131	19
1823	GATTGCAAC	21452.2	24	514854	17
1824	ATTAATGTA	21450.9	40	858035	20
1825	AATTGTTAA	21450.4	55	1179771	22
1826	AATATAATC	21447.3	35	750655	19
1827	GAGTAATTA	21445	43	922135	19
1828	AATTGGATT	21443.6	54	1157957	23
1829	TATGATAAT	21441.9	28	600374	17
1830	TAATCATAT	21434.5	66	1414675	27
1831	TTATTATGA	21434	46	985962	22
1832	GAATTGATG	21433.2	44	943061	19
1833	AAGATTCGT	21429.8	108	2314420	17
1834	AATGGATTA	21427	33	707091	19
1835	TGTAATTGT	21421.1	39	835424	21
1836	GTACAATTA	21419.5	25	535487	17
1837	GATTATATT	21416.4	59	1263570	23
1838	TCATGATTA	21414.8	54	1156399	25
1839	ATTAATCTG	21412.4	50	1070622	24
1840	AATTATCAA	21404.3	62	1327066	22
1841	ATAATTATG	21403.4	105	2247362	23
1842	TTAATTGTC	21397.6	35	748915	16
1843	TGGACTAAT	21393.5	48	1026888	17
1844	TAATTACAT	21391.6	266	5690155	30
1845	ATGATGTAA	21391.4	34	727308	20
1846	GCTAATCAA	21391	35	748684	21
1847	ATTAGAATT	21388.1	51	1090795	23
1848	GGAGTAATT	21388.1	26	556090	16
1849	TATTGATAA	21387.5	29	620237	18
1850	TTAACAATA	21380	38	812441	22
1851	ATTGCAATT	21376.9	40	855076	19
1852	AACATTGAT	21373.1	34	726686	19
1853	TCCATAATT	21372.7	73	1560208	22
1854	AATTGACGT	21369.2	33	705183	17
1855	TATGTGATT	21365.9	48	1025565	21
1856	AGACTAATT	21358.7	50	1067933	19
1857	TTGACATAA	21352.1	32	683266	18
1858	ATACTTAAT	21350.8	122	2604794	25
1859	ATAATGTAA	21345.8	38	811139	18
1860	AACATAATT	21344.3	75	1600826	23
1861	TAATCAGTT	21343.3	30	640300	21
1862	TATATACTA	21339.6	33	704208	20
1863	GAGCCTAAT	21338.4	86	1835106	22
1864	GAATAATTA	21336.1	55	1173487	19
1865	ATTAATCAG	21332.2	66	1407924	25
1866	CTAATTGCA	21331.3	77	1642512	21
1867	ACCTAATTA	21328.9	63	1343722	22
1868	CAACCAATC	21327.1	45	959720	19
1869	AATTATTCT	21317.2	62	1321665	23
1870	AATTAATGT	21316.9	78	1662722	27
1871	GCACATAAT	21316	29	618165	17
1872	GACTTGATT	21315	64	1364161	22
1873	AATTAGAGA	21313.3	76	1619811	25
1874	ATTACATAG	21312.4	26	554123	18
1875	CATATAATT	21301.7	71	1512424	24
1876	ACGTGATTA	21298.1	57	1213991	21
1877	AATCAATCG	21296.7	43	915758	20
1878	GTAATTACT	21292.9	56	1192402	21
1879	AATCATGCA	21291.2	29	617446	18
1880	ATTACAGTA	21290.8	30	638724	21
1881	TGTAATAAT	21288.3	50	1064413	19
1882	AAGACGAAT	21284	54	1149337	17
1883	TATATGATT	21276.3	88	1872314	27
1884	TATGTAATA	21270.3	25	531758	17
1885	AATCACGCG	21270	32	680640	18
1886	AATTAGACA	21268	41	871990	22
1887	TTGATGATG	21266.8	67	1424876	27
1888	AGTATAATT	21262.3	58	1233215	25
1889	TTAATGGAT	21260.7	32	680341	19
1890	ATATATTCA	21259.1	34	722809	17
1891	ATGACAGAT	21258.7	45	956642	20
1892	ACATCAATC	21254.4	29	616378	16
1893	TAATACTTA	21253.5	72	1530253	23
1894	AATTAGAAT	21252.7	48	1020128	23
1895	ATTAGATGA	21248.5	55	1168665	26
1896	TTGTGACTT	21245.2	41	871052	20
1897	TTGTGATTA	21242.8	63	1338296	23
1898	ATAATTATC	21240.8	82	1741745	25
1899	TTAATCATC	21236.9	39	828240	18
1900	TAATGATGT	21232	27	573263	18
1901	TACATGTAA	21229.5	30	636884	18
1902	CAGCTAATT	21228.9	31	658095	18
1903	TTGTAACTT	21223.2	29	615473	17
1904	TCTAATTAA	21222.8	128	2716520	29
1905	ATTATAGAT	21220.7	80	1697653	24
1906	AGTACTAAT	21219.8	27	572934	17
1907	AATTGGCTG	21218.4	26	551679	16
1908	ATCTAATTG	21217.8	52	1103323	21
1909	AATTAATCT	21212.3	149	3160630	26
1910	TTATCTATA	21212.2	35	742428	17
1911	AATTAACCG	21207.3	27	572597	16
1912	ATCAACCAA	21205.2	25	530130	18
1913	ATACTATAA	21199.1	31	657171	18
1914	ATTAATACA	21192.4	42	890079	21
1915	AGTCTAATT	21190.8	56	1186682	19
1916	TAGATAATA	21188.5	43	911106	21
1917	AATGATGAA	21186.5	36	762714	19
1918	TTATATTGA	21185.4	49	1038086	21
1919	TAGTAATTA	21183.6	80	1694686	22
1920	ATTAATAGA	21182.2	67	1419210	24
1921	GTGATTGTT	21181.4	30	635441	17
1922	TAATTGCAG	21180.1	42	889563	18
1923	AATTGAAGT	21177.2	60	1270632	23
1924	AATAATATG	21172.2	24	508132	17
1925	TTATATATG	21171.5	53	1122091	22
1926	CAATTATTG	21171.5	49	1037403	21
1927	AATTAAGCT	21168.2	90	1905137	26
1928	TAATTGCAC	21166.9	68	1439346	21
1929	TGTTAATGA	21164.4	37	783082	19
1930	ATCAATAAT	21162.9	72	1523728	25
1931	TGTGATTAA	21159.2	79	1671579	25
1932	GAGATAATT	21154.7	39	825032	19
1933	TTAATGGAG	21153.2	28	592289	17
1934	TTAACATGA	21150.5	24	507612	17
1935	TAATGATGA	21146.1	33	697822	17
1936	ATTAGTTAT	21146	55	1163029	22
1937	TATAATTGC	21141.5	55	1162780	20
1938	CATACTAAT	21138.1	32	676419	17
1939	TGATGAATT	21136.8	36	760926	20
1940	TGATTAACC	21135.9	28	591806	16
1941	TCAATTATG	21133.3	36	760798	20
1942	TATAATGTA	21131	25	528275	19
1943	TAATCACAA	21129.5	37	781790	19
1944	AGATTAGAT	21122.8	64	1351859	21
1945	TCACATATT	21121.5	25	528037	16
1946	CCAATCAAC	21116.1	45	950226	17
1947	ACAGATTGC	21116	46	971334	22
1948	ATGATGATG	21115.7	67	1414751	25
1949	CCTAATTGT	21114.1	42	886793	19
1950	GTCTAATTA	21109.4	69	1456549	23
1951	AATTGTAAT	21107	48	1013136	21
1952	TTAACCATA	21103	30	633091	18
1953	AATTAGGAG	21097.9	34	717327	19
1954	CTGATAATT	21094.1	39	822670	19
1955	TAATGACAT	21091.4	31	653834	20
1956	TTAATAGTA	21085.7	24	506056	16
1957	AATTAACAT	21085.3	94	1982018	26
1958	TTGATAGTT	21085.2	31	653641	18
1959	AATTAACAA	21077.9	118	2487196	29
1960	AATTGAGTA	21076.3	54	1138118	20
1961	AATTATACA	21071.9	49	1032524	19
1962	TTAATAAGA	21068.5	39	821672	19
1963	TATATGTGT	21065.9	28	589845	17
1964	CCTAATTAT	21063	49	1032089	19
1965	TATATGTAT	21062.7	34	716133	17
1966	TTAATTAAG	21051.1	349	7346822	31
1967	ATACTAATT	21041.8	106	2230430	27
1968	AATTGTTGA	21040.9	36	757474	21
1969	TTAATGACA	21038.9	33	694284	19
1970	AATTAGCTT	21038	66	1388509	24
1971	CATAATTAC	21033.5	57	1198909	19
1972	CATATATAA	21032	28	588896	17
1973	ATTAACCAT	21029.5	43	904267	18
1974	AATTGATCC	21028.2	35	735988	20
1975	TGTATAATT	21023.1	37	777853	18
1976	ATTATGATA	21022.4	30	630671	17
1977	GATAATGAT	21022.3	28	588625	17
1978	CTCATGATT	21020.5	46	966942	21
1979	ATTATAACT	21020.1	31	651623	18
1980	AATAATGAT	21015.9	36	756572	17
1981	ACTGTAATT	21013.2	86	1807134	26
1982	TACTTGATT	21012.4	45	945556	21
1983	ATAATTAGT	21012.1	154	3235859	29
1984	AATCATATA	21009.2	52	1092477	26
1985	TAATCATTA	21006.4	37	777236	18
1986	ATTAGCATA	21001.4	42	882060	19
1987	TTGATGAAT	21000.2	36	756009	20
1988	TTATTGTTA	20999.2	64	1343949	25
1989	GATAGATGA	20998.5	24	503964	17
1990	AAGTTAATT	20998.4	77	1616877	25
1991	GTTAATTGT	20994.1	50	1049705	20
1992	ATTAACACA	20992.1	35	734724	19
[truncated: 9 more rows]

## Sheet: Table S4
Table S4. List of 646 probes containing the ATTGATTG motif
FeatureID a)	F532 Median - B532	SEQ	Promoter_ID	rank
RPBM_735260	12356	AATATAACGAAACATGCAATCAATCAAAATGTTGGGAAGG	Os08g0536300_14	27207
RPBM_479670	65535	TTCTATGATTGATTGGTCGATAGGAAGACATATAACAGCG	Os04g0664600_8	22
RPBM_684405	65535	ATGGTTGATTGATTGCATATATTTGAACAAATGATCTTTG	Os07g0297300_21	37
RPBM_539762	65370	GATGATTGATTGGGTTGGTTGGAACGTGCGATGGAATGAT	Os05g0126800_26	57
RPBM_40929	65229	TAGTCTTGATTGATTGGCAGATGACAGCATAATAGCCGTA	Os01g0283400_13	68
RPBM_29064	65215	CTGGATTGATTGGGAGTGTTGGGTTTCGGGCTAGATCTGG	Os01g0226300_6	71
RPBM_763034	65140	GTTTGATTGATTGATTTCGTGTACCATGCGGACTTCAGAT	Os09g0361500_5	87
RPBM_366924	65070	TCGAGATGGATAATTAGATTGATTGATTGGCCGATAGCCC	Os03g0757000_11	101
RPBM_945812	65066	CTGTATATTGATTGATTGGTTATTCGCAAGAAACATGACT	Os12g0117250_13	103
RPBM_157501	65044	ATGATTGATTGCTTTTCCTAAATCCTAACCATGATGCTGT	Os01g0970900_14	109
RPBM_904034	65010	CCTCTTGATTGATTGCTCGGTCGACTGATTGCTTCTTACA	Os11g0707300_32	117
RPBM_233582	64865	TGATTGATTGCTTGATTGGGAGTGTCCTTTGGGCGAGCTG	Os02g0573200_47	147
RPBM_285550	64718	TATTGATTGATTGGTTAGTACTACAGTACTGTAGGAGTGG	Os02g0597700_26	172
RPBM_867684	64683	TATGATTGATTGGAGGGATCAATTAATTACTCATTCTCCA	Os11g0255500_40	180
RPBM_724066	64477	GCTGCTCGGATTTGATTGATTGATTGATTGGCGGGTGGTC	Os08g0457600_41	201
RPBM_648770	64417	AATAGATTGATTGATTGATTGAATAATATAGATAGATTGA	Os07g0481400_9	207
RPBM_201654	64388	TCCCCTTGATTGATTGATCACCATTATTATAACATCCTCT	Os02g0166800_18	210
RPBM_838465	64191	TGCTTTATTATTTGATTGATTGATCACTTGTTGGATGGGA	Os10g0574800_25	220
RPBM_693585	64064	TCTGTTGATGAATGGATTGATTGATGGATGGATGGATGGT	Os08g0109400_38	231
RPBM_552894	64018	TAGCCACCGTGATTGATTGATCTATAGATCGATTGGTGCC	Os06g0106100_26	234
RPBM_873660	63885	ACAATTGAATGATTGATTGCAGCTCAAGCTTCAATCCGCA	Os11g0463700_38	241
RPBM_852859	63771	ATATTGATTGATTGGTTATTCGCAAGAAACATGACTGTTC	Os11g0118200_13	249
RPBM_490832	63364	ATCATGATTGCATGATTGATTGCACATTTGCATCATTTCC	Os05g0164200_47	270
RPBM_402620	63131	TTATTGATTGATTGAATCAGACTGAAATTCCAAACCACGA	Os04g0111250_35	281
RPBM_298048	62904	TTCGGATTGATTGTTGAGACAAATCTCGTAGAACACGGAA	Os03g0136500_29	288
RPBM_209941	61695	TTGGAGATGATTGATTGGAAATCTTCTTCCAGTCTCCTCT	Os02g0218500_24	342
RPBM_305538	61544	TTAATTGATTGATTGATTGattAATCCGTTGTGAATCTAA	Os03g0180800_22	353
RPBM_837829	59724	CACCATGATTGATTGCTCCATGCACACACATTGAGACACG	Os10g0569500_26	446
RPBM_134411	59590	CGATTGATTGATTCTTGGTGCTCACTATCTCTAAATTGAT	Os01g0879000_3	454
RPBM_303303	57158	CATTATTGATTGATTGATTCGCAGATTCGCCGCTGCCACC	Os03g0167500_41	605
RPBM_54202	56264	TGCTGGTTGATTGATTGATTGATGGACAAATAGGTAGATG	Os01g0382200_7	671
RPBM_203875	56183	TAATTAATTAATTGATTGATTGATTTGAAACTGATTAATT	Os02g0178700_34	676
RPBM_592480	55355	TAGATTGATTGTTACTCCGTACATAACCTTGTCTTCTTCG	Os06g0604200_20	743
RPBM_538627	55247	TCATTGATTGATTGGTACTACTACTGCTAGAAGAAAAGGC	Os05g0594700_18	752
RPBM_20801	55048	TAAGTATCCTTGATTGATTGCCTGATCGATCAGCTGCTAG	Os01g0186600_24	768
RPBM_839803	54806	ATGATTGATTGTAAATTAGGTTGAATAATTGATATATACT	Os10g0106701_40	793
RPBM_940792	54730	GTgattgattCGATTGATTGCCGCATCCACAGTTCTTTTC	Os12g0611900_40	802
RPBM_147386	54715	GAGCTATTGATTGATTGATTGCTGATCGCTTCCAGTTCCA	Os01g0931100_42	805
RPBM_32698	54402	GAGATTGATTGCATATCAGAAGTAAATGATTTCAACAGAT	Os01g0242400_14	828
RPBM_111717	53586	GGCCGATTGATTGGGTCCGAGTAATCTCGGAAATGTGGGG	Os01g0784600_45	907
RPBM_557453	53484	TTGGCGATTGATTGGGGAAAGGAAACTTTGCTAGGTCAAT	Os06g0134900_28	922
RPBM_555635	53421	TCAGTATGTGATTGATTGAAAACTGAAATGGTAGACATAC	Os06g0125700_23	935
RPBM_887938	53080	TCGAAAGTAATTAGTACTAGATTGATTGTCAGTTCAGTCT	Os11g0658900_8	976
RPBM_695132	52649	TTCGATTGATTGATAGTTGATTGTGTGTTTACAATTGAAC	Os08g0117800_17	1026
RPBM_843174	52630	TAGAAGATAGATTGATTGATTGATATATACTATCTCTATA	Os10g0351600_30	1030
RPBM_206457	52308	AACACATTGGATTGATTGATCTGTCGCGGAACAGATTGAC	Os02g0194400_19	1064
RPBM_670766	52057	CCCCTGATGAAGCAAATCAGATTGATTGGTCCACAACAAG	Os07g0643800_4	1087
RPBM_563430	51750	CAGGTAATGGATTGATTGCAGGGTTGGGATTTGACCAGGT	Os06g0170200_27	1128
RPBM_283410	51568	gattgattTGATTGATTGCTTGATTGGTTAATTGGTTGAT	Os02g0528000_42	1158
RPBM_791452	51553	CTTTACCATCGATTGATTGACGACACCTGTTGCATGCATG	Os09g0570850_3	1162
RPBM_526594	50907	TTCTTTTCTGATTGATTGAACGGAACAGAGATGTATACCA	Os05g0518600_39	1230
RPBM_475874	49791	TGTGATCGATTGATTGGGACAAAAGTTCATTTTAGAGTGG	Os04g0501500_34	1371
RPBM_201002	49567	CATCACCAAAATCTGATTGATTGACATAAGCATTGGAACA	Os02g0161800_3	1404
RPBM_669248	49565	TTCAACAGATTGATTGTTCTGTTGATTGGTACGCAGAGAA	Os07g0634400_5	1405
RPBM_523826	48348	ACCTACAATTTAGATTGATTGATCATTCAATCAAATACAT	Os05g0498900_15	1588
RPBM_754055	48245	CGGGTCGATTGATTGCTAGGCGAAATTACCAAGTTACCCT	Os09g0133800_42	1609
RPBM_50798	48014	AGGATGATTGATTGATAAATAAAGAAGAAACAGATTCTGC	Os01g0357200_33	1631
RPBM_281100	47810	TGATTGATTGAGTTTTAATTATTATAAACTTGAAAATTAG	Os02g0318600_35	1661
RPBM_918766	46959	TCGTGATTGATTGATCGATCGATCACAACCGAGCGTTTTC	Os12g0230600_15	1805
RPBM_792020	46684	TCCATCCGGATTGATTGTACTTATATGATTAGTATTTTAG	Os09g0572800_32	1848
RPBM_622908	46323	GTGAATGCATGCATGATTGATTGATCTTTTCTTTTGCGTC	Os06g0702100_19	1909
RPBM_717197	44972	AATCGATTGATTGATAGCATATGAAGCTGCATGGGCCTAA	Os08g0387400_32	2166
RPBM_1461	44894	TGCTTGGATTGAGGGATTGATTGATTTCTTCTCTGAACTT	Os01g0104400_39	2179
RPBM_372927	44218	AGTCAGATTGATTGTTGACTTGCCTGTAGCTGAACTCAGC	Os03g0794200_36	2310
RPBM_180115	43551	GATTGATTGGATGACGCCAAGCGGCAAATCGTATCGAACC	Os01g0711500_39	2441
RPBM_452034	43456	CTTGTATGACAAAGATTGATTGCAGCTGACCTGGAATTGG	Os04g0613800_8	2461
RPBM_404374	42922	TTCACCGATTGATTGTCTCCCTGTTAAGCTGTGTTCAAGT	Os04g0136900_25	2599
RPBM_640432	42424	CAGGTCTAATGATTGATTGCAAAGTTAGTTATAGCATACA	Os07g0257200_1	2703
[truncated: 578 more rows]

## Sheet: Table S5
Table S5. List of 9-mers for OsSMF1
[truncated: 655 more rows]

## Sheet: Table S6
Table S6. Four clusters for OsSMF1
[truncated: 771 more rows]

[truncated: 4 more sheets: Table S7, Table S8, Table S9, Table S10]
